# Supplementary material for: TSCRE: a comprehensive database for tumor-specific cis-regulatory elements
Source: NAR Cancer. 2024 Jan 11;6(1):zcad063. doi: 10.1093/narcan/zcad063 (PMC10782923; doi:10.1093/narcan/zcad063)
Supplement: zcad063_Supplemental_Files [file zcad063_supplemental_files.zip]

Archive with 4 entries (4 files):
- Supplementary Figure.pdf
- Supplementary Table 1.xlsx
- Supplementary Table 2.xlsx
- Supplementary Table 3.xlsx
