# Supplementary material for: TSCRE: a comprehensive database for tumor-specific cis-regulatory elements
Source: NAR Cancer. 2024 Jan 11;6(1):zcad063. doi: 10.1093/narcan/zcad063 (PMC10782923; doi:10.1093/narcan/zcad063)
Supplement: zcad063_Supplemental_Files [file zcad063_supplemental_files.zip › Supplementary Table 1.xlsx]

## Sheet: Supplementary Table 1A
Supplemental Table 1A. Summary of sample number in the current TSCRE release
cancer type	H3K27ac	H3K4me3	H3K4me2	H3K4me1	H3K36me3	H3K9ac	H3K79me2	H3K9me3	H3K27me3	matched mRNA
Colorectal cancer	194	105	25	16	-	-	22	11	18	193
Uterine leiomyoma	57	45	-	10	-	-	-	-	-	50
Gastric cancer	65	31	-	23	-	-	-	7	-	24
Prostate cancer	80	8	-	-	6	-	-	-	11	9
Liver cancer	65	-	-	-	-	-	-	-	-	-
Kidney cancer	66	24	24	24	7	-	-	-	-	48
Glioma	36	-	-	14	-	-	-	-	-	54
Esophageal cancer	61	-	-	-	-	-	-	-	-	50
Follicular lymphoma	13	-	-	-	-	-	-	-	-	16
Diffuse large B cell lymphoma	-	-	-	8	-	-	-	-	-	14
Natural killer T-cell lymphoma	6	-	-	-	-	-	-	-	-	6
Lung cancer	-	4	-	-	-	-	-	-	-	-
Breast cancer	26	26	-	26	24	26	24	22	18	33
Head and neck cancer	10	10	-	8	-	-	-	-	-	-
Pancreatic cancer	6	6	-	-	-	-	-	6	-	9
Osteosarcoma	17	-	-	8	-	-	-	-	-	5
Chronic lymphocytic leukemia	-	7	-	-	-	-	-	-	10	12
Total	702	266	49	137	37	26	46	46	57	523

## Sheet: Supplementary Table 1B
Supplementary Table 1B. Study information in the current TSCRE release
Pair ID	PMID	Study accession	Histone marker	Cancer type	Sample type	Condition	Sample number	RNA-seq data	RNA-seq sample_number
Pair_1	31542774	GSE117953	H3K27ac	Gastric cancer	Tissue	Tumor vs Nonmalignant	Tumor (11) vs Nonmalignant (11)	TCGA-STAD	Tumor (375) vs Nonmalignant (32)
Pair_2	27677335	GSE76153	H3K27ac	Gastric cancer	Tissue	Tumor vs Nonmalignant	Tumor (16) vs Nonmalignant (17)	GSE85465	Tumor (8) vs Nonmalignant (8)
Pair_3	27677335	GSE76153	H3K4me1	Gastric cancer	Tissue	Tumor vs Nonmalignant	Tumor (9) vs Nonmalignant (10)	GSE85465	Tumor (8) vs Nonmalignant (8)
Pair_4	27677335	GSE76153	H3K4me3	Gastric cancer	Tissue	Tumor vs Nonmalignant	Tumor (11) vs Nonmalignant (12)	GSE85465	Tumor (8) vs Nonmalignant (8)
Pair_10	34737287	GSE156613	H3K27ac	Colorectal cancer	Tissue	Tumor vs Nonmalignant	Tumor (74) vs Nonmalignant (71)	GSE156451	Tumor (71) vs Nonmalignant (72)
Pair_11	34737287	GSE156613	H3K4me3	Colorectal cancer	Tissue	Tumor vs Nonmalignant	Tumor (43) vs Nonmalignant (42)	GSE156451	Tumor (71) vs Nonmalignant (72)
Pair_12	34059508	GSE136888	H3K27ac	Colorectal cancer	Tissue	Tumor vs Nonmalignant	Tumor (9) vs Nonmalignant (9)	GSE136630	Tumor (7) vs Nonmalignant (5)
Pair_13	34059508	GSE136888	H3K27ac	Colorectal cancer	Tissue	Tumor vs Nonmalignant	Tumor (4) vs Nonmalignant (3)	GSE136630	Tumor (7) vs Nonmalignant (5)
Pair_14	34059508	GSE136888	H3K4me1	Colorectal cancer	Tissue	Tumor vs Nonmalignant	Tumor (9) vs Nonmalignant (7)	GSE136630	Tumor (7) vs Nonmalignant (5)
Pair_15	34059508	GSE136888	H3K4me3	Colorectal cancer	Tissue	Tumor vs Nonmalignant	Tumor (10) vs Nonmalignant (10)	GSE136630	Tumor (7) vs Nonmalignant (5)
Pair_16	34059508	GSE136888	H3K79me2	Colorectal cancer	Tissue	Tumor vs Nonmalignant	Tumor (10) vs Nonmalignant (12)	GSE136630	Tumor (7) vs Nonmalignant (5)
Pair_17	34059508	GSE136888	H3K9me3	Colorectal cancer	Tissue	Tumor vs Nonmalignant	Tumor (4) vs Nonmalignant (7)	GSE136630	Tumor (7) vs Nonmalignant (5)
Pair_18	34059508	GSE136888	H3K27me3	Colorectal cancer	Tissue	Tumor vs Nonmalignant	Tumor (9) vs Nonmalignant (9)	GSE136630	Tumor (7) vs Nonmalignant (5)
Pair_19	27111282	GSE73398	H3K4me2	Colorectal cancer	Tissue	Tumor vs Nonmalignant	Tumor (8) vs Nonmalignant (6)	GSE73398	Tumor (4) vs Nonmalignant (4)
Pair_20	27111282	GSE73398	H3K4me2	Colorectal cancer	Tissue	Tumor vs Nonmalignant	Tumor (5) vs Nonmalignant (6)	GSE73398	Tumor (4) vs Nonmalignant (4)
Pair_22	34294701	PRJNA665151	H3K27ac	Esophageal cancer (squamous)	Tissue	Tumor vs Nonmalignant	Tumor (10) vs Nonmalignant (10)	SRP287329	Tumor (18) vs Nonmalignant (18)
Pair_25	31409603	GSE132680	H3K27ac	Esophageal cancer (adenocarcinoma)	Tissue	Tumor vs Nonmalignant	Tumor (11) vs Nonmalignant (5)	TCGA-EAC	Tumor (79) vs Nonmalignant (9)
Pair_29	32690948	GSE130408	H3K27ac	Prostate cancer	Tissue	Tumor vs Nonmalignant	Tumor (31) vs Nonmalignant (34)	TCGA-PRAD	Tumor (497) vs Nonmalignant (52)
Pair_33	32690948	GSE130408	H3K4me3	Prostate cancer	Tissue	Tumor vs Nonmalignant	Tumor (6) vs Nonmalignant (2)	TCGA-PRAD	Tumor (497) vs Nonmalignant (52)
Pair_34	32690948	GSE130408	H3K27me3	Prostate cancer	Tissue	Tumor vs Nonmalignant	Tumor (7) vs Nonmalignant (4)	TCGA-PRAD	Tumor (497) vs Nonmalignant (52)
Pair_41	28893800	GSE86091	H3K27ac	Kidney cancer	Tissue	Tumor vs Nonmalignant	Tumor (10) vs Nonmalignant (8)	GSE102101	Tumor (10) vs Nonmalignant (10)
Pair_42	28893800	GSE86091	H3K4me1	Kidney cancer	Tissue	Tumor vs Nonmalignant	Tumor (8) vs Nonmalignant (7)	GSE102101	Tumor (10) vs Nonmalignant (10)
Pair_43	28893800	GSE86091	H3K4me3	Kidney cancer	Tissue	Tumor vs Nonmalignant	Tumor (8) vs Nonmalignant (7)	GSE102101	Tumor (10) vs Nonmalignant (10)
Pair_44	26073078	GSE66884	H3K36me3	Kidney cancer	Tissue	Tumor vs Nonmalignant	Tumor (3) vs Nonmalignant (4)	TCGA-KIRC	Tumor (532) vs Nonmalignant (72)
Pair_45	33789109	GSE142332	H3K27ac	Uterine leiomyoma	Tissue	Tumor vs Nonmalignant	Tumor (26) vs Nonmalignant (21)	GSE142329	Tumor (20) vs Nonmalignant (20)
Pair_46	33789109	GSE142332	H3K4me1	Uterine leiomyoma	Tissue	Tumor vs Nonmalignant	Tumor (5) vs Nonmalignant (5)	GSE142329	Tumor (20) vs Nonmalignant (20)
Pair_47	33789109	GSE142332	H3K4me3	Uterine leiomyoma	Tissue	Tumor vs Nonmalignant	Tumor (24) vs Nonmalignant (21)	GSE142329	Tumor (20) vs Nonmalignant (20)
Pair_48	32094355	GSE128230	H3K27ac	Uterine leiomyoma	Tissue	Tumor vs Nonmalignant	Tumor (5) vs Nonmalignant (5)	GSE128242	Tumor (5) vs Nonmalignant (5)
Pair_55	33931443	GSE145644	H3K27ac	Glioma (gliblastoma)	Tissue	Tumor vs Nonmalignant	Tumor (33) vs Nonmalignant (3)	GSE145645	Tumor (31) vs Nonmalignant (3)
Pair_57	29587824	GSE92458	H3K4me1	Glioma	Tissue	Tumor vs Nonmalignant	Tumor (12) vs Nonmalignant (2)	GSE92459	Tumor (15) vs Nonmalignant (5)
Pair_63	26301496	GSE67471	H3K4me3	Lung cancer	Tissue	Tumor vs Nonmalignant	Tumor (2) vs Nonmalignant (2)	TCGA-LUAD&LUSC	Tumor (1017) vs Nonmalignant (118)
Pair_73		GSE190922	H3K27ac	Natural killer T-cell lymphoma	Tissue	Tumor vs Nonmalignant	Tumor (3) vs Nonmalignant (3)	GSE190924	Tumor (3) vs Nonmalignant (3)
Pair_80	34461601	GSE145841	H3K27ac	Follicular lymphoma	Tissue	Tumor vs Nonmalignant	Tumor (3) vs Nonmalignant (10)	GSE145842	Tumor (10) vs Nonmalignant (6)
Pair_82	34461601	GSE145841	H3K4me1	Diffuse large B cell lymphoma	Tissue	Tumor vs Nonmalignant	Tumor (2) vs Nonmalignant (6)	GSE145842	Tumor (8) vs Nonmalignant (6)
Pair_5	32719515	GSE135175	H3K27ac	Gastric cancer	Cell line	Tumor vs Nonmalignant	Tumor (8) vs Nonmalignant (2)	GSE147152	Tumor (6) vs Nonmalignant (2)
Pair_6	32719515	GSE135175	H3K4me1	Gastric cancer	Cell line	Tumor vs Nonmalignant	Tumor (2) vs Nonmalignant (2)	GSE147152	Tumor (6) vs Nonmalignant (2)
Pair_7	32719515	GSE135175	H3K4me3	Gastric cancer	Cell line	Tumor vs Nonmalignant	Tumor (6) vs Nonmalignant (2)	GSE147152	Tumor (6) vs Nonmalignant (2)
Pair_8	32719515	GSE135175	H3K9me3	Gastric cancer	Cell line	Tumor vs Nonmalignant	Tumor (5) vs Nonmalignant (2)	GSE147152	Tumor (6) vs Nonmalignant (2)
Pair_36	31515496	GSE118629	H3K36me3	Prostate cancer	Cell line	Tumor vs Nonmalignant	Tumor (4) vs Nonmalignant (2)	GSE118629	Tumor (6) vs Nonmalignant (3)
Pair_38	28893800	GSE86087	H3K27ac	Kidney cancer	Cell line	Tumor vs Nonmalignant	Tumor (7) vs Nonmalignant (2)
Pair_39	28893800	GSE86087	H3K4me1	Kidney cancer	Cell line	Tumor vs Nonmalignant	Tumor (7) vs Nonmalignant (2)
Pair_40	28893800	GSE86087	H3K4me3	Kidney cancer	Cell line	Tumor vs Nonmalignant	Tumor (7) vs Nonmalignant (2)
Pair_88	29273624	GSE85158	H3K27ac	Breast cancer (Luminal A)	Cell line	Tumor vs Nonmalignant	Tumor (4) vs Nonmalignant (4)	GSE96860	Tumor (6) vs Nonmalignant (8)
Pair_89	29273624	GSE85158	H3K27ac	Breast cancer (Luminal B)	Cell line	Tumor vs Nonmalignant	Tumor (4) vs Nonmalignant (4)	GSE96860	Tumor (6) vs Nonmalignant (8)
Pair_90	29273624	GSE85158	H3K27ac	Breast cancer (HER2+)	Cell line	Tumor vs Nonmalignant	Tumor (6) vs Nonmalignant (4)	GSE96860	Tumor (6) vs Nonmalignant (8)
Pair_91	29273624	GSE85158	H3K27ac	Breast cancer (TN CL)	Cell line	Tumor vs Nonmalignant	Tumor (4) vs Nonmalignant (4)	GSE96860	Tumor (5) vs Nonmalignant (8)
Pair_92	29273624	GSE85158	H3K27ac	Breast cancer (TN basal)	Cell line	Tumor vs Nonmalignant	Tumor (4) vs Nonmalignant (4)	GSE96860	Tumor (2) vs Nonmalignant (8)
Pair_93	29273624	GSE85158	H3K27me3	Breast cancer (Luminal A)	Cell line	Tumor vs Nonmalignant	Tumor (2) vs Nonmalignant (2)	GSE96860	Tumor (6) vs Nonmalignant (8)
Pair_94	29273624	GSE85158	H3K27me3	Breast cancer (Luminal B)	Cell line	Tumor vs Nonmalignant	Tumor (2) vs Nonmalignant (2)	GSE96860	Tumor (6) vs Nonmalignant (8)
Pair_95	29273624	GSE85158	H3K27me3	Breast cancer (HER2+)	Cell line	Tumor vs Nonmalignant	Tumor (6) vs Nonmalignant (2)	GSE96860	Tumor (6) vs Nonmalignant (8)
Pair_96	29273624	GSE85158	H3K27me3	Breast cancer (TN CL)	Cell line	Tumor vs Nonmalignant	Tumor (2) vs Nonmalignant (2)	GSE96860	Tumor (5) vs Nonmalignant (8)
Pair_97	29273624	GSE85158	H3K27me3	Breast cancer (TN basal)	Cell line	Tumor vs Nonmalignant	Tumor (4) vs Nonmalignant (2)	GSE96860	Tumor (2) vs Nonmalignant (8)
Pair_98	29273624	GSE85158	H3K36me3	Breast cancer (Luminal A)	Cell line	Tumor vs Nonmalignant	Tumor (2) vs Nonmalignant (4)	GSE96860	Tumor (6) vs Nonmalignant (8)
Pair_99	29273624	GSE85158	H3K36me3	Breast cancer (Luminal B)	Cell line	Tumor vs Nonmalignant	Tumor (4) vs Nonmalignant (4)	GSE96860	Tumor (6) vs Nonmalignant (8)
Pair_100	29273624	GSE85158	H3K36me3	Breast cancer (HER2+)	Cell line	Tumor vs Nonmalignant	Tumor (6) vs Nonmalignant (4)	GSE96860	Tumor (6) vs Nonmalignant (8)
Pair_101	29273624	GSE85158	H3K36me3	Breast cancer (TN CL)	Cell line	Tumor vs Nonmalignant	Tumor (4) vs Nonmalignant (4)	GSE96860	Tumor (5) vs Nonmalignant (8)
Pair_102	29273624	GSE85158	H3K36me3	Breast cancer (TN basal)	Cell line	Tumor vs Nonmalignant	Tumor (4) vs Nonmalignant (4)	GSE96860	Tumor (2) vs Nonmalignant (8)
Pair_103	29273624	GSE85158	H3K4me1	Breast cancer (Luminal A)	Cell line	Tumor vs Nonmalignant	Tumor (4) vs Nonmalignant (4)	GSE96860	Tumor (6) vs Nonmalignant (8)
Pair_104	29273624	GSE85158	H3K4me1	Breast cancer (Luminal B)	Cell line	Tumor vs Nonmalignant	Tumor (4) vs Nonmalignant (4)	GSE96860	Tumor (6) vs Nonmalignant (8)
Pair_105	29273624	GSE85158	H3K4me1	Breast cancer (HER2+)	Cell line	Tumor vs Nonmalignant	Tumor (6) vs Nonmalignant (4)	GSE96860	Tumor (6) vs Nonmalignant (8)
Pair_106	29273624	GSE85158	H3K4me1	Breast cancer (TN CL)	Cell line	Tumor vs Nonmalignant	Tumor (4) vs Nonmalignant (4)	GSE96860	Tumor (5) vs Nonmalignant (8)
Pair_107	29273624	GSE85158	H3K4me1	Breast cancer (TN basal)	Cell line	Tumor vs Nonmalignant	Tumor (4) vs Nonmalignant (4)	GSE96860	Tumor (2) vs Nonmalignant (8)
Pair_108	29273624	GSE85158	H3K4me3	Breast cancer (Luminal A)	Cell line	Tumor vs Nonmalignant	Tumor (4) vs Nonmalignant (4)	GSE96860	Tumor (6) vs Nonmalignant (8)
Pair_109	29273624	GSE85158	H3K4me3	Breast cancer (Luminal B)	Cell line	Tumor vs Nonmalignant	Tumor (4) vs Nonmalignant (4)	GSE96860	Tumor (6) vs Nonmalignant (8)
Pair_110	29273624	GSE85158	H3K4me3	Breast cancer (HER2+)	Cell line	Tumor vs Nonmalignant	Tumor (6) vs Nonmalignant (4)	GSE96860	Tumor (6) vs Nonmalignant (8)
Pair_111	29273624	GSE85158	H3K4me3	Breast cancer (TN CL)	Cell line	Tumor vs Nonmalignant	Tumor (4) vs Nonmalignant (4)	GSE96860	Tumor (5) vs Nonmalignant (8)
Pair_112	29273624	GSE85158	H3K4me3	Breast cancer (TN basal)	Cell line	Tumor vs Nonmalignant	Tumor (4) vs Nonmalignant (4)	GSE96860	Tumor (2) vs Nonmalignant (8)
Pair_113	29273624	GSE85158	H3K79me2	Breast cancer (Luminal A)	Cell line	Tumor vs Nonmalignant	Tumor (4) vs Nonmalignant (2)	GSE96860	Tumor (6) vs Nonmalignant (8)
Pair_114	29273624	GSE85158	H3K79me2	Breast cancer (Luminal B)	Cell line	Tumor vs Nonmalignant	Tumor (4) vs Nonmalignant (2)	GSE96860	Tumor (6) vs Nonmalignant (8)
Pair_115	29273624	GSE85158	H3K79me2	Breast cancer (HER2+)	Cell line	Tumor vs Nonmalignant	Tumor (6) vs Nonmalignant (2)	GSE96860	Tumor (6) vs Nonmalignant (8)
Pair_116	29273624	GSE85158	H3K79me2	Breast cancer (TN CL)	Cell line	Tumor vs Nonmalignant	Tumor (4) vs Nonmalignant (2)	GSE96860	Tumor (5) vs Nonmalignant (8)
Pair_117	29273624	GSE85158	H3K79me2	Breast cancer (TN basal)	Cell line	Tumor vs Nonmalignant	Tumor (4) vs Nonmalignant (2)	GSE96860	Tumor (2) vs Nonmalignant (8)
Pair_118	29273624	GSE85158	H3K9ac	Breast cancer (Luminal A)	Cell line	Tumor vs Nonmalignant	Tumor (4) vs Nonmalignant (4)	GSE96860	Tumor (6) vs Nonmalignant (8)
Pair_119	29273624	GSE85158	H3K9ac	Breast cancer (Luminal B)	Cell line	Tumor vs Nonmalignant	Tumor (4) vs Nonmalignant (4)	GSE96860	Tumor (6) vs Nonmalignant (8)
Pair_120	29273624	GSE85158	H3K9ac	Breast cancer (HER2+)	Cell line	Tumor vs Nonmalignant	Tumor (6) vs Nonmalignant (4)	GSE96860	Tumor (6) vs Nonmalignant (8)
Pair_121	29273624	GSE85158	H3K9ac	Breast cancer (TN CL)	Cell line	Tumor vs Nonmalignant	Tumor (4) vs Nonmalignant (4)	GSE96860	Tumor (5) vs Nonmalignant (8)
Pair_122	29273624	GSE85158	H3K9ac	Breast cancer (TN basal)	Cell line	Tumor vs Nonmalignant	Tumor (4) vs Nonmalignant (4)	GSE96860	Tumor (2) vs Nonmalignant (8)
Pair_123	29273624	GSE85158	H3K9me3	Breast cancer (Luminal A)	Cell line	Tumor vs Nonmalignant	Tumor (2) vs Nonmalignant (4)	GSE96860	Tumor (6) vs Nonmalignant (8)
Pair_124	29273624	GSE85158	H3K9me3	Breast cancer (Luminal B)	Cell line	Tumor vs Nonmalignant	Tumor (4) vs Nonmalignant (4)	GSE96860	Tumor (6) vs Nonmalignant (8)
Pair_125	29273624	GSE85158	H3K9me3	Breast cancer (HER2+)	Cell line	Tumor vs Nonmalignant	Tumor (6) vs Nonmalignant (4)	GSE96860	Tumor (6) vs Nonmalignant (8)
Pair_126	29273624	GSE85158	H3K9me3	Breast cancer (TN CL)	Cell line	Tumor vs Nonmalignant	Tumor (2) vs Nonmalignant (4)	GSE96860	Tumor (5) vs Nonmalignant (8)
Pair_127	29273624	GSE85158	H3K9me3	Breast cancer (TN basal)	Cell line	Tumor vs Nonmalignant	Tumor (4) vs Nonmalignant (4)	GSE96860	Tumor (2) vs Nonmalignant (8)
Pair_129	34348759	GSE149103	H3K27ac	Pancreatic cancer	Cell line	Tumor vs Nonmalignant	Tumor (2) vs Nonmalignant (2)	GSE149103	Tumor (3) vs Nonmalignant (3)
Pair_135	34348759	GSE149103	H3K4me3	Pancreatic cancer	Cell line	Tumor vs Nonmalignant	Tumor (2) vs Nonmalignant (2)	GSE149103	Tumor (3) vs Nonmalignant (3)
Pair_137	34348759	GSE149103	H3K9me3	Pancreatic cancer	Cell line	Tumor vs Nonmalignant	Tumor (2) vs Nonmalignant (2)	GSE149103	Tumor (3) vs Nonmalignant (3)
Pair_24	34294701	PRJNA665151	H3K27ac	Esophageal cancer (squamous)	Tissue	Metastasis vs Primary	Metastasis (8) vs Primary (10)	SRP287329	Metastasis (14) vs Primay (18)
Pair_31	32690948	GSE130408	H3K27ac	Prostate cancer	Tissue	Metastasis vs Primary	Metastasis (15) vs Primary (31)
Pair_53	29334376	GSE74230	H3K27ac	Osteosarcoma	Tissue	Metastasis vs Primary	Metastasis (5) vs Primary (5)	GSE74230	Metastasis (3) vs Primary (2)
Pair_51	29334376	GSE74230	H3K27ac	Osteosarcoma	Cell line	Metastasis vs Primary	Metastasis (5) vs Primary (2)	GSE74230	Metastasis (3) vs Primary (2)
Pair_52	29334376	GSE74230	H3K4me1	Osteosarcoma	Cell line	Metastasis vs Primary	Metastasis (5) vs Primary (3)	GSE74230	Metastasis (3) vs Primary (2)
Pair_130	34348759	GSE149103	H3K27ac	Pancreatic cancer	Cell line	Metastasis vs Primary	Metastasis (2) vs Primary (2)	GSE149103	Metastasis (3) vs Primary (3)
Pair_136	34348759	GSE149103	H3K4me3	Pancreatic cancer	Cell line	Metastasis vs Primary	Metastasis (2) vs Primary (2)	GSE149103	Metastasis (3) vs Primary (3)
Pair_138	34348759	GSE149103	H3K9me3	Pancreatic cancer	Cell line	Metastasis vs Primary	Metastasis (2) vs Primary (2)	GSE149103	Metastasis (3) vs Primary (3)
Pair_77	31015400	GSE119103	H3K4me3	Chronic lymphocytic leukemia	Tissue	Mutant vs Wildtype	Mutant (4) vs Unmutant (3)	GSE119103	Mutant (6) vs Unmutant (6)
Pair_84	31216925	GSE115772	H3K27me3	Chronic lymphocytic leukemia	Tissue	Mutant vs Wildtype	Mutant (5) vs Unmutant (5)
Pair_26	29454790; 31409603	GSE106433_GSE132680	H3K27ac	Esophageal cancer	Cell line	Subtype1 vs Subtype2	Subtype1 (11) vs Subtype2 (6)	CCLE-EAC&ESCC	Subtype1 (8) vs Subtype2 (24)
Pair_139	36253360	GSE166254	H3K27ac	Colorectal cancer	Tissue	Tumor vs Nonmalignant	Tumor (14) vs Nonmalignant (10)	GSE166254	Tumor (15) vs Nonmalignant (15)
Pair_140		GSE211473	H3K4me1	Head and neck cancer (HPV Positive)	Cell line	Tumor vs Nonmalignant	Tumor (4) vs Nonmalignant (2)
Pair_141		GSE211473	H3K4me1	Head and neck cancer (HPV Negative)	Cell line	Tumor vs Nonmalignant	Tumor (2) vs Nonmalignant (2)
Pair_143		GSE211473	H3K4me3	Head and neck cancer (HPV Positive)	Cell line	Tumor vs Nonmalignant	Tumor (6) vs Nonmalignant (2)
Pair_144		GSE211473	H3K4me3	Head and neck cancer (HPV Negative)	Cell line	Tumor vs Nonmalignant	Tumor (2) vs Nonmalignant (2)
Pair_146		GSE211473	H3K27ac	Head and neck cancer (HPV Positive)	Cell line	Tumor vs Nonmalignant	Tumor (6) vs Nonmalignant (2)
Pair_147		GSE211473	H3K27ac	Head and neck cancer (HPV Negative)	Cell line	Tumor vs Nonmalignant	Tumor (2) vs Nonmalignant (2)
Pair_142		GSE211473	H3K4me1	Head and neck cancer	Cell line	Subtype1 vs Subtype2	Subtype1 (4) vs Subtype2 (2)
Pair_145		GSE211473	H3K4me3	Head and neck cancer	Cell line	Subtype1 vs Subtype2	Subtype1 (6) vs Subtype2 (2)
Pair_148		GSE211473	H3K27ac	Head and neck cancer	Cell line	Subtype1 vs Subtype2	Subtype1 (6) vs Subtype2 (2)
Pair_151	36681680	GSE188486	H3K27ac	Kidney cancer	Tissue	Subtype1 vs Subtype2	Subtype1 (21) vs Subtype2 (6)	GSE188486	Subtype1 (11) vs Subtype2 (6)
Pair_154	36681680	GSE188486	H3K4me2	Kidney cancer	Tissue	Subtype1 vs Subtype2	Subtype1 (9) vs Subtype2 (4)	GSE188486	Subtype1 (11) vs Subtype2 (11)
Pair_152	36681680	GSE188486	H3K27ac	Kidney cancer	Tissue	Subtype1 vs Subtype2	Subtype1 (21) vs Subtype2 (12)	GSE188486	Subtype1 (6) vs Subtype2 (11)
Pair_155	36681680	GSE188486	H3K4me2	Kidney cancer	Tissue	Subtype1 vs Subtype2	Subtype1 (9) vs Subtype2 (11)	GSE188486	Subtype1 (11) vs Subtype2 (6)
Pair_153	36681680	GSE188486	H3K27ac	Kidney cancer	Tissue	Subtype1 vs Subtype2	Subtype1 (6) vs Subtype2 (12)	GSE188486	Subtype1 (11) vs Subtype2 (11)
Pair_156	36681680	GSE188486	H3K4me2	Kidney cancer	Tissue	Subtype1 vs Subtype2	Subtype1 (4) vs Subtype2 (11)	GSE188486	Subtype1 (6) vs Subtype2 (11)
Pair_157	29273624	GSE85158	H3K27ac	Breast cancer	Cell line	Subtype1 vs Subtype2	Subtype1 (8) vs Subtype2 (6)	GSE96860	Subtype1 (12) vs Subtype2 (6)
Pair_158	29273624	GSE85158	H3K27ac	Breast cancer	Cell line	Subtype1 vs Subtype2	Subtype1 (8) vs Subtype2 (8)	GSE96860	Subtype1 (12) vs Subtype2 (7)
Pair_159	29273624	GSE85158	H3K27ac	Breast cancer	Cell line	Subtype1 vs Subtype2	Subtype1 (6) vs Subtype2 (8)	GSE96860	Subtype1 (6) vs Subtype2 (7)
Pair_160	29273624	GSE85158	H3K27me3	Breast cancer	Cell line	Subtype1 vs Subtype2	Subtype1 (4) vs Subtype2 (6)	GSE96860	Subtype1 (12) vs Subtype2 (6)
Pair_161	29273624	GSE85158	H3K27me3	Breast cancer	Cell line	Subtype1 vs Subtype2	Subtype1 (4) vs Subtype2 (6)	GSE96860	Subtype1 (12) vs Subtype2 (7)
Pair_162	29273624	GSE85158	H3K27me3	Breast cancer	Cell line	Subtype1 vs Subtype2	Subtype1 (6) vs Subtype2 (6)	GSE96860	Subtype1 (6) vs Subtype2 (7)
Pair_163	29273624	GSE85158	H3K36me3	Breast cancer	Cell line	Subtype1 vs Subtype2	Subtype1 (6) vs Subtype2 (6)	GSE96860	Subtype1 (12) vs Subtype2 (6)
Pair_164	29273624	GSE85158	H3K36me3	Breast cancer	Cell line	Subtype1 vs Subtype2	Subtype1 (6) vs Subtype2 (8)	GSE96860	Subtype1 (12) vs Subtype2 (7)
Pair_165	29273624	GSE85158	H3K36me3	Breast cancer	Cell line	Subtype1 vs Subtype2	Subtype1 (6) vs Subtype2 (8)	GSE96860	Subtype1 (6) vs Subtype2 (7)
Pair_166	29273624	GSE85158	H3K4me1	Breast cancer	Cell line	Subtype1 vs Subtype2	Subtype1 (8) vs Subtype2 (6)	GSE96860	Subtype1 (12) vs Subtype2 (6)
Pair_167	29273624	GSE85158	H3K4me1	Breast cancer	Cell line	Subtype1 vs Subtype2	Subtype1 (8) vs Subtype2 (8)	GSE96860	Subtype1 (12) vs Subtype2 (7)
Pair_168	29273624	GSE85158	H3K4me1	Breast cancer	Cell line	Subtype1 vs Subtype2	Subtype1 (6) vs Subtype2 (8)	GSE96860	Subtype1 (6) vs Subtype2 (7)
Pair_169	29273624	GSE85158	H3K4me3	Breast cancer	Cell line	Subtype1 vs Subtype2	Subtype1 (8) vs Subtype2 (6)	GSE96860	Subtype1 (12) vs Subtype2 (6)
Pair_170	29273624	GSE85158	H3K4me3	Breast cancer	Cell line	Subtype1 vs Subtype2	Subtype1 (8) vs Subtype2 (8)	GSE96860	Subtype1 (12) vs Subtype2 (7)
Pair_171	29273624	GSE85158	H3K4me3	Breast cancer	Cell line	Subtype1 vs Subtype2	Subtype1 (6) vs Subtype2 (8)	GSE96860	Subtype1 (6) vs Subtype2 (7)
Pair_172	29273624	GSE85158	H3K79me2	Breast cancer	Cell line	Subtype1 vs Subtype2	Subtype1 (8) vs Subtype2 (6)	GSE96860	Subtype1 (12) vs Subtype2 (6)
Pair_173	29273624	GSE85158	H3K79me2	Breast cancer	Cell line	Subtype1 vs Subtype2	Subtype1 (8) vs Subtype2 (8)	GSE96860	Subtype1 (12) vs Subtype2 (7)
Pair_174	29273624	GSE85158	H3K79me2	Breast cancer	Cell line	Subtype1 vs Subtype2	Subtype1 (6) vs Subtype2 (8)	GSE96860	Subtype1 (6) vs Subtype2 (7)
Pair_175	29273624	GSE85158	H3K9ac	Breast cancer	Cell line	Subtype1 vs Subtype2	Subtype1 (8) vs Subtype2 (6)	GSE96860	Subtype1 (12) vs Subtype2 (6)
Pair_176	29273624	GSE85158	H3K9ac	Breast cancer	Cell line	Subtype1 vs Subtype2	Subtype1 (8) vs Subtype2 (8)	GSE96860	Subtype1 (12) vs Subtype2 (7)
Pair_177	29273624	GSE85158	H3K9ac	Breast cancer	Cell line	Subtype1 vs Subtype2	Subtype1 (6) vs Subtype2 (8)	GSE96860	Subtype1 (6) vs Subtype2 (7)
Pair_178	29273624	GSE85158	H3K9me3	Breast cancer	Cell line	Subtype1 vs Subtype2	Subtype1 (6) vs Subtype2 (6)	GSE96860	Subtype1 (12) vs Subtype2 (6)
Pair_179	29273624	GSE85158	H3K9me3	Breast cancer	Cell line	Subtype1 vs Subtype2	Subtype1 (6) vs Subtype2 (6)	GSE96860	Subtype1 (12) vs Subtype2 (7)
Pair_180	29273624	GSE85158	H3K9me3	Breast cancer	Cell line	Subtype1 vs Subtype2	Subtype1 (6) vs Subtype2 (6)	GSE96860	Subtype1 (6) vs Subtype2 (7)
Pair_150	36681680	GSE188486	H3K27ac	Kidney cancer (Clear cell RCC)	Tissue	Metastasis vs Primary	Metastasis (5) vs Primary (16)
Pair_149		GSE212342	H3K27ac	Liver cancer	Tissue	Tumor vs Nonmalignant	Tumor (44) vs Nonmalignant (21)	TCGA-LIHC	Tumor (371) vs Nonmalignant (50)

## Sheet: Supplementary Table 1C
Supplementary Table 1C. Sample information in the current TSCRE release
Pair ID	Study accession	Histone marker	Cancer type	Condition	Condition type	Source	Sample type	IP accession	IP information	Input accession	Input information	Clinical information
Pair_1	GSE117953	H3K27ac	Gastric cancer	Tumor vs Nonmalignant	Tumor	Primary gastric tumor tissue	Tissue	GSM3315814	T990275 H3K27ac	GSM3315815	T990275 Input
Pair_1	GSE117953	H3K27ac	Gastric cancer	Tumor vs Nonmalignant	Nonmalignant	Primary gastric normal tissue	Tissue	GSM3315816	N990275 H3K27ac	GSM3315817	N990275 Input
Pair_1	GSE117953	H3K27ac	Gastric cancer	Tumor vs Nonmalignant	Tumor	Primary gastric tumor tissue	Tissue	GSM3356980	T20021007 H3K27ac	GSM3356981	T20021007 Input
Pair_1	GSE117953	H3K27ac	Gastric cancer	Tumor vs Nonmalignant	Nonmalignant	Primary gastric normal tissue	Tissue	GSM3356982	N20021007 H3K27ac	GSM3356983	N20021007 Input
Pair_1	GSE117953	H3K27ac	Gastric cancer	Tumor vs Nonmalignant	Tumor	Primary gastric tumor tissue	Tissue	GSM3356984	T20020720 H3K27ac	GSM3356985	T20020720 Input
Pair_1	GSE117953	H3K27ac	Gastric cancer	Tumor vs Nonmalignant	Nonmalignant	Primary gastric normal tissue	Tissue	GSM3356986	N20020720 H3K27ac	GSM3356987	N20020720 Input
Pair_1	GSE117953	H3K27ac	Gastric cancer	Tumor vs Nonmalignant	Tumor	Primary gastric tumor tissue	Tissue	GSM3356988	T2000877 H3K27ac	GSM3356989	T2000877 Input
Pair_1	GSE117953	H3K27ac	Gastric cancer	Tumor vs Nonmalignant	Nonmalignant	Primary gastric normal tissue	Tissue	GSM3356990	N2000877 H3K27ac	GSM3356991	N2000877 Input
Pair_1	GSE117953	H3K27ac	Gastric cancer	Tumor vs Nonmalignant	Tumor	Primary gastric tumor tissue	Tissue	GSM3356992	T980417 H3K27ac	GSM3356993	T980417 Input
Pair_1	GSE117953	H3K27ac	Gastric cancer	Tumor vs Nonmalignant	Nonmalignant	Primary gastric normal tissue	Tissue	GSM3356994	N980417 H3K27ac	GSM3356995	N980417 Input
Pair_1	GSE117953	H3K27ac	Gastric cancer	Tumor vs Nonmalignant	Tumor	Primary gastric tumor tissue	Tissue	GSM3356996	T980447 H3K27ac	GSM3356997	T980447 Input
Pair_1	GSE117953	H3K27ac	Gastric cancer	Tumor vs Nonmalignant	Nonmalignant	Primary gastric normal tissue	Tissue	GSM3356998	N980447 H3K27ac	GSM3356999	N980447 Input
Pair_1	GSE117953	H3K27ac	Gastric cancer	Tumor vs Nonmalignant	Tumor	Primary gastric tumor tissue	Tissue	GSM3357000	T2000085 H3K27ac	GSM3357001	T2000085 Input
Pair_1	GSE117953	H3K27ac	Gastric cancer	Tumor vs Nonmalignant	Nonmalignant	Primary gastric normal tissue	Tissue	GSM3357002	N2000085 H3K27ac	GSM3357003	N2000085 Input
Pair_1	GSE117953	H3K27ac	Gastric cancer	Tumor vs Nonmalignant	Tumor	Primary gastric tumor tissue	Tissue	GSM3357004	T2001206 H3K27ac	GSM3357005	T2001206 Input
Pair_1	GSE117953	H3K27ac	Gastric cancer	Tumor vs Nonmalignant	Nonmalignant	Primary gastric normal tissue	Tissue	GSM3357006	N2001206 H3K27ac	GSM3357007	N2001206 Input
Pair_1	GSE117953	H3K27ac	Gastric cancer	Tumor vs Nonmalignant	Tumor	Primary gastric tumor tissue	Tissue	GSM3357008	T980319 H3K27ac	GSM3357009	T980319 Input
Pair_1	GSE117953	H3K27ac	Gastric cancer	Tumor vs Nonmalignant	Nonmalignant	Primary gastric normal tissue	Tissue	GSM3357010	N980319 H3K27ac	GSM3357011	N980319 Input
Pair_1	GSE117953	H3K27ac	Gastric cancer	Tumor vs Nonmalignant	Tumor	Primary gastric tumor tissue	Tissue	GSM3357012	T980401 H3K27ac	GSM3357013	T980401 Input
Pair_1	GSE117953	H3K27ac	Gastric cancer	Tumor vs Nonmalignant	Nonmalignant	Primary gastric normal tissue	Tissue	GSM3357014	N980401 H3K27ac	GSM3357015	N980401 Input
Pair_1	GSE117953	H3K27ac	Gastric cancer	Tumor vs Nonmalignant	Tumor	Primary gastric tumor tissue	Tissue	GSM3357016	T990068 H3K27ac	GSM3357017	T990068 Input
Pair_1	GSE117953	H3K27ac	Gastric cancer	Tumor vs Nonmalignant	Nonmalignant	Primary gastric normal tissue	Tissue	GSM3357018	N990068 H3K27ac	GSM3357019	N990068 Input
Pair_2	GSE76153	H3K27ac	Gastric cancer	Tumor vs Nonmalignant	Tumor	Gastric Primary Sample (Tumor)	Tissue	GSM1975107	T990489 H3K27Ac	GSM2221762	T990489 Input
Pair_2	GSE76153	H3K27ac	Gastric cancer	Tumor vs Nonmalignant	Nonmalignant	Gastric Primary Sample (Normal)	Tissue	GSM1975108	N990489 H3K27Ac	GSM2221761	N990489 Input
Pair_2	GSE76153	H3K27ac	Gastric cancer	Tumor vs Nonmalignant	Tumor	Gastric Primary Sample (Tumor)	Tissue	GSM1975109	T76629543 H3K27Ac	GSM2221764	T76629543 Input
Pair_2	GSE76153	H3K27ac	Gastric cancer	Tumor vs Nonmalignant	Nonmalignant	Gastric Primary Sample (Normal)	Tissue	GSM1975111	N76629543 H3K27Ac	GSM2221763	N76629543 Input
Pair_2	GSE76153	H3K27ac	Gastric cancer	Tumor vs Nonmalignant	Tumor	Gastric Primary Sample (Tumor)	Tissue	GSM1975130	T990068 H3K27Ac	GSM1975131	T990068 Input
Pair_2	GSE76153	H3K27ac	Gastric cancer	Tumor vs Nonmalignant	Nonmalignant	Gastric Primary Sample (Normal)	Tissue	GSM1975133	N990068 H3K27Ac	GSM1975134	N990068 Input
Pair_2	GSE76153	H3K27ac	Gastric cancer	Tumor vs Nonmalignant	Tumor	Gastric Primary Sample (Tumor)	Tissue	GSM1975136	T2000085 H3K27Ac	GSM1975137	T2000085 Input
Pair_2	GSE76153	H3K27ac	Gastric cancer	Tumor vs Nonmalignant	Nonmalignant	Gastric Primary Sample (Normal)	Tissue	GSM1975139	N2000085 H3K27Ac	GSM1975140	N2000085 Input
Pair_2	GSE76153	H3K27ac	Gastric cancer	Tumor vs Nonmalignant	Tumor	Gastric Primary Sample (Tumor)	Tissue	GSM1975143	T980401 H3K27Ac	GSM1975144	T980401 Input
Pair_2	GSE76153	H3K27ac	Gastric cancer	Tumor vs Nonmalignant	Nonmalignant	Gastric Primary Sample (Normal)	Tissue	GSM1975147	N980401 H3K27Ac	GSM1975148	N980401 Input
Pair_2	GSE76153	H3K27ac	Gastric cancer	Tumor vs Nonmalignant	Tumor	Gastric Primary Sample (Tumor)	Tissue	GSM1975151	T980447 H3K27Ac	GSM1975152	T980447 Input
Pair_2	GSE76153	H3K27ac	Gastric cancer	Tumor vs Nonmalignant	Nonmalignant	Gastric Primary Sample (Normal)	Tissue	GSM1975155	N980447 H3K27Ac	GSM1975156	N980447 Input
Pair_2	GSE76153	H3K27ac	Gastric cancer	Tumor vs Nonmalignant	Tumor	Gastric Primary Sample (Tumor)	Tissue	GSM1975159	T2001206 H3K27Ac	GSM1975160	T2001206 Input
Pair_2	GSE76153	H3K27ac	Gastric cancer	Tumor vs Nonmalignant	Nonmalignant	Gastric Primary Sample (Normal)	Tissue	GSM1975163	N2001206 H3K27Ac	GSM1975164	N2001206 Input
Pair_2	GSE76153	H3K27ac	Gastric cancer	Tumor vs Nonmalignant	Tumor	Gastric Primary Sample (Tumor)	Tissue	GSM1975167	T980436 H3K27Ac	GSM1975168	T980436 Input
Pair_2	GSE76153	H3K27ac	Gastric cancer	Tumor vs Nonmalignant	Nonmalignant	Gastric Primary Sample (Normal)	Tissue	GSM1975171	N980436 H3K27Ac	GSM1975172	N980436 Input
Pair_2	GSE76153	H3K27ac	Gastric cancer	Tumor vs Nonmalignant	Tumor	Gastric Primary Sample (Tumor)	Tissue	GSM1975175	T980417 H3K27Ac	GSM1975176	T980417 Input
Pair_2	GSE76153	H3K27ac	Gastric cancer	Tumor vs Nonmalignant	Nonmalignant	Gastric Primary Sample (Normal)	Tissue	GSM1975179	N980417 H3K27Ac	GSM1975180	N980417 Input
Pair_2	GSE76153	H3K27ac	Gastric cancer	Tumor vs Nonmalignant	Tumor	Gastric Primary Sample (Tumor)	Tissue	GSM1975193	T980319 H3K27Ac	GSM1975194	T980319 Input
Pair_2	GSE76153	H3K27ac	Gastric cancer	Tumor vs Nonmalignant	Nonmalignant	Gastric Primary Sample (Normal)	Tissue	GSM1975197	N980319 H3K27Ac	GSM1975198	N980319 Input
Pair_2	GSE76153	H3K27ac	Gastric cancer	Tumor vs Nonmalignant	Tumor	Gastric Primary Sample (Tumor)	Tissue	GSM1975200	T2000877 H3K27Ac	GSM1975201	T2000877 Input
Pair_2	GSE76153	H3K27ac	Gastric cancer	Tumor vs Nonmalignant	Nonmalignant	Gastric Primary Sample (Normal)	Tissue	GSM1975203	N2000877 H3K27Ac	GSM1975204	N2000877 Input
Pair_2	GSE76153	H3K27ac	Gastric cancer	Tumor vs Nonmalignant	Tumor	Gastric Primary Sample (Tumor)	Tissue	GSM1975206	T990275 H3K27Ac	GSM1975207	T990275 Input
Pair_2	GSE76153	H3K27ac	Gastric cancer	Tumor vs Nonmalignant	Nonmalignant	Gastric Primary Sample (Normal)	Tissue	GSM1975209	N990275 H3K27Ac	GSM1975210	N990275 Input
Pair_2	GSE76153	H3K27ac	Gastric cancer	Tumor vs Nonmalignant	Nonmalignant	Gastric Primary Sample (Normal)	Tissue	GSM1975215	N20021007 H3K27Ac	GSM1975216	N20021007 Input
Pair_2	GSE76153	H3K27ac	Gastric cancer	Tumor vs Nonmalignant	Tumor	Gastric Primary Sample (Tumor)	Tissue	GSM1975218	T20020720 H3K27Ac	GSM1975219	T20020720 Input
Pair_2	GSE76153	H3K27ac	Gastric cancer	Tumor vs Nonmalignant	Nonmalignant	Gastric Primary Sample (Normal)	Tissue	GSM1975221	N20020720 H3K27Ac	GSM1975222	N20020720 Input
Pair_2	GSE76153	H3K27ac	Gastric cancer	Tumor vs Nonmalignant	Tumor	Gastric Primary Sample (Tumor)	Tissue	GSM2037490	T2000639 H3K27Ac	GSM2037520	T2000639 none (input)
Pair_2	GSE76153	H3K27ac	Gastric cancer	Tumor vs Nonmalignant	Nonmalignant	Gastric Primary Sample (Normal)	Tissue	GSM2037491	N2000639 H3K27Ac	GSM2037519	N2000639 none (input)
Pair_2	GSE76153	H3K27ac	Gastric cancer	Tumor vs Nonmalignant	Tumor	Gastric Primary Sample (Tumor)	Tissue	GSM2037492	T2000721 H3K27Ac	GSM2037522	T2000721 none (input)
Pair_2	GSE76153	H3K27ac	Gastric cancer	Tumor vs Nonmalignant	Nonmalignant	Gastric Primary Sample (Normal)	Tissue	GSM2037493	N2000721 H3K27Ac	GSM2037521	N2000721 none (input)
Pair_2	GSE76153	H3K27ac	Gastric cancer	Tumor vs Nonmalignant	Tumor	Gastric Primary Sample (Tumor)	Tissue	GSM2037494	T2000986 H3K27Ac	GSM2037524	T2000986 none (input)
Pair_2	GSE76153	H3K27ac	Gastric cancer	Tumor vs Nonmalignant	Nonmalignant	Gastric Primary Sample (Normal)	Tissue	GSM2037495	N2000986 H3K27Ac	GSM2037523	N2000986 none (input)
Pair_3	GSE76153	H3K4me1	Gastric cancer	Tumor vs Nonmalignant	Nonmalignant	Gastric Primary Sample (Normal)	Tissue	GSM1975110	N76629543 H3K4Me1	GSM2221763	N76629543 Input
Pair_3	GSE76153	H3K4me1	Gastric cancer	Tumor vs Nonmalignant	Tumor	Gastric Primary Sample (Tumor)	Tissue	GSM1975142	T980401 H3K4Me1	GSM1975144	T980401 Input
Pair_3	GSE76153	H3K4me1	Gastric cancer	Tumor vs Nonmalignant	Nonmalignant	Gastric Primary Sample (Normal)	Tissue	GSM1975146	N980401 H3K4Me1	GSM1975148	N980401 Input
Pair_3	GSE76153	H3K4me1	Gastric cancer	Tumor vs Nonmalignant	Tumor	Gastric Primary Sample (Tumor)	Tissue	GSM1975150	T980447 H3K4Me1	GSM1975152	T980447 Input
Pair_3	GSE76153	H3K4me1	Gastric cancer	Tumor vs Nonmalignant	Nonmalignant	Gastric Primary Sample (Normal)	Tissue	GSM1975154	N980447 H3K4Me1	GSM1975156	N980447 Input
Pair_3	GSE76153	H3K4me1	Gastric cancer	Tumor vs Nonmalignant	Tumor	Gastric Primary Sample (Tumor)	Tissue	GSM1975158	T2001206 H3K4Me1	GSM1975160	T2001206 Input
Pair_3	GSE76153	H3K4me1	Gastric cancer	Tumor vs Nonmalignant	Nonmalignant	Gastric Primary Sample (Normal)	Tissue	GSM1975162	N2001206 H3K4Me1	GSM1975164	N2001206 Input
Pair_3	GSE76153	H3K4me1	Gastric cancer	Tumor vs Nonmalignant	Tumor	Gastric Primary Sample (Tumor)	Tissue	GSM1975166	T980436 H3K4Me1	GSM1975168	T980436 Input
Pair_3	GSE76153	H3K4me1	Gastric cancer	Tumor vs Nonmalignant	Nonmalignant	Gastric Primary Sample (Normal)	Tissue	GSM1975170	N980436 H3K4Me1	GSM1975172	N980436 Input
Pair_3	GSE76153	H3K4me1	Gastric cancer	Tumor vs Nonmalignant	Tumor	Gastric Primary Sample (Tumor)	Tissue	GSM1975174	T980417 H3K4Me1	GSM1975176	T980417 Input
Pair_3	GSE76153	H3K4me1	Gastric cancer	Tumor vs Nonmalignant	Nonmalignant	Gastric Primary Sample (Normal)	Tissue	GSM1975178	N980417 H3K4Me1	GSM1975180	N980417 Input
Pair_3	GSE76153	H3K4me1	Gastric cancer	Tumor vs Nonmalignant	Tumor	Gastric Primary Sample (Tumor)	Tissue	GSM1975192	T980319 H3K4Me1	GSM1975194	T980319 Input
Pair_3	GSE76153	H3K4me1	Gastric cancer	Tumor vs Nonmalignant	Nonmalignant	Gastric Primary Sample (Normal)	Tissue	GSM1975196	N980319 H3K4Me1	GSM1975198	N980319 Input
Pair_3	GSE76153	H3K4me1	Gastric cancer	Tumor vs Nonmalignant	Tumor	Gastric Primary Sample (Tumor)	Tissue	GSM2037503	T2000639 H3K4Me1	GSM2037520	T2000639 none (input)
Pair_3	GSE76153	H3K4me1	Gastric cancer	Tumor vs Nonmalignant	Nonmalignant	Gastric Primary Sample (Normal)	Tissue	GSM2037504	N2000639 H3K4Me1	GSM2037519	N2000639 none (input)
Pair_3	GSE76153	H3K4me1	Gastric cancer	Tumor vs Nonmalignant	Tumor	Gastric Primary Sample (Tumor)	Tissue	GSM2037505	T2000721 H3K4Me1	GSM2037522	T2000721 none (input)
Pair_3	GSE76153	H3K4me1	Gastric cancer	Tumor vs Nonmalignant	Nonmalignant	Gastric Primary Sample (Normal)	Tissue	GSM2037506	N2000721 H3K4Me1	GSM2037521	N2000721 none (input)
Pair_3	GSE76153	H3K4me1	Gastric cancer	Tumor vs Nonmalignant	Tumor	Gastric Primary Sample (Tumor)	Tissue	GSM2037507	T2000986 H3K4Me1	GSM2037524	T2000986 none (input)
Pair_3	GSE76153	H3K4me1	Gastric cancer	Tumor vs Nonmalignant	Nonmalignant	Gastric Primary Sample (Normal)	Tissue	GSM2037508	N2000986 H3K4Me1	GSM2037523	N2000986 none (input)
Pair_4	GSE76153	H3K4me3	Gastric cancer	Tumor vs Nonmalignant	Tumor	Gastric Primary Sample (Tumor)	Tissue	GSM1975129	T990068 H3K4Me3	GSM1975131	T990068 Input
Pair_4	GSE76153	H3K4me3	Gastric cancer	Tumor vs Nonmalignant	Nonmalignant	Gastric Primary Sample (Normal)	Tissue	GSM1975132	N990068 H3K4Me3	GSM1975134	N990068 Input
Pair_4	GSE76153	H3K4me3	Gastric cancer	Tumor vs Nonmalignant	Tumor	Gastric Primary Sample (Tumor)	Tissue	GSM1975135	T2000085 H3K4Me3	GSM1975137	T2000085 Input
Pair_4	GSE76153	H3K4me3	Gastric cancer	Tumor vs Nonmalignant	Nonmalignant	Gastric Primary Sample (Normal)	Tissue	GSM1975138	N2000085 H3K4Me3	GSM1975140	N2000085 Input
Pair_4	GSE76153	H3K4me3	Gastric cancer	Tumor vs Nonmalignant	Tumor	Gastric Primary Sample (Tumor)	Tissue	GSM1975141	T980401 H3K4Me3	GSM1975144	T980401 Input
Pair_4	GSE76153	H3K4me3	Gastric cancer	Tumor vs Nonmalignant	Nonmalignant	Gastric Primary Sample (Normal)	Tissue	GSM1975145	N980401 H3K4Me3	GSM1975148	N980401 Input
Pair_4	GSE76153	H3K4me3	Gastric cancer	Tumor vs Nonmalignant	Tumor	Gastric Primary Sample (Tumor)	Tissue	GSM1975149	T980447 H3K4Me3	GSM1975152	T980447 Input
Pair_4	GSE76153	H3K4me3	Gastric cancer	Tumor vs Nonmalignant	Nonmalignant	Gastric Primary Sample (Normal)	Tissue	GSM1975153	N980447 H3K4Me3	GSM1975156	N980447 Input
Pair_4	GSE76153	H3K4me3	Gastric cancer	Tumor vs Nonmalignant	Tumor	Gastric Primary Sample (Tumor)	Tissue	GSM1975157	T2001206 H3K4Me3	GSM1975160	T2001206 Input
Pair_4	GSE76153	H3K4me3	Gastric cancer	Tumor vs Nonmalignant	Nonmalignant	Gastric Primary Sample (Normal)	Tissue	GSM1975161	N2001206 H3K4Me3	GSM1975164	N2001206 Input
Pair_4	GSE76153	H3K4me3	Gastric cancer	Tumor vs Nonmalignant	Tumor	Gastric Primary Sample (Tumor)	Tissue	GSM1975165	T980436 H3K4Me3	GSM1975168	T980436 Input
Pair_4	GSE76153	H3K4me3	Gastric cancer	Tumor vs Nonmalignant	Nonmalignant	Gastric Primary Sample (Normal)	Tissue	GSM1975169	N980436 H3K4Me3	GSM1975172	N980436 Input
Pair_4	GSE76153	H3K4me3	Gastric cancer	Tumor vs Nonmalignant	Tumor	Gastric Primary Sample (Tumor)	Tissue	GSM1975173	T980417 H3K4Me3	GSM1975176	T980417 Input
Pair_4	GSE76153	H3K4me3	Gastric cancer	Tumor vs Nonmalignant	Nonmalignant	Gastric Primary Sample (Normal)	Tissue	GSM1975177	N980417 H3K4Me3	GSM1975180	N980417 Input
Pair_4	GSE76153	H3K4me3	Gastric cancer	Tumor vs Nonmalignant	Tumor	Gastric Primary Sample (Tumor)	Tissue	GSM1975191	T980319 H3K4Me3	GSM1975194	T980319 Input
Pair_4	GSE76153	H3K4me3	Gastric cancer	Tumor vs Nonmalignant	Nonmalignant	Gastric Primary Sample (Normal)	Tissue	GSM1975195	N980319 H3K4Me3	GSM1975198	N980319 Input
Pair_4	GSE76153	H3K4me3	Gastric cancer	Tumor vs Nonmalignant	Tumor	Gastric Primary Sample (Tumor)	Tissue	GSM1975199	T2000877 H3K4Me3	GSM1975201	T2000877 Input
Pair_4	GSE76153	H3K4me3	Gastric cancer	Tumor vs Nonmalignant	Nonmalignant	Gastric Primary Sample (Normal)	Tissue	GSM1975202	N2000877 H3K4Me3	GSM1975204	N2000877 Input
Pair_4	GSE76153	H3K4me3	Gastric cancer	Tumor vs Nonmalignant	Tumor	Gastric Primary Sample (Tumor)	Tissue	GSM1975205	T990275 H3K4Me3	GSM1975207	T990275 Input
Pair_4	GSE76153	H3K4me3	Gastric cancer	Tumor vs Nonmalignant	Nonmalignant	Gastric Primary Sample (Normal)	Tissue	GSM1975208	N990275 H3K4Me3	GSM1975210	N990275 Input
Pair_4	GSE76153	H3K4me3	Gastric cancer	Tumor vs Nonmalignant	Tumor	Gastric Primary Sample (Tumor)	Tissue	GSM1975211	T20021007 H3K4Me3	GSM1975213	T20021007 Input
Pair_4	GSE76153	H3K4me3	Gastric cancer	Tumor vs Nonmalignant	Nonmalignant	Gastric Primary Sample (Normal)	Tissue	GSM1975220	N20020720 H3K4Me3	GSM1975222	N20020720 Input
Pair_4	GSE76153	H3K4me3	Gastric cancer	Tumor vs Nonmalignant	Nonmalignant	Gastric Primary Sample (Normal)	Tissue	GSM2037511	N2000986 H3K4me3	GSM2037523	N2000986 none (input)
Pair_5	GSE135175	H3K27ac	Gastric cancer	Tumor vs Nonmalignant	Tumor	Gastric cancer cell line	Cell line	GSM3991522	SNU719_H3K27ac
Pair_5	GSE135175	H3K27ac	Gastric cancer	Tumor vs Nonmalignant	Tumor	Gastric cancer cell line	Cell line	GSM3991527	NCC24_H3K27ac
Pair_5	GSE135175	H3K27ac	Gastric cancer	Tumor vs Nonmalignant	Tumor	Gastric cancer cell line	Cell line	GSM4430350	SNU719_H3K27ac_rep2
Pair_5	GSE135175	H3K27ac	Gastric cancer	Tumor vs Nonmalignant	Tumor	Gastric cancer cell line	Cell line	GSM4430355	NCC24_H3K27ac_rep2
Pair_5	GSE135175	H3K27ac	Gastric cancer	Tumor vs Nonmalignant	Tumor	Gastric cancer cell line	Cell line	GSM4430360	YCC10_H3K27ac_rep1
Pair_5	GSE135175	H3K27ac	Gastric cancer	Tumor vs Nonmalignant	Tumor	Gastric cancer cell line	Cell line	GSM4430365	YCC10_H3K27ac_rep2
Pair_5	GSE135175	H3K27ac	Gastric cancer	Tumor vs Nonmalignant	Nonmalignant	Normal gastric epithelial cell	Cell line	GSM4430370	GES1_WT_K27ac_rep1
Pair_5	GSE135175	H3K27ac	Gastric cancer	Tumor vs Nonmalignant	Nonmalignant	Normal gastric epithelial cell	Cell line	GSM4430380	GES1_WT_K27ac_rep2
Pair_5	GSE135175	H3K27ac	Gastric cancer	Tumor vs Nonmalignant	Tumor	Gastric cancer cell line	Cell line	GSM4430400	MKN7_WT_H3K27ac_rep1
Pair_5	GSE135175	H3K27ac	Gastric cancer	Tumor vs Nonmalignant	Tumor	Gastric cancer cell line	Cell line	GSM4430418	MKN7_WT_H3K27ac_rep2
Pair_6	GSE135175	H3K4me1	Gastric cancer	Tumor vs Nonmalignant	Tumor	Gastric cancer cell line	Cell line	GSM3991520	SNU719_H3K4me1
Pair_6	GSE135175	H3K4me1	Gastric cancer	Tumor vs Nonmalignant	Tumor	Gastric cancer cell line	Cell line	GSM3991525	NCC24_H3K4me1
Pair_6	GSE135175	H3K4me1	Gastric cancer	Tumor vs Nonmalignant	Nonmalignant	Normal gastric epithelial cell	Cell line	GSM4430368	GES1_WT_K4me1_rep1
Pair_6	GSE135175	H3K4me1	Gastric cancer	Tumor vs Nonmalignant	Nonmalignant	Normal gastric epithelial cell	Cell line	GSM4430378	GES1_WT_K4me1_rep2
Pair_7	GSE135175	H3K4me3	Gastric cancer	Tumor vs Nonmalignant	Tumor	Gastric cancer cell line	Cell line	GSM3991521	SNU719_H3K4me3
Pair_7	GSE135175	H3K4me3	Gastric cancer	Tumor vs Nonmalignant	Tumor	Gastric cancer cell line	Cell line	GSM3991526	NCC24_H3K4me3
Pair_7	GSE135175	H3K4me3	Gastric cancer	Tumor vs Nonmalignant	Tumor	Gastric cancer cell line	Cell line	GSM4430349	SNU719_H3K4me3_rep2
Pair_7	GSE135175	H3K4me3	Gastric cancer	Tumor vs Nonmalignant	Tumor	Gastric cancer cell line	Cell line	GSM4430354	NCC24_H3K4me3_rep2
Pair_7	GSE135175	H3K4me3	Gastric cancer	Tumor vs Nonmalignant	Tumor	Gastric cancer cell line	Cell line	GSM4430359	YCC10_H3K4me3_rep1
Pair_7	GSE135175	H3K4me3	Gastric cancer	Tumor vs Nonmalignant	Tumor	Gastric cancer cell line	Cell line	GSM4430364	YCC10_H3K4me3_rep2
Pair_7	GSE135175	H3K4me3	Gastric cancer	Tumor vs Nonmalignant	Nonmalignant	Normal gastric epithelial cell	Cell line	GSM4430369	GES1_WT_K4me3_rep1
Pair_7	GSE135175	H3K4me3	Gastric cancer	Tumor vs Nonmalignant	Nonmalignant	Normal gastric epithelial cell	Cell line	GSM4430379	GES1_WT_K4me3_rep2
Pair_8	GSE135175	H3K9me3	Gastric cancer	Tumor vs Nonmalignant	Tumor	Gastric cancer cell line	Cell line	GSM3991524	SNU719_H3K9me3
Pair_8	GSE135175	H3K9me3	Gastric cancer	Tumor vs Nonmalignant	Tumor	Gastric cancer cell line	Cell line	GSM3991529	NCC24_H3K9me3
Pair_8	GSE135175	H3K9me3	Gastric cancer	Tumor vs Nonmalignant	Tumor	Gastric cancer cell line	Cell line	GSM4430352	SNU719_H3K9me3_rep2
Pair_8	GSE135175	H3K9me3	Gastric cancer	Tumor vs Nonmalignant	Tumor	Gastric cancer cell line	Cell line	GSM4430362	YCC10_H3K9me3_rep1
Pair_8	GSE135175	H3K9me3	Gastric cancer	Tumor vs Nonmalignant	Tumor	Gastric cancer cell line	Cell line	GSM4430367	YCC10_H3K9me3_rep2
Pair_8	GSE135175	H3K9me3	Gastric cancer	Tumor vs Nonmalignant	Nonmalignant	Normal gastric epithelial cell	Cell line	GSM4430372	GES1_WT_K9me3_rep1
Pair_8	GSE135175	H3K9me3	Gastric cancer	Tumor vs Nonmalignant	Nonmalignant	Normal gastric epithelial cell	Cell line	GSM4430382	GES1_WT_K9me3_rep2
Pair_10	GSE156613	H3K27ac	Colorectal cancer	Tumor vs Nonmalignant	Tumor	Tumor tissue	Tissue	GSM4734764	T1-H3K27ac	GSM4734810	T1-Input	TNMstage: T4aN2bM0; Pathological diagnosis: Poorly differentiated rectal adenocarcinoma
Pair_10	GSE156613	H3K27ac	Colorectal cancer	Tumor vs Nonmalignant	Tumor	Tumor tissue	Tissue	GSM4734765	T2-H3K27ac	GSM4734811	T2-Input	TNM stage: T4N0M0; Pathological diagnosis: Poorly differentiated adenocarcinoma
Pair_10	GSE156613	H3K27ac	Colorectal cancer	Tumor vs Nonmalignant	Tumor	Tumor tissue	Tissue	GSM4734766	T3-H3K27ac	GSM4734812	T3-Input	TNM stage: T3N1cM0; Pathological diagnosis: Moderately differentiated sigmoid colon adenocarcinoma
Pair_10	GSE156613	H3K27ac	Colorectal cancer	Tumor vs Nonmalignant	Tumor	Tumor tissue	Tissue	GSM4734767	T4-H3K27ac	GSM4734813	T4-Input	TNM stage: No data; Pathological diagnosis: Poorly differentiated sigmoid colon adenocarcinoma
Pair_10	GSE156613	H3K27ac	Colorectal cancer	Tumor vs Nonmalignant	Tumor	Tumor tissue	Tissue	GSM4734768	T5-H3K27ac	GSM4734814	T5-Input	TNM stage: T3N0M0; Pathological diagnosis: Moderately differentiated colon adenocarcinoma
Pair_10	GSE156613	H3K27ac	Colorectal cancer	Tumor vs Nonmalignant	Tumor	Tumor tissue	Tissue	GSM4734769	T6-H3K27ac	GSM4734815	T6-Input	TNM stage: T3N0M0; Pathological diagnosis: Moderately differentiated colon adenocarcinoma
Pair_10	GSE156613	H3K27ac	Colorectal cancer	Tumor vs Nonmalignant	Tumor	Tumor tissue	Tissue	GSM4734770	T7-H3K27ac	GSM4734816	T7-Input	TNM stage: T4N0M0; Pathological diagnosis: Moderately differentiated sigmoid colon adenocarcinoma
Pair_10	GSE156613	H3K27ac	Colorectal cancer	Tumor vs Nonmalignant	Tumor	Tumor tissue	Tissue	GSM4734771	T8-H3K27ac	GSM4734817	T8-Input	TNM stage: No data; Pathological diagnosis: Moderately differentiated rectal adenocarcinoma
Pair_10	GSE156613	H3K27ac	Colorectal cancer	Tumor vs Nonmalignant	Tumor	Tumor tissue	Tissue	GSM4734772	T9-H3K27ac	GSM4734818	T9-Input	TNM stage: No data; Pathological diagnosis: Moderately differentiated descending colon adenocarcinoma
Pair_10	GSE156613	H3K27ac	Colorectal cancer	Tumor vs Nonmalignant	Tumor	Tumor tissue	Tissue	GSM4734773	T10-H3K27ac	GSM4734819	T10-Input	TNM stage: No data; Pathological diagnosis: Moderately differentiated Adenocarcinoma of hepatic flexure of colon
Pair_10	GSE156613	H3K27ac	Colorectal cancer	Tumor vs Nonmalignant	Tumor	Tumor tissue	Tissue	GSM4734774	T16-H3K27ac	GSM4734820	T16-Input	TNM stage: No data; Pathological diagnosis: Moderately differentiated adenocarcinoma of splenic flexure of colon
Pair_10	GSE156613	H3K27ac	Colorectal cancer	Tumor vs Nonmalignant	Tumor	Tumor tissue	Tissue	GSM4734775	T17-H3K27ac	GSM4734821	T17-Input	TNM stage: T3N1cM0; Pathological diagnosis: Moderately differentiated rectal adenocarcinoma
Pair_10	GSE156613	H3K27ac	Colorectal cancer	Tumor vs Nonmalignant	Tumor	Tumor tissue	Tissue	GSM4734776	T18-H3K27ac	GSM4734822	T18-Input	TNM stage: T3N0M0; Pathological diagnosis: Poorly differentiated colon adenocarcinoma
Pair_10	GSE156613	H3K27ac	Colorectal cancer	Tumor vs Nonmalignant	Tumor	Tumor tissue	Tissue	GSM4734777	T19-H3K27ac	GSM4734823	T19-Input	TNM stage: T4N0M0; Pathological diagnosis: Moderately differentiated ascending colon adenocarcinoma
Pair_10	GSE156613	H3K27ac	Colorectal cancer	Tumor vs Nonmalignant	Tumor	Tumor tissue	Tissue	GSM4734778	T20-H3K27ac	GSM4734824	T20-Input	TNM stage: T3N0M0; Pathological diagnosis: Moderately differentiated sigmoid colon adenocarcinoma
Pair_10	GSE156613	H3K27ac	Colorectal cancer	Tumor vs Nonmalignant	Tumor	Tumor tissue	Tissue	GSM4734779	T21-H3K27ac	GSM4734825	T21-Input	TNM stage: T3N1Mx; Pathological diagnosis: Moderately differentiated rectal adenocarcinoma
Pair_10	GSE156613	H3K27ac	Colorectal cancer	Tumor vs Nonmalignant	Tumor	Tumor tissue	Tissue	GSM4734780	T22-H3K27ac	GSM4734826	T22-Input	TNM stage: T3N2M1; Pathological diagnosis: Poorly differentiated adenocarcinoma in the upper of dentate line
Pair_10	GSE156613	H3K27ac	Colorectal cancer	Tumor vs Nonmalignant	Tumor	Tumor tissue	Tissue	GSM4734781	T23-H3K27ac	GSM4734827	T23-Input	TNM stage: T3N0M0; Pathological diagnosis: Poorly differentiated Rectal tubular adenocarcinoma
Pair_10	GSE156613	H3K27ac	Colorectal cancer	Tumor vs Nonmalignant	Tumor	Tumor tissue	Tissue	GSM4734782	T24-H3K27ac	GSM4734828	T24-Input	TNM stage: T3N0Mx; Pathological diagnosis: Moderately differentiated rectal adenocarcinoma
Pair_10	GSE156613	H3K27ac	Colorectal cancer	Tumor vs Nonmalignant	Tumor	Tumor tissue	Tissue	GSM4734783	T26-H3K27ac	GSM4734829	T26-Input	TNM stage: T3N2M0; Pathological diagnosis: Moderately differentiated rectal adenocarcinoma
Pair_10	GSE156613	H3K27ac	Colorectal cancer	Tumor vs Nonmalignant	Tumor	Tumor tissue	Tissue	GSM4734784	T27-H3K27ac	GSM4734830	T27-Input	TNM stage: T3N0M0; Pathological diagnosis: Poorly differentiated rectal adenocarcinoma
Pair_10	GSE156613	H3K27ac	Colorectal cancer	Tumor vs Nonmalignant	Tumor	Tumor tissue	Tissue	GSM4734785	T28-H3K27ac	GSM4734831	T28-Input	TNM stage: No data; Pathological diagnosis: Moderately differentiated colon adenocarcinoma
Pair_10	GSE156613	H3K27ac	Colorectal cancer	Tumor vs Nonmalignant	Tumor	Tumor tissue	Tissue	GSM4734786	T29-H3K27ac	GSM4734832	T29-Input	TNM stage: T3N0M0; Pathological diagnosis: Moderately differentiated ascending colon adenocarcinoma
Pair_10	GSE156613	H3K27ac	Colorectal cancer	Tumor vs Nonmalignant	Tumor	Tumor tissue	Tissue	GSM4743918	T30-H3K27ac	GSM4743989	T30-Input	TNM stage: T4N0M0; Pathological diagnosis: Moderately differentiated adenocarcinoma of left colon
Pair_10	GSE156613	H3K27ac	Colorectal cancer	Tumor vs Nonmalignant	Tumor	Tumor tissue	Tissue	GSM4743919	T31-H3K27ac	GSM4743990	T31-Input	TNM stage: T3N1M0; Pathological diagnosis: Moderately differentiated rectal adenocarcinoma
Pair_10	GSE156613	H3K27ac	Colorectal cancer	Tumor vs Nonmalignant	Tumor	Tumor tissue	Tissue	GSM4743920	T32-H3K27ac	GSM4743991	T32-Input	TNM stage: No data; Pathological diagnosis: Moderately differentiated rectal adenocarcinoma
Pair_10	GSE156613	H3K27ac	Colorectal cancer	Tumor vs Nonmalignant	Tumor	Tumor tissue	Tissue	GSM4743921	T33-H3K27ac	GSM4743992	T33-Input	TNM stage: T4N2Mx; Pathological diagnosis: Poorly differentiated adenocarcinoma of rectum
Pair_10	GSE156613	H3K27ac	Colorectal cancer	Tumor vs Nonmalignant	Tumor	Tumor tissue	Tissue	GSM4743922	T34-H3K27ac	GSM4743993	T34-Input	TNM stage: T4N1Mx; Pathological diagnosis: Mucinous adenocarcinoma of ascending colon
Pair_10	GSE156613	H3K27ac	Colorectal cancer	Tumor vs Nonmalignant	Tumor	Tumor tissue	Tissue	GSM4743923	T35-H3K27ac	GSM4743994	T35-Input	TNM stage: T2N2M0; Pathological diagnosis: Highly differentiated rectal adenocarcinoma
Pair_10	GSE156613	H3K27ac	Colorectal cancer	Tumor vs Nonmalignant	Tumor	Tumor tissue	Tissue	GSM4743924	T36-H3K27ac	GSM4743995	T36-Input	TNM stage: T2N0M0; Pathological diagnosis: Moderately differentiated colon adenocarcinoma
Pair_10	GSE156613	H3K27ac	Colorectal cancer	Tumor vs Nonmalignant	Tumor	Tumor tissue	Tissue	GSM4743925	T37-H3K27ac	GSM4743996	T37-Input	TNM stage: T3N1cM0; Pathological diagnosis: Poorly differentiated sigmoid adenocarcinoma
Pair_10	GSE156613	H3K27ac	Colorectal cancer	Tumor vs Nonmalignant	Tumor	Tumor tissue	Tissue	GSM4743926	T38-H3K27ac	GSM4743997	T38-Input	TNM stage: T3N0Mx; Pathological diagnosis: Poorly differentiated colon adenocarcinoma
Pair_10	GSE156613	H3K27ac	Colorectal cancer	Tumor vs Nonmalignant	Tumor	Tumor tissue	Tissue	GSM4743927	T39-H3K27ac	GSM4743998	T39-Input	TNM stage: T3N0M0; Pathological diagnosis: Highly differentiated adenocarcinoma of colon
Pair_10	GSE156613	H3K27ac	Colorectal cancer	Tumor vs Nonmalignant	Tumor	Tumor tissue	Tissue	GSM4743928	T40-H3K27ac	GSM4743999	T40-Input	TNM stage: No data; Pathological diagnosis: Moderately differentiated colonic adenocarcinoma
Pair_10	GSE156613	H3K27ac	Colorectal cancer	Tumor vs Nonmalignant	Tumor	Tumor tissue	Tissue	GSM4743929	T41-H3K27ac	GSM4744000	T41-Input	TNM stage: T3N0M0; Pathological diagnosis: Moderately differentiated colon adenocarcinoma
Pair_10	GSE156613	H3K27ac	Colorectal cancer	Tumor vs Nonmalignant	Tumor	Tumor tissue	Tissue	GSM4743930	T42-H3K27ac	GSM4744001	T42-Input	TNM stage: T3N1M0; Pathological diagnosis: Moderately differentiated colon adenocarcinoma
Pair_10	GSE156613	H3K27ac	Colorectal cancer	Tumor vs Nonmalignant	Tumor	Tumor tissue	Tissue	GSM4743931	T43-H3K27ac	GSM4744002	T43-Input	TNM stage: No data; Pathological diagnosis: Moderately differentiated rectal tubular adenocarcinoma
Pair_10	GSE156613	H3K27ac	Colorectal cancer	Tumor vs Nonmalignant	Tumor	Tumor tissue	Tissue	GSM4743932	T44-H3K27ac	GSM4744003	T44-Input	TNM stage: T3N0M0; Pathological diagnosis: Moderately differentiated colon adenocarcinoma
Pair_10	GSE156613	H3K27ac	Colorectal cancer	Tumor vs Nonmalignant	Tumor	Tumor tissue	Tissue	GSM4743933	T45-H3K27ac	GSM4744004	T45-Input	TNM stage: No data; Pathological diagnosis: Poorly differentiated adenocarcinoma of rectum
Pair_10	GSE156613	H3K27ac	Colorectal cancer	Tumor vs Nonmalignant	Tumor	Tumor tissue	Tissue	GSM4743934	T46-H3K27ac	GSM4744005	T46-Input	TNM stage: T3N0M0; Pathological diagnosis: Moderately differentiated rectal adenocarcinoma
Pair_10	GSE156613	H3K27ac	Colorectal cancer	Tumor vs Nonmalignant	Tumor	Tumor tissue	Tissue	GSM4743935	T47-H3K27ac	GSM4744006	T47-Input	TNM stage: T4N1cM0; Pathological diagnosis: Moderately differentiated transverse colon adenocarcinoma
Pair_10	GSE156613	H3K27ac	Colorectal cancer	Tumor vs Nonmalignant	Tumor	Tumor tissue	Tissue	GSM4743936	T48-H3K27ac	GSM4744007	T48-Input	TNM stage: T4N0M0; Pathological diagnosis: Moderately differentiated colon adenocarcinoma
Pair_10	GSE156613	H3K27ac	Colorectal cancer	Tumor vs Nonmalignant	Tumor	Tumor tissue	Tissue	GSM4743937	T49-H3K27ac	GSM4744008	T49-Input	TNM stage: T3N0Mx; Pathological diagnosis: Moderately differentiated colon adenocarcinoma
Pair_10	GSE156613	H3K27ac	Colorectal cancer	Tumor vs Nonmalignant	Tumor	Tumor tissue	Tissue	GSM4743938	T50-H3K27ac	GSM4744009	T50-Input	TNM stage: T3N0M0; Pathological diagnosis: Moderately differentiated rectal adenocarcinoma
Pair_10	GSE156613	H3K27ac	Colorectal cancer	Tumor vs Nonmalignant	Tumor	Tumor tissue	Tissue	GSM4743939	T51-H3K27ac	GSM4744010	T51-Input	TNM stage: T3N1Mx; Pathological diagnosis: Moderately differentiated colon adenocarcinoma
Pair_10	GSE156613	H3K27ac	Colorectal cancer	Tumor vs Nonmalignant	Tumor	Tumor tissue	Tissue	GSM4743940	T52-H3K27ac	GSM4744011	T52-Input	TNM stage: No data; Pathological diagnosis: Moderately differentiated rectal adenocarcinoma
Pair_10	GSE156613	H3K27ac	Colorectal cancer	Tumor vs Nonmalignant	Tumor	Tumor tissue	Tissue	GSM4743941	T53-H3K27ac	GSM4744012	T53-Input	TNM stage: T4aN1M0; Pathological diagnosis: Moderately differentiated rectal adenocarcinoma
Pair_10	GSE156613	H3K27ac	Colorectal cancer	Tumor vs Nonmalignant	Tumor	Tumor tissue	Tissue	GSM4743942	T54-H3K27ac	GSM4744013	T54-Input	TNM stage: No data; Pathological diagnosis: Moderately differentiated rectal chorionic tubular adenocarcinoma
Pair_10	GSE156613	H3K27ac	Colorectal cancer	Tumor vs Nonmalignant	Tumor	Tumor tissue	Tissue	GSM4743943	T55-H3K27ac	GSM4744014	T55-Input	TNM stage: T3N0Mx; Pathological diagnosis: Moderately differentiated rectal adenocarcinoma
Pair_10	GSE156613	H3K27ac	Colorectal cancer	Tumor vs Nonmalignant	Tumor	Tumor tissue	Tissue	GSM4743944	T56-H3K27ac	GSM4744015	T56-Input	TNM stage: T4N2M0; Pathological diagnosis: Moderately differentiated rectal adenocarcinoma
Pair_10	GSE156613	H3K27ac	Colorectal cancer	Tumor vs Nonmalignant	Tumor	Tumor tissue	Tissue	GSM4743945	T57-H3K27ac	GSM4744016	T57-Input	TNM stage: T3N0Mx; Pathological diagnosis: Poorly differentiated adenocarcinoma
Pair_10	GSE156613	H3K27ac	Colorectal cancer	Tumor vs Nonmalignant	Tumor	Tumor tissue	Tissue	GSM4743946	T58-H3K27ac	GSM4744017	T58-Input	TNM stage: T3N0Mx; Pathological diagnosis: Moderately differentiated rectal tubular adenocarcinoma
Pair_10	GSE156613	H3K27ac	Colorectal cancer	Tumor vs Nonmalignant	Tumor	Tumor tissue	Tissue	GSM4743947	T59-H3K27ac	GSM4744018	T59-Input	TNM stage: No data; Pathological diagnosis: Moderately differentiated rectal adenocarcinoma
Pair_10	GSE156613	H3K27ac	Colorectal cancer	Tumor vs Nonmalignant	Tumor	Tumor tissue	Tissue	GSM4743948	T60-H3K27ac	GSM4744019	T60-Input	TNM stage: No data; Pathological diagnosis: Moderately differentiated rectal tubular adenocarcinoma
Pair_10	GSE156613	H3K27ac	Colorectal cancer	Tumor vs Nonmalignant	Tumor	Tumor tissue	Tissue	GSM4743949	T61-H3K27ac	GSM4744020	T61-Input	TNM stage: No data; Pathological diagnosis: Moderately differentiated transverse adenocarcinoma
Pair_10	GSE156613	H3K27ac	Colorectal cancer	Tumor vs Nonmalignant	Tumor	Tumor tissue	Tissue	GSM4743950	T62-H3K27ac	GSM4744021	T62-Input	TNM stage: T4bN0M0; Pathological diagnosis: Moderately differentiated adenocarcinoma
Pair_10	GSE156613	H3K27ac	Colorectal cancer	Tumor vs Nonmalignant	Tumor	Tumor tissue	Tissue	GSM4743951	T63-H3K27ac	GSM4744022	T63-Input	TNM stage: No data; Pathological diagnosis: Moderately differentiated descending colon adenocarcinoma
Pair_10	GSE156613	H3K27ac	Colorectal cancer	Tumor vs Nonmalignant	Tumor	Tumor tissue	Tissue	GSM4743952	T64-H3K27ac	GSM4744023	T64-Input	TNM stage: T3N0M0; Pathological diagnosis: Moderately differentiated adenocarcinoma of colon, Straight junction biopsyadenocarcinoma
Pair_10	GSE156613	H3K27ac	Colorectal cancer	Tumor vs Nonmalignant	Tumor	Tumor tissue	Tissue	GSM4743953	T65-H3K27ac	GSM4744024	T65-Input	TNM stage: T3N1Mx; Pathological diagnosis: Moderately differentiated rectal adenocarcinoma
Pair_10	GSE156613	H3K27ac	Colorectal cancer	Tumor vs Nonmalignant	Tumor	Tumor tissue	Tissue	GSM4743954	T66-H3K27ac	GSM4744025	T66-Input	TNM stage: T3N1cMx; Pathological diagnosis: Moderately differentiated adenocarcinoma
Pair_10	GSE156613	H3K27ac	Colorectal cancer	Tumor vs Nonmalignant	Tumor	Tumor tissue	Tissue	GSM4743955	T67-H3K27ac	GSM4744026	T67-Input	TNM stage: T2-3N0M0; Pathological diagnosis: Moderately differentiated rectal adenocarcinoma
Pair_10	GSE156613	H3K27ac	Colorectal cancer	Tumor vs Nonmalignant	Tumor	Tumor tissue	Tissue	GSM4743956	T68-H3K27ac	GSM4744027	T68-Input	TNM stage: T3N0Mx; Pathological diagnosis: Moderately differentiated rectal adenocarcinoma
Pair_10	GSE156613	H3K27ac	Colorectal cancer	Tumor vs Nonmalignant	Tumor	Tumor tissue	Tissue	GSM4743957	T69-H3K27ac	GSM4744028	T69-Input	TNM stage: No data; Pathological diagnosis: Moderately differentiated rectal tubular adenocarcinoma
Pair_10	GSE156613	H3K27ac	Colorectal cancer	Tumor vs Nonmalignant	Tumor	Tumor tissue	Tissue	GSM4743958	T70-H3K27ac	GSM4744029	T70-Input	TNM stage: T3N2M0; Pathological diagnosis: Moderately differentiated rectal tubular adenocarcinoma
Pair_10	GSE156613	H3K27ac	Colorectal cancer	Tumor vs Nonmalignant	Tumor	Tumor tissue	Tissue	GSM4743959	T71-H3K27ac	GSM4744030	T71-Input	TNM stage: T4bN1cMx; Pathological diagnosis: Highly differentiated colon adenocarcinoma
Pair_10	GSE156613	H3K27ac	Colorectal cancer	Tumor vs Nonmalignant	Tumor	Tumor tissue	Tissue	GSM4743960	T72-H3K27ac	GSM4744031	T72-Input	TNM stage: No data; Pathological diagnosis: Poorly differentiated colorectal adenocarcinoma
Pair_10	GSE156613	H3K27ac	Colorectal cancer	Tumor vs Nonmalignant	Tumor	Tumor tissue	Tissue	GSM4743961	T73-H3K27ac	GSM4744032	T73-Input	TNM stage: T3N0M0; Pathological diagnosis: Moderately differentiated colon adenocarcinoma
Pair_10	GSE156613	H3K27ac	Colorectal cancer	Tumor vs Nonmalignant	Tumor	Tumor tissue	Tissue	GSM4743962	T74-H3K27ac	GSM4744033	T74-Input	TNM stage: T3N1M0; Pathological diagnosis: Moderately differentiated rectal adenocarcinoma
Pair_10	GSE156613	H3K27ac	Colorectal cancer	Tumor vs Nonmalignant	Tumor	Tumor tissue	Tissue	GSM4743963	T75-H3K27ac	GSM4744034	T75-Input	TNM stage: T3N0M0; Pathological diagnosis: Moderately differentiated rectal tubular adenocarcinoma
Pair_10	GSE156613	H3K27ac	Colorectal cancer	Tumor vs Nonmalignant	Tumor	Tumor tissue	Tissue	GSM4743964	T76-H3K27ac	GSM4744035	T76-Input	TNM stage: T4aN2M0; Pathological diagnosis: Moderately differentiated rectal tubular adenocarcinoma
Pair_10	GSE156613	H3K27ac	Colorectal cancer	Tumor vs Nonmalignant	Tumor	Tumor tissue	Tissue	GSM4743965	T77-H3K27ac	GSM4744036	T77-Input	TNM stage: T3c/T4bN2aM0; Pathological diagnosis: Moderately differentiated ascending colon adenocarcinoma
Pair_10	GSE156613	H3K27ac	Colorectal cancer	Tumor vs Nonmalignant	Tumor	Tumor tissue	Tissue	GSM4743966	T78-H3K27ac	GSM4744037	T78-Input	TNM stage: T2N0Mx; Pathological diagnosis: Moderately differentiated colon adenocarcinoma
Pair_10	GSE156613	H3K27ac	Colorectal cancer	Tumor vs Nonmalignant	Tumor	Tumor tissue	Tissue	GSM4743967	T79-H3K27ac	GSM4744038	T79-Input	TNM stage: T3N2M0; Pathological diagnosis: Moderately differentiated tubular adenocarcinoma of colon
Pair_10	GSE156613	H3K27ac	Colorectal cancer	Tumor vs Nonmalignant	Tumor	Tumor tissue	Tissue	GSM4743968	T80-H3K27ac	GSM4744039	T80-Input	TNM stage: T4aN0Mx; Pathological diagnosis: Moderately differentiated rectal tubular adenocarcinoma
Pair_10	GSE156613	H3K27ac	Colorectal cancer	Tumor vs Nonmalignant	Nonmalignant	Normal tissue	Tissue	GSM4734833	N1-H3K27ac	GSM4734879	N1-Input
Pair_10	GSE156613	H3K27ac	Colorectal cancer	Tumor vs Nonmalignant	Nonmalignant	Normal tissue	Tissue	GSM4734834	N2-H3K27ac	GSM4734880	N2-Input
Pair_10	GSE156613	H3K27ac	Colorectal cancer	Tumor vs Nonmalignant	Nonmalignant	Normal tissue	Tissue	GSM4734835	N3-H3K27ac	GSM4734881	N3-Input
Pair_10	GSE156613	H3K27ac	Colorectal cancer	Tumor vs Nonmalignant	Nonmalignant	Normal tissue	Tissue	GSM4734836	N4-H3K27ac	GSM4734882	N4-Input
Pair_10	GSE156613	H3K27ac	Colorectal cancer	Tumor vs Nonmalignant	Nonmalignant	Normal tissue	Tissue	GSM4734837	N5-H3K27ac	GSM4734883	N5-Input
Pair_10	GSE156613	H3K27ac	Colorectal cancer	Tumor vs Nonmalignant	Nonmalignant	Normal tissue	Tissue	GSM4734838	N6-H3K27ac	GSM4734884	N6-Input
Pair_10	GSE156613	H3K27ac	Colorectal cancer	Tumor vs Nonmalignant	Nonmalignant	Normal tissue	Tissue	GSM4734839	N7-H3K27ac	GSM4734885	N7-Input
Pair_10	GSE156613	H3K27ac	Colorectal cancer	Tumor vs Nonmalignant	Nonmalignant	Normal tissue	Tissue	GSM4734840	N8-H3K27ac	GSM4734886	N8-Input
Pair_10	GSE156613	H3K27ac	Colorectal cancer	Tumor vs Nonmalignant	Nonmalignant	Normal tissue	Tissue	GSM4734841	N9-H3K27ac	GSM4734887	N9-Input
Pair_10	GSE156613	H3K27ac	Colorectal cancer	Tumor vs Nonmalignant	Nonmalignant	Normal tissue	Tissue	GSM4734842	N10-H3K27ac	GSM4734888	N10-Input
Pair_10	GSE156613	H3K27ac	Colorectal cancer	Tumor vs Nonmalignant	Nonmalignant	Normal tissue	Tissue	GSM4734843	N16-H3K27ac	GSM4734889	N16-Input
Pair_10	GSE156613	H3K27ac	Colorectal cancer	Tumor vs Nonmalignant	Nonmalignant	Normal tissue	Tissue	GSM4734844	N17-H3K27ac	GSM4734890	N17-Input
Pair_10	GSE156613	H3K27ac	Colorectal cancer	Tumor vs Nonmalignant	Nonmalignant	Normal tissue	Tissue	GSM4734845	N18-H3K27ac	GSM4734891	N18-Input
Pair_10	GSE156613	H3K27ac	Colorectal cancer	Tumor vs Nonmalignant	Nonmalignant	Normal tissue	Tissue	GSM4734846	N19-H3K27ac	GSM4734892	N19-Input
Pair_10	GSE156613	H3K27ac	Colorectal cancer	Tumor vs Nonmalignant	Nonmalignant	Normal tissue	Tissue	GSM4734847	N20-H3K27ac	GSM4734893	N20-Input
Pair_10	GSE156613	H3K27ac	Colorectal cancer	Tumor vs Nonmalignant	Nonmalignant	Normal tissue	Tissue	GSM4734849	N22-H3K27ac	GSM4734895	N22-Input
Pair_10	GSE156613	H3K27ac	Colorectal cancer	Tumor vs Nonmalignant	Nonmalignant	Normal tissue	Tissue	GSM4734850	N23-H3K27ac	GSM4734896	N23-Input
Pair_10	GSE156613	H3K27ac	Colorectal cancer	Tumor vs Nonmalignant	Nonmalignant	Normal tissue	Tissue	GSM4734852	N26-H3K27ac	GSM4734898	N26-Input
Pair_10	GSE156613	H3K27ac	Colorectal cancer	Tumor vs Nonmalignant	Nonmalignant	Normal tissue	Tissue	GSM4734853	N27-H3K27ac	GSM4734899	N27-Input
Pair_10	GSE156613	H3K27ac	Colorectal cancer	Tumor vs Nonmalignant	Nonmalignant	Normal tissue	Tissue	GSM4734854	N28-H3K27ac	GSM4734900	N28-Input
Pair_10	GSE156613	H3K27ac	Colorectal cancer	Tumor vs Nonmalignant	Nonmalignant	Normal tissue	Tissue	GSM4734855	N29-H3K27ac	GSM4734901	N29-Input
Pair_10	GSE156613	H3K27ac	Colorectal cancer	Tumor vs Nonmalignant	Nonmalignant	Normal tissue	Tissue	GSM4744040	N30-H3K27ac	GSM4744110	N30-Input
Pair_10	GSE156613	H3K27ac	Colorectal cancer	Tumor vs Nonmalignant	Nonmalignant	Normal tissue	Tissue	GSM4744041	N31-H3K27ac	GSM4744111	N31-Input
Pair_10	GSE156613	H3K27ac	Colorectal cancer	Tumor vs Nonmalignant	Nonmalignant	Normal tissue	Tissue	GSM4744042	N32-H3K27ac	GSM4744112	N32-Input
Pair_10	GSE156613	H3K27ac	Colorectal cancer	Tumor vs Nonmalignant	Nonmalignant	Normal tissue	Tissue	GSM4744043	N33-H3K27ac	GSM4744113	N33-Input
Pair_10	GSE156613	H3K27ac	Colorectal cancer	Tumor vs Nonmalignant	Nonmalignant	Normal tissue	Tissue	GSM4744044	N34-H3K27ac	GSM4744114	N34-Input
Pair_10	GSE156613	H3K27ac	Colorectal cancer	Tumor vs Nonmalignant	Nonmalignant	Normal tissue	Tissue	GSM4744045	N35-H3K27ac	GSM4744115	N35-Input
Pair_10	GSE156613	H3K27ac	Colorectal cancer	Tumor vs Nonmalignant	Nonmalignant	Normal tissue	Tissue	GSM4744046	N36-H3K27ac	GSM4744116	N36-Input
Pair_10	GSE156613	H3K27ac	Colorectal cancer	Tumor vs Nonmalignant	Nonmalignant	Normal tissue	Tissue	GSM4744047	N37-H3K27ac	GSM4744117	N37-Input
Pair_10	GSE156613	H3K27ac	Colorectal cancer	Tumor vs Nonmalignant	Nonmalignant	Normal tissue	Tissue	GSM4744048	N38-H3K27ac	GSM4744118	N38-Input
Pair_10	GSE156613	H3K27ac	Colorectal cancer	Tumor vs Nonmalignant	Nonmalignant	Normal tissue	Tissue	GSM4744049	N39-H3K27ac	GSM4744119	N39-Input
Pair_10	GSE156613	H3K27ac	Colorectal cancer	Tumor vs Nonmalignant	Nonmalignant	Normal tissue	Tissue	GSM4744050	N40-H3K27ac	GSM4744120	N40-Input
Pair_10	GSE156613	H3K27ac	Colorectal cancer	Tumor vs Nonmalignant	Nonmalignant	Normal tissue	Tissue	GSM4744051	N41-H3K27ac	GSM4744121	N41-Input
Pair_10	GSE156613	H3K27ac	Colorectal cancer	Tumor vs Nonmalignant	Nonmalignant	Normal tissue	Tissue	GSM4744052	N42-H3K27ac	GSM4744122	N42-Input
Pair_10	GSE156613	H3K27ac	Colorectal cancer	Tumor vs Nonmalignant	Nonmalignant	Normal tissue	Tissue	GSM4744053	N43-H3K27ac	GSM4744123	N43-Input
Pair_10	GSE156613	H3K27ac	Colorectal cancer	Tumor vs Nonmalignant	Nonmalignant	Normal tissue	Tissue	GSM4744054	N44-H3K27ac	GSM4744124	N44-Input
Pair_10	GSE156613	H3K27ac	Colorectal cancer	Tumor vs Nonmalignant	Nonmalignant	Normal tissue	Tissue	GSM4744055	N45-H3K27ac	GSM4744125	N45-Input
Pair_10	GSE156613	H3K27ac	Colorectal cancer	Tumor vs Nonmalignant	Nonmalignant	Normal tissue	Tissue	GSM4744056	N46-H3K27ac	GSM4744126	N46-Input
Pair_10	GSE156613	H3K27ac	Colorectal cancer	Tumor vs Nonmalignant	Nonmalignant	Normal tissue	Tissue	GSM4744057	N47-H3K27ac	GSM4744127	N47-Input
Pair_10	GSE156613	H3K27ac	Colorectal cancer	Tumor vs Nonmalignant	Nonmalignant	Normal tissue	Tissue	GSM4744058	N48-H3K27ac	GSM4744128	N48-Input
Pair_10	GSE156613	H3K27ac	Colorectal cancer	Tumor vs Nonmalignant	Nonmalignant	Normal tissue	Tissue	GSM4744059	N49-H3K27ac	GSM4744129	N49-Input
Pair_10	GSE156613	H3K27ac	Colorectal cancer	Tumor vs Nonmalignant	Nonmalignant	Normal tissue	Tissue	GSM4744060	N50-H3K27ac	GSM4744130	N50-Input
Pair_10	GSE156613	H3K27ac	Colorectal cancer	Tumor vs Nonmalignant	Nonmalignant	Normal tissue	Tissue	GSM4744061	N51-H3K27ac	GSM4744131	N51-Input
Pair_10	GSE156613	H3K27ac	Colorectal cancer	Tumor vs Nonmalignant	Nonmalignant	Normal tissue	Tissue	GSM4744062	N52-H3K27ac	GSM4744132	N52-Input
Pair_10	GSE156613	H3K27ac	Colorectal cancer	Tumor vs Nonmalignant	Nonmalignant	Normal tissue	Tissue	GSM4744063	N53-H3K27ac	GSM4744133	N53-Input
Pair_10	GSE156613	H3K27ac	Colorectal cancer	Tumor vs Nonmalignant	Nonmalignant	Normal tissue	Tissue	GSM4744064	N54-H3K27ac	GSM4744134	N54-Input
Pair_10	GSE156613	H3K27ac	Colorectal cancer	Tumor vs Nonmalignant	Nonmalignant	Normal tissue	Tissue	GSM4744065	N55-H3K27ac	GSM4744135	N55-Input
Pair_10	GSE156613	H3K27ac	Colorectal cancer	Tumor vs Nonmalignant	Nonmalignant	Normal tissue	Tissue	GSM4744066	N56-H3K27ac	GSM4744136	N56-Input
Pair_10	GSE156613	H3K27ac	Colorectal cancer	Tumor vs Nonmalignant	Nonmalignant	Normal tissue	Tissue	GSM4744067	N57-H3K27ac	GSM4744137	N57-Input
Pair_10	GSE156613	H3K27ac	Colorectal cancer	Tumor vs Nonmalignant	Nonmalignant	Normal tissue	Tissue	GSM4744068	N58-H3K27ac	GSM4744138	N58-Input
Pair_10	GSE156613	H3K27ac	Colorectal cancer	Tumor vs Nonmalignant	Nonmalignant	Normal tissue	Tissue	GSM4744069	N59-H3K27ac	GSM4744139	N59-Input
Pair_10	GSE156613	H3K27ac	Colorectal cancer	Tumor vs Nonmalignant	Nonmalignant	Normal tissue	Tissue	GSM4744070	N60-H3K27ac	GSM4744140	N60-Input
Pair_10	GSE156613	H3K27ac	Colorectal cancer	Tumor vs Nonmalignant	Nonmalignant	Normal tissue	Tissue	GSM4744071	N61-H3K27ac	GSM4744141	N61-Input
Pair_10	GSE156613	H3K27ac	Colorectal cancer	Tumor vs Nonmalignant	Nonmalignant	Normal tissue	Tissue	GSM4744072	N62-H3K27ac	GSM4744142	N62-Input
Pair_10	GSE156613	H3K27ac	Colorectal cancer	Tumor vs Nonmalignant	Nonmalignant	Normal tissue	Tissue	GSM4744073	N63-H3K27ac	GSM4744143	N63-Input
Pair_10	GSE156613	H3K27ac	Colorectal cancer	Tumor vs Nonmalignant	Nonmalignant	Normal tissue	Tissue	GSM4744074	N64-H3K27ac	GSM4744144	N64-Input
Pair_10	GSE156613	H3K27ac	Colorectal cancer	Tumor vs Nonmalignant	Nonmalignant	Normal tissue	Tissue	GSM4744075	N65-H3K27ac	GSM4744145	N65-Input
Pair_10	GSE156613	H3K27ac	Colorectal cancer	Tumor vs Nonmalignant	Nonmalignant	Normal tissue	Tissue	GSM4744076	N66-H3K27ac	GSM4744146	N66-Input
Pair_10	GSE156613	H3K27ac	Colorectal cancer	Tumor vs Nonmalignant	Nonmalignant	Normal tissue	Tissue	GSM4744077	N67-H3K27ac	GSM4744147	N67-Input
Pair_10	GSE156613	H3K27ac	Colorectal cancer	Tumor vs Nonmalignant	Nonmalignant	Normal tissue	Tissue	GSM4744078	N68-H3K27ac	GSM4744148	N68-Input
Pair_10	GSE156613	H3K27ac	Colorectal cancer	Tumor vs Nonmalignant	Nonmalignant	Normal tissue	Tissue	GSM4744079	N69-H3K27ac	GSM4744149	N69-Input
Pair_10	GSE156613	H3K27ac	Colorectal cancer	Tumor vs Nonmalignant	Nonmalignant	Normal tissue	Tissue	GSM4744080	N70-H3K27ac	GSM4744150	N70-Input
Pair_10	GSE156613	H3K27ac	Colorectal cancer	Tumor vs Nonmalignant	Nonmalignant	Normal tissue	Tissue	GSM4744081	N72-H3K27ac	GSM4744151	N72-Input
Pair_10	GSE156613	H3K27ac	Colorectal cancer	Tumor vs Nonmalignant	Nonmalignant	Normal tissue	Tissue	GSM4744082	N73-H3K27ac	GSM4744152	N73-Input
Pair_10	GSE156613	H3K27ac	Colorectal cancer	Tumor vs Nonmalignant	Nonmalignant	Normal tissue	Tissue	GSM4744083	N74-H3K27ac	GSM4744153	N74-Input
Pair_10	GSE156613	H3K27ac	Colorectal cancer	Tumor vs Nonmalignant	Nonmalignant	Normal tissue	Tissue	GSM4744084	N75-H3K27ac	GSM4744154	N75-Input
Pair_10	GSE156613	H3K27ac	Colorectal cancer	Tumor vs Nonmalignant	Nonmalignant	Normal tissue	Tissue	GSM4744085	N76-H3K27ac	GSM4744155	N76-Input
Pair_10	GSE156613	H3K27ac	Colorectal cancer	Tumor vs Nonmalignant	Nonmalignant	Normal tissue	Tissue	GSM4744086	N77-H3K27ac	GSM4744156	N77-Input
Pair_10	GSE156613	H3K27ac	Colorectal cancer	Tumor vs Nonmalignant	Nonmalignant	Normal tissue	Tissue	GSM4744087	N78-H3K27ac	GSM4744157	N78-Input
Pair_10	GSE156613	H3K27ac	Colorectal cancer	Tumor vs Nonmalignant	Nonmalignant	Normal tissue	Tissue	GSM4744088	N79-H3K27ac	GSM4744158	N79-Input
Pair_10	GSE156613	H3K27ac	Colorectal cancer	Tumor vs Nonmalignant	Nonmalignant	Normal tissue	Tissue	GSM4744089	N80-H3K27ac	GSM4744159	N80-Input
Pair_11	GSE156613	H3K4me3	Colorectal cancer	Tumor vs Nonmalignant	Tumor	Tumor tissue	Tissue	GSM4734787	T1-H3K4me3	GSM4734810	T1-Input	TNM stage: T4aN2bM0; Pathological diagnosis: Poorly differentiated rectal adenocarcinoma
Pair_11	GSE156613	H3K4me3	Colorectal cancer	Tumor vs Nonmalignant	Tumor	Tumor tissue	Tissue	GSM4734788	T2-H3K4me3	GSM4734811	T2-Input	TNM stage: T4N0M0; Pathological diagnosis: Poorly differentiated adenocarcinoma
Pair_11	GSE156613	H3K4me3	Colorectal cancer	Tumor vs Nonmalignant	Tumor	Tumor tissue	Tissue	GSM4734789	T3-H3K4me3	GSM4734812	T3-Input	TNM stage: T3N1cM0; Pathological diagnosis: Moderately differentiated sigmoid colon adenocarcinoma
Pair_11	GSE156613	H3K4me3	Colorectal cancer	Tumor vs Nonmalignant	Tumor	Tumor tissue	Tissue	GSM4734790	T4-H3K4me3	GSM4734813	T4-Input	TNM stage: No data; Pathological diagnosis: Poorly differentiated sigmoid colon adenocarcinoma
Pair_11	GSE156613	H3K4me3	Colorectal cancer	Tumor vs Nonmalignant	Tumor	Tumor tissue	Tissue	GSM4734791	T5-H3K4me3	GSM4734814	T5-Input	TNM stage: T3N0M0; Pathological diagnosis: Moderately differentiated colon adenocarcinoma
Pair_11	GSE156613	H3K4me3	Colorectal cancer	Tumor vs Nonmalignant	Tumor	Tumor tissue	Tissue	GSM4734792	T6-H3K4me3	GSM4734815	T6-Input	TNM stage: T3N0M0; Pathological diagnosis: Moderately differentiated colon adenocarcinoma
Pair_11	GSE156613	H3K4me3	Colorectal cancer	Tumor vs Nonmalignant	Tumor	Tumor tissue	Tissue	GSM4734793	T7-H3K4me3	GSM4734816	T7-Input	TNM stage: T4N0M0; Pathological diagnosis: Moderately differentiated sigmoid colon adenocarcinoma
Pair_11	GSE156613	H3K4me3	Colorectal cancer	Tumor vs Nonmalignant	Tumor	Tumor tissue	Tissue	GSM4734794	T8-H3K4me3	GSM4734817	T8-Input	TNM stage: No data; Pathological diagnosis: Moderately differentiated rectal adenocarcinoma
Pair_11	GSE156613	H3K4me3	Colorectal cancer	Tumor vs Nonmalignant	Tumor	Tumor tissue	Tissue	GSM4734795	T9-H3K4me3	GSM4734818	T9-Input	TNM stage: No data; Pathological diagnosis: Moderately differentiated descending colon adenocarcinoma
Pair_11	GSE156613	H3K4me3	Colorectal cancer	Tumor vs Nonmalignant	Tumor	Tumor tissue	Tissue	GSM4734796	T10-H3K4me3	GSM4734819	T10-Input	TNM stage: No data; Pathological diagnosis: Moderately differentiated Adenocarcinoma of hepatic flexure of colon
Pair_11	GSE156613	H3K4me3	Colorectal cancer	Tumor vs Nonmalignant	Tumor	Tumor tissue	Tissue	GSM4734797	T16-H3K4me3	GSM4734820	T16-Input	TNM stage: No data; Pathological diagnosis: Moderately differentiated adenocarcinoma of splenic flexure of colon
Pair_11	GSE156613	H3K4me3	Colorectal cancer	Tumor vs Nonmalignant	Tumor	Tumor tissue	Tissue	GSM4734798	T17-H3K4me3	GSM4734821	T17-Input	TNM stage: T3N1cM0; Pathological diagnosis: Moderately differentiated rectal adenocarcinoma
Pair_11	GSE156613	H3K4me3	Colorectal cancer	Tumor vs Nonmalignant	Tumor	Tumor tissue	Tissue	GSM4734799	T18-H3K4me3	GSM4734822	T18-Input	TNM stage: T3N0M0; Pathological diagnosis: Poorly differentiated colon adenocarcinoma
Pair_11	GSE156613	H3K4me3	Colorectal cancer	Tumor vs Nonmalignant	Tumor	Tumor tissue	Tissue	GSM4734800	T19-H3K4me3	GSM4734823	T19-Input	TNM stage: T4N0M0; Pathological diagnosis: Moderately differentiated ascending colon adenocarcinoma
Pair_11	GSE156613	H3K4me3	Colorectal cancer	Tumor vs Nonmalignant	Tumor	Tumor tissue	Tissue	GSM4734801	T20-H3K4me3	GSM4734824	T20-Input	TNM stage: T3N0M0; Pathological diagnosis: Moderately differentiated sigmoid colon adenocarcinoma
Pair_11	GSE156613	H3K4me3	Colorectal cancer	Tumor vs Nonmalignant	Tumor	Tumor tissue	Tissue	GSM4734802	T21-H3K4me3	GSM4734825	T21-Input	TNM stage: T3N1Mx; Pathological diagnosis: Moderately differentiated rectal adenocarcinoma
Pair_11	GSE156613	H3K4me3	Colorectal cancer	Tumor vs Nonmalignant	Tumor	Tumor tissue	Tissue	GSM4734803	T22-H3K4me3	GSM4734826	T22-Input	TNM stage: T3N2M1; Pathological diagnosis: Poorly differentiated adenocarcinoma in the upper of dentate line
Pair_11	GSE156613	H3K4me3	Colorectal cancer	Tumor vs Nonmalignant	Tumor	Tumor tissue	Tissue	GSM4734804	T23-H3K4me3	GSM4734827	T23-Input	TNM stage: T3N0M0; Pathological diagnosis: Poorly differentiated Rectal tubular adenocarcinoma
Pair_11	GSE156613	H3K4me3	Colorectal cancer	Tumor vs Nonmalignant	Tumor	Tumor tissue	Tissue	GSM4734805	T24-H3K4me3	GSM4734828	T24-Input	TNM stage: T3N0Mx; Pathological diagnosis: Moderately differentiated rectal adenocarcinoma
Pair_11	GSE156613	H3K4me3	Colorectal cancer	Tumor vs Nonmalignant	Tumor	Tumor tissue	Tissue	GSM4734806	T26-H3K4me3	GSM4734829	T26-Input	TNM stage: T3N2M0; Pathological diagnosis: Moderately differentiated rectal adenocarcinoma
Pair_11	GSE156613	H3K4me3	Colorectal cancer	Tumor vs Nonmalignant	Tumor	Tumor tissue	Tissue	GSM4734807	T27-H3K4me3	GSM4734830	T27-Input	TNM stage: T3N0M0; Pathological diagnosis: Poorly differentiated rectal adenocarcinoma
Pair_11	GSE156613	H3K4me3	Colorectal cancer	Tumor vs Nonmalignant	Tumor	Tumor tissue	Tissue	GSM4734808	T28-H3K4me3	GSM4734831	T28-Input	TNM stage: No data; Pathological diagnosis: Moderately differentiated colon adenocarcinoma
Pair_11	GSE156613	H3K4me3	Colorectal cancer	Tumor vs Nonmalignant	Tumor	Tumor tissue	Tissue	GSM4734809	T29-H3K4me3	GSM4734832	T29-Input	TNM stage: T3N0M0; Pathological diagnosis: Moderately differentiated ascending colon adenocarcinoma
Pair_11	GSE156613	H3K4me3	Colorectal cancer	Tumor vs Nonmalignant	Tumor	Tumor tissue	Tissue	GSM4743969	T30-H3K4me3	GSM4743989	T30-Input	TNM stage: T4N0M0; Pathological diagnosis: Moderately differentiated adenocarcinoma of left colon
Pair_11	GSE156613	H3K4me3	Colorectal cancer	Tumor vs Nonmalignant	Tumor	Tumor tissue	Tissue	GSM4743970	T31-H3K4me3	GSM4743990	T31-Input	TNM stage: T3N1M0; Pathological diagnosis: Moderately differentiated rectal adenocarcinoma
Pair_11	GSE156613	H3K4me3	Colorectal cancer	Tumor vs Nonmalignant	Tumor	Tumor tissue	Tissue	GSM4743971	T32-H3K4me3	GSM4743991	T32-Input	TNM stage: No data; Pathological diagnosis: Moderately differentiated rectal adenocarcinoma
Pair_11	GSE156613	H3K4me3	Colorectal cancer	Tumor vs Nonmalignant	Tumor	Tumor tissue	Tissue	GSM4743972	T33-H3K4me3	GSM4743992	T33-Input	TNM stage: T4N2Mx; Pathological diagnosis: Poorly differentiated adenocarcinoma of rectum
Pair_11	GSE156613	H3K4me3	Colorectal cancer	Tumor vs Nonmalignant	Tumor	Tumor tissue	Tissue	GSM4743973	T34-H3K4me3	GSM4743993	T34-Input	TNM stage: T4N1Mx; Pathological diagnosis: Mucinous adenocarcinoma of ascending colon
Pair_11	GSE156613	H3K4me3	Colorectal cancer	Tumor vs Nonmalignant	Tumor	Tumor tissue	Tissue	GSM4743974	T35-H3K4me3	GSM4743994	T35-Input	TNM stage: T2N2M0; Pathological diagnosis: Highly differentiated rectal adenocarcinoma
Pair_11	GSE156613	H3K4me3	Colorectal cancer	Tumor vs Nonmalignant	Tumor	Tumor tissue	Tissue	GSM4743975	T36-H3K4me3	GSM4743995	T36-Input	TNM stage: T2N0M0; Pathological diagnosis: Moderately differentiated colon adenocarcinoma
Pair_11	GSE156613	H3K4me3	Colorectal cancer	Tumor vs Nonmalignant	Tumor	Tumor tissue	Tissue	GSM4743976	T37-H3K4me3	GSM4743996	T37-Input	TNM stage: T3N1cM0; Pathological diagnosis: Poorly differentiated sigmoid adenocarcinoma
Pair_11	GSE156613	H3K4me3	Colorectal cancer	Tumor vs Nonmalignant	Tumor	Tumor tissue	Tissue	GSM4743977	T38-H3K4me3	GSM4743997	T38-Input	TNM stage: T3N0Mx; Pathological diagnosis: Poorly differentiated colon adenocarcinoma
Pair_11	GSE156613	H3K4me3	Colorectal cancer	Tumor vs Nonmalignant	Tumor	Tumor tissue	Tissue	GSM4743978	T39-H3K4me3	GSM4743998	T39-Input	TNM stage: T3N0M0; Pathological diagnosis: Highly differentiated adenocarcinoma of colon
Pair_11	GSE156613	H3K4me3	Colorectal cancer	Tumor vs Nonmalignant	Tumor	Tumor tissue	Tissue	GSM4743979	T40-H3K4me3	GSM4743999	T40-Input	TNM stage: No data; Pathological diagnosis: Moderately differentiated colonic adenocarcinoma
Pair_11	GSE156613	H3K4me3	Colorectal cancer	Tumor vs Nonmalignant	Tumor	Tumor tissue	Tissue	GSM4743980	T41-H3K4me3	GSM4744000	T41-Input	TNM stage: T3N0M0; Pathological diagnosis: Moderately differentiated colon adenocarcinoma
Pair_11	GSE156613	H3K4me3	Colorectal cancer	Tumor vs Nonmalignant	Tumor	Tumor tissue	Tissue	GSM4743981	T42-H3K4me3	GSM4744001	T42-Input	TNM stage: T3N1M0; Pathological diagnosis: Moderately differentiated colon adenocarcinoma
Pair_11	GSE156613	H3K4me3	Colorectal cancer	Tumor vs Nonmalignant	Tumor	Tumor tissue	Tissue	GSM4743982	T43-H3K4me3	GSM4744002	T43-Input	TNM stage: No data; Pathological diagnosis: Moderately differentiated rectal tubular adenocarcinoma
Pair_11	GSE156613	H3K4me3	Colorectal cancer	Tumor vs Nonmalignant	Tumor	Tumor tissue	Tissue	GSM4743983	T44-H3K4me3	GSM4744003	T44-Input	TNM stage: T3N0M0; Pathological diagnosis: Moderately differentiated colon adenocarcinoma
Pair_11	GSE156613	H3K4me3	Colorectal cancer	Tumor vs Nonmalignant	Tumor	Tumor tissue	Tissue	GSM4743984	T45-H3K4me3	GSM4744004	T45-Input	TNM stage: No data; Pathological diagnosis: Poorly differentiated adenocarcinoma of rectum
Pair_11	GSE156613	H3K4me3	Colorectal cancer	Tumor vs Nonmalignant	Tumor	Tumor tissue	Tissue	GSM4743985	T46-H3K4me3	GSM4744005	T46-Input	TNM stage: T3N0M0; Pathological diagnosis: Moderately differentiated rectal adenocarcinoma
Pair_11	GSE156613	H3K4me3	Colorectal cancer	Tumor vs Nonmalignant	Tumor	Tumor tissue	Tissue	GSM4743986	T47-H3K4me3	GSM4744006	T47-Input	TNM stage: T4N1cM0; Pathological diagnosis: Moderately differentiated transverse colon adenocarcinoma
Pair_11	GSE156613	H3K4me3	Colorectal cancer	Tumor vs Nonmalignant	Tumor	Tumor tissue	Tissue	GSM4743987	T48-H3K4me3	GSM4744007	T48-Input	TNM stage: T4N0M0; Pathological diagnosis: Moderately differentiated colon adenocarcinoma
Pair_11	GSE156613	H3K4me3	Colorectal cancer	Tumor vs Nonmalignant	Tumor	Tumor tissue	Tissue	GSM4743988	T49-H3K4me3	GSM4744008	T49-Input	TNM stage: T3N0Mx; Pathological diagnosis: Moderately differentiated colon adenocarcinoma
Pair_11	GSE156613	H3K4me3	Colorectal cancer	Tumor vs Nonmalignant	Nonmalignant	Normal tissue	Tissue	GSM4734857	N2-H3K4me3	GSM4734880	N2-Input	Matched T80Normal tissue
Pair_11	GSE156613	H3K4me3	Colorectal cancer	Tumor vs Nonmalignant	Nonmalignant	Normal tissue	Tissue	GSM4734858	N3-H3K4me3	GSM4734881	N3-Input	Matched T2Normal tissue
Pair_11	GSE156613	H3K4me3	Colorectal cancer	Tumor vs Nonmalignant	Nonmalignant	Normal tissue	Tissue	GSM4734859	N4-H3K4me3	GSM4734882	N4-Input	Matched T3Normal tissue
Pair_11	GSE156613	H3K4me3	Colorectal cancer	Tumor vs Nonmalignant	Nonmalignant	Normal tissue	Tissue	GSM4734860	N5-H3K4me3	GSM4734883	N5-Input	Matched T4Normal tissue
Pair_11	GSE156613	H3K4me3	Colorectal cancer	Tumor vs Nonmalignant	Nonmalignant	Normal tissue	Tissue	GSM4734861	N6-H3K4me3	GSM4734884	N6-Input	Matched T5Normal tissue
Pair_11	GSE156613	H3K4me3	Colorectal cancer	Tumor vs Nonmalignant	Nonmalignant	Normal tissue	Tissue	GSM4734862	N7-H3K4me3	GSM4734885	N7-Input	Matched T6Normal tissue
Pair_11	GSE156613	H3K4me3	Colorectal cancer	Tumor vs Nonmalignant	Nonmalignant	Normal tissue	Tissue	GSM4734863	N8-H3K4me3	GSM4734886	N8-Input	Matched T7Normal tissue
Pair_11	GSE156613	H3K4me3	Colorectal cancer	Tumor vs Nonmalignant	Nonmalignant	Normal tissue	Tissue	GSM4734864	N9-H3K4me3	GSM4734887	N9-Input	Matched T8Normal tissue
Pair_11	GSE156613	H3K4me3	Colorectal cancer	Tumor vs Nonmalignant	Nonmalignant	Normal tissue	Tissue	GSM4734865	N10-H3K4me3	GSM4734888	N10-Input	Matched T9Normal tissue
Pair_11	GSE156613	H3K4me3	Colorectal cancer	Tumor vs Nonmalignant	Nonmalignant	Normal tissue	Tissue	GSM4734866	N16-H3K4me3	GSM4734889	N16-Input	Matched T10Normal tissue
Pair_11	GSE156613	H3K4me3	Colorectal cancer	Tumor vs Nonmalignant	Nonmalignant	Normal tissue	Tissue	GSM4734867	N17-H3K4me3	GSM4734890	N17-Input	Matched T16Normal tissue
Pair_11	GSE156613	H3K4me3	Colorectal cancer	Tumor vs Nonmalignant	Nonmalignant	Normal tissue	Tissue	GSM4734868	N18-H3K4me3	GSM4734891	N18-Input	Matched T17Normal tissue
Pair_11	GSE156613	H3K4me3	Colorectal cancer	Tumor vs Nonmalignant	Nonmalignant	Normal tissue	Tissue	GSM4734869	N19-H3K4me3	GSM4734892	N19-Input	Matched T18Normal tissue
Pair_11	GSE156613	H3K4me3	Colorectal cancer	Tumor vs Nonmalignant	Nonmalignant	Normal tissue	Tissue	GSM4734870	N20-H3K4me3	GSM4734893	N20-Input	Matched T19Normal tissue
Pair_11	GSE156613	H3K4me3	Colorectal cancer	Tumor vs Nonmalignant	Nonmalignant	Normal tissue	Tissue	GSM4734871	N21-H3K4me3	GSM4734894	N21-Input	Matched T20Normal tissue
Pair_11	GSE156613	H3K4me3	Colorectal cancer	Tumor vs Nonmalignant	Nonmalignant	Normal tissue	Tissue	GSM4734872	N22-H3K4me3	GSM4734895	N22-Input	Matched T21Normal tissue
Pair_11	GSE156613	H3K4me3	Colorectal cancer	Tumor vs Nonmalignant	Nonmalignant	Normal tissue	Tissue	GSM4734873	N23-H3K4me3	GSM4734896	N23-Input	Matched T22Normal tissue
Pair_11	GSE156613	H3K4me3	Colorectal cancer	Tumor vs Nonmalignant	Nonmalignant	Normal tissue	Tissue	GSM4734874	N24-H3K4me3	GSM4734897	N24-Input	Matched T23Normal tissue
Pair_11	GSE156613	H3K4me3	Colorectal cancer	Tumor vs Nonmalignant	Nonmalignant	Normal tissue	Tissue	GSM4734875	N26-H3K4me3	GSM4734898	N26-Input	Matched T24Normal tissue
Pair_11	GSE156613	H3K4me3	Colorectal cancer	Tumor vs Nonmalignant	Nonmalignant	Normal tissue	Tissue	GSM4734876	N27-H3K4me3	GSM4734899	N27-Input	Matched T26Normal tissue
Pair_11	GSE156613	H3K4me3	Colorectal cancer	Tumor vs Nonmalignant	Nonmalignant	Normal tissue	Tissue	GSM4734877	N28-H3K4me3	GSM4734900	N28-Input	Matched T27Normal tissue
Pair_11	GSE156613	H3K4me3	Colorectal cancer	Tumor vs Nonmalignant	Nonmalignant	Normal tissue	Tissue	GSM4734878	N29-H3K4me3	GSM4734901	N29-Input	Matched T28Normal tissue
Pair_11	GSE156613	H3K4me3	Colorectal cancer	Tumor vs Nonmalignant	Nonmalignant	Normal tissue	Tissue	GSM4744090	N30-H3K4me3	GSM4744110	N30-Input	Matched T29Normal tissue
Pair_11	GSE156613	H3K4me3	Colorectal cancer	Tumor vs Nonmalignant	Nonmalignant	Normal tissue	Tissue	GSM4744091	N31-H3K4me3	GSM4744111	N31-Input	Matched T30Normal tissue
Pair_11	GSE156613	H3K4me3	Colorectal cancer	Tumor vs Nonmalignant	Nonmalignant	Normal tissue	Tissue	GSM4744092	N32-H3K4me3	GSM4744112	N32-Input	Matched T31Normal tissue
Pair_11	GSE156613	H3K4me3	Colorectal cancer	Tumor vs Nonmalignant	Nonmalignant	Normal tissue	Tissue	GSM4744093	N33-H3K4me3	GSM4744113	N33-Input	Matched T32Normal tissue
Pair_11	GSE156613	H3K4me3	Colorectal cancer	Tumor vs Nonmalignant	Nonmalignant	Normal tissue	Tissue	GSM4744094	N34-H3K4me3	GSM4744114	N34-Input	Matched T33Normal tissue
Pair_11	GSE156613	H3K4me3	Colorectal cancer	Tumor vs Nonmalignant	Nonmalignant	Normal tissue	Tissue	GSM4744095	N35-H3K4me3	GSM4744115	N35-Input	Matched T34Normal tissue
Pair_11	GSE156613	H3K4me3	Colorectal cancer	Tumor vs Nonmalignant	Nonmalignant	Normal tissue	Tissue	GSM4744096	N36-H3K4me3	GSM4744116	N36-Input	Matched T35Normal tissue
Pair_11	GSE156613	H3K4me3	Colorectal cancer	Tumor vs Nonmalignant	Nonmalignant	Normal tissue	Tissue	GSM4744097	N37-H3K4me3	GSM4744117	N37-Input	Matched T36Normal tissue
Pair_11	GSE156613	H3K4me3	Colorectal cancer	Tumor vs Nonmalignant	Nonmalignant	Normal tissue	Tissue	GSM4744098	N38-H3K4me3	GSM4744118	N38-Input	Matched T37Normal tissue
Pair_11	GSE156613	H3K4me3	Colorectal cancer	Tumor vs Nonmalignant	Nonmalignant	Normal tissue	Tissue	GSM4744099	N39-H3K4me3	GSM4744119	N39-Input	Matched T38Normal tissue
Pair_11	GSE156613	H3K4me3	Colorectal cancer	Tumor vs Nonmalignant	Nonmalignant	Normal tissue	Tissue	GSM4744100	N40-H3K4me3	GSM4744120	N40-Input	Matched T39Normal tissue
Pair_11	GSE156613	H3K4me3	Colorectal cancer	Tumor vs Nonmalignant	Nonmalignant	Normal tissue	Tissue	GSM4744101	N41-H3K4me3	GSM4744121	N41-Input	Matched T40Normal tissue
Pair_11	GSE156613	H3K4me3	Colorectal cancer	Tumor vs Nonmalignant	Nonmalignant	Normal tissue	Tissue	GSM4744102	N42-H3K4me3	GSM4744122	N42-Input	Matched T41Normal tissue
Pair_11	GSE156613	H3K4me3	Colorectal cancer	Tumor vs Nonmalignant	Nonmalignant	Normal tissue	Tissue	GSM4744103	N43-H3K4me3	GSM4744123	N43-Input	Matched T42Normal tissue
Pair_11	GSE156613	H3K4me3	Colorectal cancer	Tumor vs Nonmalignant	Nonmalignant	Normal tissue	Tissue	GSM4744104	N44-H3K4me3	GSM4744124	N44-Input	Matched T43Normal tissue
Pair_11	GSE156613	H3K4me3	Colorectal cancer	Tumor vs Nonmalignant	Nonmalignant	Normal tissue	Tissue	GSM4744105	N45-H3K4me3	GSM4744125	N45-Input	Matched T44Normal tissue
Pair_11	GSE156613	H3K4me3	Colorectal cancer	Tumor vs Nonmalignant	Nonmalignant	Normal tissue	Tissue	GSM4744106	N46-H3K4me3	GSM4744126	N46-Input	Matched T45Normal tissue
Pair_11	GSE156613	H3K4me3	Colorectal cancer	Tumor vs Nonmalignant	Nonmalignant	Normal tissue	Tissue	GSM4744107	N47-H3K4me3	GSM4744127	N47-Input	Matched T46Normal tissue
Pair_11	GSE156613	H3K4me3	Colorectal cancer	Tumor vs Nonmalignant	Nonmalignant	Normal tissue	Tissue	GSM4744108	N48-H3K4me3	GSM4744128	N48-Input	Matched T47Normal tissue
Pair_11	GSE156613	H3K4me3	Colorectal cancer	Tumor vs Nonmalignant	Nonmalignant	Normal tissue	Tissue	GSM4744109	N49-H3K4me3	GSM4744129	N49-Input	Matched T48Normal tissue
Pair_12	GSE136888	H3K27ac	Colorectal cancer	Tumor vs Nonmalignant	Nonmalignant	Normal tissue	Tissue	GSM4060951	COAD-N003 H3K27ac	GSM4060955	COAD-N003 Input	Matched T49Normal tissue
Pair_12	GSE136888	H3K27ac	Colorectal cancer	Tumor vs Nonmalignant	Nonmalignant	Normal tissue	Tissue	GSM4060958	COAD-N004 H3K27ac	GSM4060962	COAD-N004 Input	Matched COAD -T003Normal tissue
Pair_12	GSE136888	H3K27ac	Colorectal cancer	Tumor vs Nonmalignant	Nonmalignant	Normal tissue	Tissue	GSM4060965	COAD-N005 H3K27ac	GSM4060969	COAD-N005 Input	Matched COAD -T004Normal tissue
Pair_12	GSE136888	H3K27ac	Colorectal cancer	Tumor vs Nonmalignant	Nonmalignant	Normal tissue	Tissue	GSM4060972	COAD-N006 H3K27ac	GSM4060976	COAD-N006 Input	Matched COAD -T005Normal tissue
Pair_12	GSE136888	H3K27ac	Colorectal cancer	Tumor vs Nonmalignant	Nonmalignant	Normal tissue	Tissue	GSM4060979	COAD-N007 H3K27ac	GSM4060983	COAD-N007 Input	Matched COAD -T006Normal tissue
Pair_12	GSE136888	H3K27ac	Colorectal cancer	Tumor vs Nonmalignant	Nonmalignant	Normal tissue	Tissue	GSM4060986	COAD-N008 H3K27ac	GSM4060990	COAD-N008 Input	Matched COAD -T007Normal tissue
Pair_12	GSE136888	H3K27ac	Colorectal cancer	Tumor vs Nonmalignant	Nonmalignant	Normal tissue	Tissue	GSM4060997	COAD-N011 H3K27ac	GSM4061001	COAD-N011 Input	Matched COAD -T008Normal tissue
Pair_12	GSE136888	H3K27ac	Colorectal cancer	Tumor vs Nonmalignant	Nonmalignant	Normal tissue	Tissue	GSM4061011	COAD-N013 H3K27ac	GSM4061014	COAD-N013 Input	Matched COAD -T0011Normal tissue
Pair_12	GSE136888	H3K27ac	Colorectal cancer	Tumor vs Nonmalignant	Nonmalignant	Normal tissue	Tissue	GSM4061021	COAD-N015 H3K27ac	GSM4061025	COAD-N015 Input	Matched COAD -T013Normal tissue
Pair_12	GSE136888	H3K27ac	Colorectal cancer	Tumor vs Nonmalignant	Tumor	Tumor tissue	Tissue	GSM4061055	COAD-T001 H3K27ac	GSM4061059	COAD-T001 Input	Matched COAD -T015Normal tissue
Pair_12	GSE136888	H3K27ac	Colorectal cancer	Tumor vs Nonmalignant	Tumor	Tumor tissue	Tissue	GSM4061062	COAD-T003 H3K27ac	GSM4061066	COAD-T003 Input	Age: 73; Gender: F; Race: WHITE; Site: SIGMOID COLON; Grade: MOD.DIFFERENTIATED; Stage: 2
Pair_12	GSE136888	H3K27ac	Colorectal cancer	Tumor vs Nonmalignant	Tumor	Tumor tissue	Tissue	GSM4061069	COAD-T004 H3K27ac	GSM4061072	COAD-T004 Input	Age: 53; Gender: F; Race: WHITE; Site: SIGMOID COLON; Grade: MOD.DIFFERENTIATED; Stage: 3
Pair_12	GSE136888	H3K27ac	Colorectal cancer	Tumor vs Nonmalignant	Tumor	Tumor tissue	Tissue	GSM4061075	COAD-T005 H3K27ac	GSM4061079	COAD-T005 Input	Age: 71; Gender: F; Race: WHITE; Site: ASCENDING COLON; Grade: MOD.DIFFERENTIATED; Stage: 3
Pair_12	GSE136888	H3K27ac	Colorectal cancer	Tumor vs Nonmalignant	Tumor	Tumor tissue	Tissue	GSM4061088	COAD-T007 H3K27ac	GSM4061092	COAD-T007 Input	Age: 65; Gender: M; Race: WHITE; Site: CAECUM; Grade: MOD.DIFFERENTIATED; Stage: 2
Pair_12	GSE136888	H3K27ac	Colorectal cancer	Tumor vs Nonmalignant	Tumor	Tumor tissue	Tissue	GSM4061095	COAD-T008 H3K27ac	GSM4061099	COAD-T008 Input	Age: 45; Gender: M; Race: WHITE; Site: SIGMOID COLON; Grade: MOD.DIFFERENTIATED; Stage: 2
Pair_12	GSE136888	H3K27ac	Colorectal cancer	Tumor vs Nonmalignant	Tumor	Tumor tissue	Tissue	GSM4061109	COAD-T011 H3K27ac	GSM4061113	COAD-T011 Input	Age: 69; Gender: M; Race: BLACK; Site: DESCENDING COLON; Grade: MOD.DIFFERENTIATED; Stage: 4
Pair_12	GSE136888	H3K27ac	Colorectal cancer	Tumor vs Nonmalignant	Tumor	Tumor tissue	Tissue	GSM4061116	COAD-T012 H3K27ac	GSM4061120	COAD-T012 Input	Age: 41; Gender: M; Race: WHITE; Site: SIGMOID COLON; Grade: MOD.DIFFERENTIATED; Stage: 4
Pair_12	GSE136888	H3K27ac	Colorectal cancer	Tumor vs Nonmalignant	Tumor	Tumor tissue	Tissue	GSM4061144	COAD-T016 H3K27ac	GSM4061148	COAD-T016 Input	Age: 56; Gender: F; Race: BLACK; Site: SIGMOID COLON; Grade: MOD.DIFFERENTIATED; Stage: 2
Pair_13	GSE136888	H3K27ac	Colorectal cancer	Tumor vs Nonmalignant	Tumor	FAPP tumor tissue	Tissue	GSM4061198	FAPP-AD01 H3K27ac	GSM4061199	FAPP-AD01 Input
Pair_13	GSE136888	H3K27ac	Colorectal cancer	Tumor vs Nonmalignant	Tumor	FAPP tumor tissue	Tissue	GSM4061200	FAPP-AD02 H3K27ac	GSM4061201	FAPP-AD02 Input
Pair_13	GSE136888	H3K27ac	Colorectal cancer	Tumor vs Nonmalignant	Tumor	FAPP tumor tissue	Tissue	GSM4061202	FAPP-AD03 H3K27ac	GSM4061203	FAPP-AD03 Input
Pair_13	GSE136888	H3K27ac	Colorectal cancer	Tumor vs Nonmalignant	Tumor	FAPP tumor tissue	Tissue	GSM4061204	FAPP-AD05 H3K27ac	GSM4061205	FAPP-AD05 Input
Pair_13	GSE136888	H3K27ac	Colorectal cancer	Tumor vs Nonmalignant	Nonmalignant	FAPP nomral tissue	Tissue	GSM4061206	FAPP-NM01 H3K27ac	GSM4061207	FAPP-NM01 Input
Pair_13	GSE136888	H3K27ac	Colorectal cancer	Tumor vs Nonmalignant	Nonmalignant	FAPP nomral tissue	Tissue	GSM4061208	FAPP-NM03 H3K27ac	GSM4061209	FAPP-NM03 Input
Pair_13	GSE136888	H3K27ac	Colorectal cancer	Tumor vs Nonmalignant	Nonmalignant	FAPP nomral tissue	Tissue	GSM4061212	FAPP-NM05 H3K27ac	GSM4061213	FAPP-NM05 Input
Pair_14	GSE136888	H3K4me1	Colorectal cancer	Tumor vs Nonmalignant	Nonmalignant	Normal tissue	Tissue	GSM4060949	COAD-N003 H3K4me1	GSM4060955	COAD-N003 Input
Pair_14	GSE136888	H3K4me1	Colorectal cancer	Tumor vs Nonmalignant	Nonmalignant	Normal tissue	Tissue	GSM4060956	COAD-N004 H3K4me1	GSM4060962	COAD-N004 Input
Pair_14	GSE136888	H3K4me1	Colorectal cancer	Tumor vs Nonmalignant	Nonmalignant	Normal tissue	Tissue	GSM4060977	COAD-N007 H3K4me1	GSM4060983	COAD-N007 Input
Pair_14	GSE136888	H3K4me1	Colorectal cancer	Tumor vs Nonmalignant	Nonmalignant	Normal tissue	Tissue	GSM4060984	COAD-N008 H3K4me1	GSM4060990	COAD-N008 Input
Pair_14	GSE136888	H3K4me1	Colorectal cancer	Tumor vs Nonmalignant	Nonmalignant	Normal tissue	Tissue	GSM4060995	COAD-N011 H3K4me1	GSM4061001	COAD-N011 Input
Pair_14	GSE136888	H3K4me1	Colorectal cancer	Tumor vs Nonmalignant	Nonmalignant	Normal tissue	Tissue	GSM4061019	COAD-N015 H3K4me1	GSM4061025	COAD-N015 Input
Pair_14	GSE136888	H3K4me1	Colorectal cancer	Tumor vs Nonmalignant	Nonmalignant	Normal tissue	Tissue	GSM4061026	COAD-N016 H3K4me1	GSM4061032	COAD-N016 Input
Pair_14	GSE136888	H3K4me1	Colorectal cancer	Tumor vs Nonmalignant	Tumor	Tumor tissue	Tissue	GSM4061060	COAD-T003 H3K4me1	GSM4061066	COAD-T003 Input	Age: 73; Gender: F; Race: WHITE; Site: SIGMOID COLON; Grade: MOD.DIFFERENTIATED; Stage: 2
Pair_14	GSE136888	H3K4me1	Colorectal cancer	Tumor vs Nonmalignant	Tumor	Tumor tissue	Tissue	GSM4061067	COAD-T004 H3K4me1	GSM4061072	COAD-T004 Input	Age: 53; Gender: F; Race: WHITE; Site: SIGMOID COLON; Grade: MOD.DIFFERENTIATED; Stage: 3
Pair_14	GSE136888	H3K4me1	Colorectal cancer	Tumor vs Nonmalignant	Tumor	Tumor tissue	Tissue	GSM4061080	COAD-T006 H3K4me1	GSM4061085	COAD-T006 Input	Age: 61; Gender: F; Race: WHITE; Site: ASCENDING COLON; Grade: POOR DIFFR-DEDIFFR; Stage: 3
Pair_14	GSE136888	H3K4me1	Colorectal cancer	Tumor vs Nonmalignant	Tumor	Tumor tissue	Tissue	GSM4061086	COAD-T007 H3K4me1	GSM4061092	COAD-T007 Input	Age: 65; Gender: M; Race: WHITE; Site: CAECUM; Grade: MOD.DIFFERENTIATED; Stage: 2
Pair_14	GSE136888	H3K4me1	Colorectal cancer	Tumor vs Nonmalignant	Tumor	Tumor tissue	Tissue	GSM4061093	COAD-T008 H3K4me1	GSM4061099	COAD-T008 Input	Age: 45; Gender: M; Race: WHITE; Site: SIGMOID COLON; Grade: MOD.DIFFERENTIATED; Stage: 2
Pair_14	GSE136888	H3K4me1	Colorectal cancer	Tumor vs Nonmalignant	Tumor	Tumor tissue	Tissue	GSM4061100	COAD-T010 H3K4me1	GSM4061106	COAD-T010 Input	Age: 70; Gender: M; Race: WHITE; Site: CAECUM; Grade: POOR DIFFR-DEDIFFR; Stage: 3
Pair_14	GSE136888	H3K4me1	Colorectal cancer	Tumor vs Nonmalignant	Tumor	Tumor tissue	Tissue	GSM4061107	COAD-T011 H3K4me1	GSM4061113	COAD-T011 Input	Age: 69; Gender: M; Race: BLACK; Site: DESCENDING COLON; Grade: MOD.DIFFERENTIATED; Stage: 4
Pair_14	GSE136888	H3K4me1	Colorectal cancer	Tumor vs Nonmalignant	Tumor	Tumor tissue	Tissue	GSM4061114	COAD-T012 H3K4me1	GSM4061120	COAD-T012 Input	Age: 41; Gender: M; Race: WHITE; Site: SIGMOID COLON; Grade: MOD.DIFFERENTIATED; Stage: 4
Pair_14	GSE136888	H3K4me1	Colorectal cancer	Tumor vs Nonmalignant	Tumor	Tumor tissue	Tissue	GSM4061142	COAD-T016 H3K4me1	GSM4061148	COAD-T016 Input	Age: 56; Gender: F; Race: BLACK; Site: SIGMOID COLON; Grade: MOD.DIFFERENTIATED; Stage: 2
Pair_15	GSE136888	H3K4me3	Colorectal cancer	Tumor vs Nonmalignant	Nonmalignant	Normal tissue	Tissue	GSM4060946	COAD-N001 H3K4me3	GSM4060948	COAD-N001 Input
Pair_15	GSE136888	H3K4me3	Colorectal cancer	Tumor vs Nonmalignant	Nonmalignant	Normal tissue	Tissue	GSM4060953	COAD-N003 H3K4me3	GSM4060955	COAD-N003 Input
Pair_15	GSE136888	H3K4me3	Colorectal cancer	Tumor vs Nonmalignant	Nonmalignant	Normal tissue	Tissue	GSM4060960	COAD-N004 H3K4me3	GSM4060962	COAD-N004 Input
Pair_15	GSE136888	H3K4me3	Colorectal cancer	Tumor vs Nonmalignant	Nonmalignant	Normal tissue	Tissue	GSM4060974	COAD-N006 H3K4me3	GSM4060976	COAD-N006 Input
Pair_15	GSE136888	H3K4me3	Colorectal cancer	Tumor vs Nonmalignant	Nonmalignant	Normal tissue	Tissue	GSM4060981	COAD-N007 H3K4me3	GSM4060983	COAD-N007 Input
Pair_15	GSE136888	H3K4me3	Colorectal cancer	Tumor vs Nonmalignant	Nonmalignant	Normal tissue	Tissue	GSM4060988	COAD-N008 H3K4me3	GSM4060990	COAD-N008 Input
Pair_15	GSE136888	H3K4me3	Colorectal cancer	Tumor vs Nonmalignant	Nonmalignant	Normal tissue	Tissue	GSM4060999	COAD-N011 H3K4me3	GSM4061001	COAD-N011 Input
Pair_15	GSE136888	H3K4me3	Colorectal cancer	Tumor vs Nonmalignant	Nonmalignant	Normal tissue	Tissue	GSM4061013	COAD-N013 H3K4me3	GSM4061014	COAD-N013 Input
Pair_15	GSE136888	H3K4me3	Colorectal cancer	Tumor vs Nonmalignant	Nonmalignant	Normal tissue	Tissue	GSM4061016	COAD-N014 H3K4me3	GSM4061018	COAD-N014 Input
Pair_15	GSE136888	H3K4me3	Colorectal cancer	Tumor vs Nonmalignant	Nonmalignant	Normal tissue	Tissue	GSM4061023	COAD-N015 H3K4me3	GSM4061025	COAD-N015 Input
Pair_15	GSE136888	H3K4me3	Colorectal cancer	Tumor vs Nonmalignant	Tumor	Tumor tissue	Tissue	GSM4061057	COAD-T001 H3K4me3	GSM4061059	COAD-T001 Input	Age: 70; Gender: M; Race: HISPANIC; Site: DESCENDING COLON; Grade: POOR DIFFR-DEDIFFR; Stage: 4
Pair_15	GSE136888	H3K4me3	Colorectal cancer	Tumor vs Nonmalignant	Tumor	Tumor tissue	Tissue	GSM4061064	COAD-T003 H3K4me3	GSM4061066	COAD-T003 Input	Age: 73; Gender: F; Race: WHITE; Site: SIGMOID COLON; Grade: MOD.DIFFERENTIATED; Stage: 2
Pair_15	GSE136888	H3K4me3	Colorectal cancer	Tumor vs Nonmalignant	Tumor	Tumor tissue	Tissue	GSM4061071	COAD-T004 H3K4me3	GSM4061072	COAD-T004 Input	Age: 53; Gender: F; Race: WHITE; Site: SIGMOID COLON; Grade: MOD.DIFFERENTIATED; Stage: 3
Pair_15	GSE136888	H3K4me3	Colorectal cancer	Tumor vs Nonmalignant	Tumor	Tumor tissue	Tissue	GSM4061083	COAD-T006 H3K4me3	GSM4061085	COAD-T006 Input	Age: 61; Gender: F; Race: WHITE; Site: ASCENDING COLON; Grade: POOR DIFFR-DEDIFFR; Stage: 3
Pair_15	GSE136888	H3K4me3	Colorectal cancer	Tumor vs Nonmalignant	Tumor	Tumor tissue	Tissue	GSM4061090	COAD-T007 H3K4me3	GSM4061092	COAD-T007 Input	Age: 65; Gender: M; Race: WHITE; Site: CAECUM; Grade: MOD.DIFFERENTIATED; Stage: 2
Pair_15	GSE136888	H3K4me3	Colorectal cancer	Tumor vs Nonmalignant	Tumor	Tumor tissue	Tissue	GSM4061097	COAD-T008 H3K4me3	GSM4061099	COAD-T008 Input	Age: 45; Gender: M; Race: WHITE; Site: SIGMOID COLON; Grade: MOD.DIFFERENTIATED; Stage: 2
Pair_15	GSE136888	H3K4me3	Colorectal cancer	Tumor vs Nonmalignant	Tumor	Tumor tissue	Tissue	GSM4061104	COAD-T010 H3K4me3	GSM4061106	COAD-T010 Input	Age: 70; Gender: M; Race: WHITE; Site: CAECUM; Grade: POOR DIFFR-DEDIFFR; Stage: 3
Pair_15	GSE136888	H3K4me3	Colorectal cancer	Tumor vs Nonmalignant	Tumor	Tumor tissue	Tissue	GSM4061111	COAD-T011 H3K4me3	GSM4061113	COAD-T011 Input	Age: 69; Gender: M; Race: BLACK; Site: DESCENDING COLON; Grade: MOD.DIFFERENTIATED; Stage: 4
Pair_15	GSE136888	H3K4me3	Colorectal cancer	Tumor vs Nonmalignant	Tumor	Tumor tissue	Tissue	GSM4061132	COAD-T014 H3K4me3	GSM4061134	COAD-T014 Input	Age: 70; Gender: M; Race: WHITE; Site: ANUS; Grade: MOD.DIFFERENTIATED; Stage: 3
Pair_15	GSE136888	H3K4me3	Colorectal cancer	Tumor vs Nonmalignant	Tumor	Tumor tissue	Tissue	GSM4061146	COAD-T016 H3K4me3	GSM4061148	COAD-T016 Input	Age: 56; Gender: F; Race: BLACK; Site: SIGMOID COLON; Grade: MOD.DIFFERENTIATED; Stage: 2
Pair_16	GSE136888	H3K79me2	Colorectal cancer	Tumor vs Nonmalignant	Nonmalignant	Normal tissue	Tissue	GSM4060945	COAD-N001 H3K79me2	GSM4060948	COAD-N001 Input
Pair_16	GSE136888	H3K79me2	Colorectal cancer	Tumor vs Nonmalignant	Nonmalignant	Normal tissue	Tissue	GSM4060952	COAD-N003 H3K79me2	GSM4060955	COAD-N003 Input
Pair_16	GSE136888	H3K79me2	Colorectal cancer	Tumor vs Nonmalignant	Nonmalignant	Normal tissue	Tissue	GSM4060959	COAD-N004 H3K79me2	GSM4060962	COAD-N004 Input
Pair_16	GSE136888	H3K79me2	Colorectal cancer	Tumor vs Nonmalignant	Nonmalignant	Normal tissue	Tissue	GSM4060966	COAD-N005 H3K79me2	GSM4060969	COAD-N005 Input
Pair_16	GSE136888	H3K79me2	Colorectal cancer	Tumor vs Nonmalignant	Nonmalignant	Normal tissue	Tissue	GSM4060973	COAD-N006 H3K79me2	GSM4060976	COAD-N006 Input
Pair_16	GSE136888	H3K79me2	Colorectal cancer	Tumor vs Nonmalignant	Nonmalignant	Normal tissue	Tissue	GSM4060980	COAD-N007 H3K79me2	GSM4060983	COAD-N007 Input
Pair_16	GSE136888	H3K79me2	Colorectal cancer	Tumor vs Nonmalignant	Nonmalignant	Normal tissue	Tissue	GSM4060987	COAD-N008 H3K79me2	GSM4060990	COAD-N008 Input
Pair_16	GSE136888	H3K79me2	Colorectal cancer	Tumor vs Nonmalignant	Nonmalignant	Normal tissue	Tissue	GSM4060998	COAD-N011 H3K79me2	GSM4061001	COAD-N011 Input
Pair_16	GSE136888	H3K79me2	Colorectal cancer	Tumor vs Nonmalignant	Nonmalignant	Normal tissue	Tissue	GSM4061012	COAD-N013 H3K79me2	GSM4061014	COAD-N013 Input
Pair_16	GSE136888	H3K79me2	Colorectal cancer	Tumor vs Nonmalignant	Nonmalignant	Normal tissue	Tissue	GSM4061015	COAD-N014 H3K79me2	GSM4061018	COAD-N014 Input
Pair_16	GSE136888	H3K79me2	Colorectal cancer	Tumor vs Nonmalignant	Nonmalignant	Normal tissue	Tissue	GSM4061022	COAD-N015 H3K79me2	GSM4061025	COAD-N015 Input
Pair_16	GSE136888	H3K79me2	Colorectal cancer	Tumor vs Nonmalignant	Nonmalignant	Normal tissue	Tissue	GSM4061029	COAD-N016 H3K79me2	GSM4061032	COAD-N016 Input
Pair_16	GSE136888	H3K79me2	Colorectal cancer	Tumor vs Nonmalignant	Tumor	Tumor tissue	Tissue	GSM4061056	COAD-T001 H3K79me2	GSM4061059	COAD-T001 Input	Age: 70; Gender: M; Race: HISPANIC; Site: DESCENDING COLON; Grade: POOR DIFFR-DEDIFFR; Stage: 4
Pair_16	GSE136888	H3K79me2	Colorectal cancer	Tumor vs Nonmalignant	Tumor	Tumor tissue	Tissue	GSM4061063	COAD-T003 H3K79me2	GSM4061066	COAD-T003 Input	Age: 73; Gender: F; Race: WHITE; Site: SIGMOID COLON; Grade: MOD.DIFFERENTIATED; Stage: 2
Pair_16	GSE136888	H3K79me2	Colorectal cancer	Tumor vs Nonmalignant	Tumor	Tumor tissue	Tissue	GSM4061076	COAD-T005 H3K79me2	GSM4061079	COAD-T005 Input	Age: 71; Gender: F; Race: WHITE; Site: ASCENDING COLON; Grade: MOD.DIFFERENTIATED; Stage: 3
Pair_16	GSE136888	H3K79me2	Colorectal cancer	Tumor vs Nonmalignant	Tumor	Tumor tissue	Tissue	GSM4061089	COAD-T007 H3K79me2	GSM4061092	COAD-T007 Input	Age: 65; Gender: M; Race: WHITE; Site: CAECUM; Grade: MOD.DIFFERENTIATED; Stage: 2
Pair_16	GSE136888	H3K79me2	Colorectal cancer	Tumor vs Nonmalignant	Tumor	Tumor tissue	Tissue	GSM4061096	COAD-T008 H3K79me2	GSM4061099	COAD-T008 Input	Age: 45; Gender: M; Race: WHITE; Site: SIGMOID COLON; Grade: MOD.DIFFERENTIATED; Stage: 2
Pair_16	GSE136888	H3K79me2	Colorectal cancer	Tumor vs Nonmalignant	Tumor	Tumor tissue	Tissue	GSM4061103	COAD-T010 H3K79me2	GSM4061106	COAD-T010 Input	Age: 70; Gender: M; Race: WHITE; Site: CAECUM; Grade: POOR DIFFR-DEDIFFR; Stage: 3
Pair_16	GSE136888	H3K79me2	Colorectal cancer	Tumor vs Nonmalignant	Tumor	Tumor tissue	Tissue	GSM4061110	COAD-T011 H3K79me2	GSM4061113	COAD-T011 Input	Age: 69; Gender: M; Race: BLACK; Site: DESCENDING COLON; Grade: MOD.DIFFERENTIATED; Stage: 4
Pair_16	GSE136888	H3K79me2	Colorectal cancer	Tumor vs Nonmalignant	Tumor	Tumor tissue	Tissue	GSM4061117	COAD-T012 H3K79me2	GSM4061120	COAD-T012 Input	Age: 41; Gender: M; Race: WHITE; Site: SIGMOID COLON; Grade: MOD.DIFFERENTIATED; Stage: 4
Pair_16	GSE136888	H3K79me2	Colorectal cancer	Tumor vs Nonmalignant	Tumor	Tumor tissue	Tissue	GSM4061131	COAD-T014 H3K79me2	GSM4061134	COAD-T014 Input	Age: 70; Gender: M; Race: WHITE; Site: ANUS; Grade: MOD.DIFFERENTIATED; Stage: 3
Pair_16	GSE136888	H3K79me2	Colorectal cancer	Tumor vs Nonmalignant	Tumor	Tumor tissue	Tissue	GSM4061145	COAD-T016 H3K79me2	GSM4061148	COAD-T016 Input	Age: 56; Gender: F; Race: BLACK; Site: SIGMOID COLON; Grade: MOD.DIFFERENTIATED; Stage: 2
Pair_17	GSE136888	H3K9me3	Colorectal cancer	Tumor vs Nonmalignant	Nonmalignant	Normal tissue	Tissue	GSM4060950	COAD-N003 H3K9me3	GSM4060955	COAD-N003 Input
Pair_17	GSE136888	H3K9me3	Colorectal cancer	Tumor vs Nonmalignant	Nonmalignant	Normal tissue	Tissue	GSM4060964	COAD-N005 H3K9me3	GSM4060969	COAD-N005 Input
Pair_17	GSE136888	H3K9me3	Colorectal cancer	Tumor vs Nonmalignant	Nonmalignant	Normal tissue	Tissue	GSM4060971	COAD-N006 H3K9me3	GSM4060976	COAD-N006 Input
Pair_17	GSE136888	H3K9me3	Colorectal cancer	Tumor vs Nonmalignant	Nonmalignant	Normal tissue	Tissue	GSM4060978	COAD-N007 H3K9me3	GSM4060983	COAD-N007 Input
Pair_17	GSE136888	H3K9me3	Colorectal cancer	Tumor vs Nonmalignant	Nonmalignant	Normal tissue	Tissue	GSM4060996	COAD-N011 H3K9me3	GSM4061001	COAD-N011 Input
Pair_17	GSE136888	H3K9me3	Colorectal cancer	Tumor vs Nonmalignant	Nonmalignant	Normal tissue	Tissue	GSM4061010	COAD-N013 H3K9me3	GSM4061014	COAD-N013 Input
Pair_17	GSE136888	H3K9me3	Colorectal cancer	Tumor vs Nonmalignant	Nonmalignant	Normal tissue	Tissue	GSM4061020	COAD-N015 H3K9me3	GSM4061025	COAD-N015 Input
Pair_17	GSE136888	H3K9me3	Colorectal cancer	Tumor vs Nonmalignant	Tumor	Tumor tissue	Tissue	GSM4061087	COAD-T007 H3K9me3	GSM4061092	COAD-T007 Input	Age: 65; Gender: M; Race: WHITE; Site: CAECUM; Grade: MOD.DIFFERENTIATED; Stage: 2
Pair_17	GSE136888	H3K9me3	Colorectal cancer	Tumor vs Nonmalignant	Tumor	Tumor tissue	Tissue	GSM4061094	COAD-T008 H3K9me3	GSM4061099	COAD-T008 Input	Age: 45; Gender: M; Race: WHITE; Site: SIGMOID COLON; Grade: MOD.DIFFERENTIATED; Stage: 2
Pair_17	GSE136888	H3K9me3	Colorectal cancer	Tumor vs Nonmalignant	Tumor	Tumor tissue	Tissue	GSM4061108	COAD-T011 H3K9me3	GSM4061113	COAD-T011 Input	Age: 69; Gender: M; Race: BLACK; Site: DESCENDING COLON; Grade: MOD.DIFFERENTIATED; Stage: 4
Pair_17	GSE136888	H3K9me3	Colorectal cancer	Tumor vs Nonmalignant	Tumor	Tumor tissue	Tissue	GSM4061115	COAD-T012 H3K9me3	GSM4061120	COAD-T012 Input	Age: 41; Gender: M; Race: WHITE; Site: SIGMOID COLON; Grade: MOD.DIFFERENTIATED; Stage: 4
Pair_18	GSE136888	H3K27me3	Colorectal cancer	Tumor vs Nonmalignant	Nonmalignant	Normal tissue	Tissue	GSM4060954	COAD-N003 H3K27me3	GSM4060955	COAD-N003 Input
Pair_18	GSE136888	H3K27me3	Colorectal cancer	Tumor vs Nonmalignant	Nonmalignant	Normal tissue	Tissue	GSM4060961	COAD-N004 H3K27me3	GSM4060962	COAD-N004 Input
Pair_18	GSE136888	H3K27me3	Colorectal cancer	Tumor vs Nonmalignant	Nonmalignant	Normal tissue	Tissue	GSM4060968	COAD-N005 H3K27me3	GSM4060969	COAD-N005 Input
Pair_18	GSE136888	H3K27me3	Colorectal cancer	Tumor vs Nonmalignant	Nonmalignant	Normal tissue	Tissue	GSM4060975	COAD-N006 H3K27me3	GSM4060976	COAD-N006 Input
Pair_18	GSE136888	H3K27me3	Colorectal cancer	Tumor vs Nonmalignant	Nonmalignant	Normal tissue	Tissue	GSM4060982	COAD-N007 H3K27me3	GSM4060983	COAD-N007 Input
Pair_18	GSE136888	H3K27me3	Colorectal cancer	Tumor vs Nonmalignant	Nonmalignant	Normal tissue	Tissue	GSM4060989	COAD-N008 H3K27me3	GSM4060990	COAD-N008 Input
Pair_18	GSE136888	H3K27me3	Colorectal cancer	Tumor vs Nonmalignant	Nonmalignant	Normal tissue	Tissue	GSM4061000	COAD-N011 H3K27me3	GSM4061001	COAD-N011 Input
Pair_18	GSE136888	H3K27me3	Colorectal cancer	Tumor vs Nonmalignant	Nonmalignant	Normal tissue	Tissue	GSM4061017	COAD-N014 H3K27me3	GSM4061018	COAD-N014 Input
Pair_18	GSE136888	H3K27me3	Colorectal cancer	Tumor vs Nonmalignant	Nonmalignant	Normal tissue	Tissue	GSM4061024	COAD-N015 H3K27me3	GSM4061025	COAD-N015 Input
Pair_18	GSE136888	H3K27me3	Colorectal cancer	Tumor vs Nonmalignant	Tumor	Tumor tissue	Tissue	GSM4061058	COAD-T001 H3K27me3	GSM4061059	COAD-T001 Input	Age: 70; Gender: M; Race: HISPANIC; Site: DESCENDING COLON; Grade: POOR DIFFR-DEDIFFR; Stage: 4
Pair_18	GSE136888	H3K27me3	Colorectal cancer	Tumor vs Nonmalignant	Tumor	Tumor tissue	Tissue	GSM4061065	COAD-T003 H3K27me3	GSM4061066	COAD-T003 Input	Age: 73; Gender: F; Race: WHITE; Site: SIGMOID COLON; Grade: MOD.DIFFERENTIATED; Stage: 2
Pair_18	GSE136888	H3K27me3	Colorectal cancer	Tumor vs Nonmalignant	Tumor	Tumor tissue	Tissue	GSM4061078	COAD-T005 H3K27me3	GSM4061079	COAD-T005 Input	Age: 71; Gender: F; Race: WHITE; Site: ASCENDING COLON; Grade: MOD.DIFFERENTIATED; Stage: 3
Pair_18	GSE136888	H3K27me3	Colorectal cancer	Tumor vs Nonmalignant	Tumor	Tumor tissue	Tissue	GSM4061084	COAD-T006 H3K27me3	GSM4061085	COAD-T006 Input	Age: 61; Gender: F; Race: WHITE; Site: ASCENDING COLON; Grade: POOR DIFFR-DEDIFFR; Stage: 3
Pair_18	GSE136888	H3K27me3	Colorectal cancer	Tumor vs Nonmalignant	Tumor	Tumor tissue	Tissue	GSM4061091	COAD-T007 H3K27me3	GSM4061092	COAD-T007 Input	Age: 65; Gender: M; Race: WHITE; Site: CAECUM; Grade: MOD.DIFFERENTIATED; Stage: 2
Pair_18	GSE136888	H3K27me3	Colorectal cancer	Tumor vs Nonmalignant	Tumor	Tumor tissue	Tissue	GSM4061098	COAD-T008 H3K27me3	GSM4061099	COAD-T008 Input	Age: 45; Gender: M; Race: WHITE; Site: SIGMOID COLON; Grade: MOD.DIFFERENTIATED; Stage: 2
Pair_18	GSE136888	H3K27me3	Colorectal cancer	Tumor vs Nonmalignant	Tumor	Tumor tissue	Tissue	GSM4061119	COAD-T012 H3K27me3	GSM4061120	COAD-T012 Input	Age: 41; Gender: M; Race: WHITE; Site: SIGMOID COLON; Grade: MOD.DIFFERENTIATED; Stage: 4
Pair_18	GSE136888	H3K27me3	Colorectal cancer	Tumor vs Nonmalignant	Tumor	Tumor tissue	Tissue	GSM4061133	COAD-T014 H3K27me3	GSM4061134	COAD-T014 Input	Age: 70; Gender: M; Race: WHITE; Site: ANUS; Grade: MOD.DIFFERENTIATED; Stage: 3
Pair_18	GSE136888	H3K27me3	Colorectal cancer	Tumor vs Nonmalignant	Tumor	Tumor tissue	Tissue	GSM4061147	COAD-T016 H3K27me3	GSM4061148	COAD-T016 Input	Age: 56; Gender: F; Race: BLACK; Site: SIGMOID COLON; Grade: MOD.DIFFERENTIATED; Stage: 2
Pair_19	GSE73398	H3K4me2	Colorectal cancer	Tumor vs Nonmalignant	Nonmalignant	Normal tissue	Tissue	GSM1892615	CM2 - FFPE H3K4ME2	GSM1892677	CM_2_FFPE_Input	Gender: F
Pair_19	GSE73398	H3K4me2	Colorectal cancer	Tumor vs Nonmalignant	Nonmalignant	Normal tissue	Tissue	GSM1892617	CM3 - FFPE H3K4me2			Gender: F
Pair_19	GSE73398	H3K4me2	Colorectal cancer	Tumor vs Nonmalignant	Nonmalignant	Normal tissue	Tissue	GSM1892619	CM4 - FFPE H3K4me2			Gender: F
Pair_19	GSE73398	H3K4me2	Colorectal cancer	Tumor vs Nonmalignant	Nonmalignant	Normal tissue	Tissue	GSM1892621	CM5 - FFPE H3K4me2			Gender: M
Pair_19	GSE73398	H3K4me2	Colorectal cancer	Tumor vs Nonmalignant	Nonmalignant	Normal tissue	Tissue	GSM1892624	CM7 - FFPE H3K4me2	GSM1892679	CM_7_FFPE_Input	Gender: M
Pair_19	GSE73398	H3K4me2	Colorectal cancer	Tumor vs Nonmalignant	Nonmalignant	Normal tissue	Tissue	GSM1892625	CM8 - FFPE H3K4me2 ChIPseq	GSM1892680	CM_8_FFPE_Input	Gender: M
Pair_19	GSE73398	H3K4me2	Colorectal cancer	Tumor vs Nonmalignant	Tumor	Tumor tissue	Tissue	GSM1892635	CRC2 - FFPE H3K4me2	GSM1892689	CRC_2_FFPE_Input	Gender: F
Pair_19	GSE73398	H3K4me2	Colorectal cancer	Tumor vs Nonmalignant	Tumor	Tumor tissue	Tissue	GSM1892638	CRC3 - FFPE H3K4me2	GSM1892691	CRC_3_FFPE_Input	Gender: F
Pair_19	GSE73398	H3K4me2	Colorectal cancer	Tumor vs Nonmalignant	Tumor	Tumor tissue	Tissue	GSM1892644	CRC4 - FFPE H3K4me2	GSM1892693	CRC_4_FFPE_Input	Gender: F
Pair_19	GSE73398	H3K4me2	Colorectal cancer	Tumor vs Nonmalignant	Tumor	Tumor tissue	Tissue	GSM1892647	CRC5 - FFPE H3K4me2	GSM1892695	CRC_5_FFPE_Input	Gender: M
Pair_19	GSE73398	H3K4me2	Colorectal cancer	Tumor vs Nonmalignant	Tumor	Tumor tissue	Tissue	GSM1892650	CRC6 - FFPE H3K4me2	GSM1892697	CRC_6_FFPE_Input	Gender: M
Pair_19	GSE73398	H3K4me2	Colorectal cancer	Tumor vs Nonmalignant	Tumor	Tumor tissue	Tissue	GSM1892651	CRC7 - FFPE H3K4me2	GSM1892698	CRC_7_FFPE_Input	Gender: M
Pair_19	GSE73398	H3K4me2	Colorectal cancer	Tumor vs Nonmalignant	Tumor	Tumor tissue	Tissue	GSM1892654	CRC8 - FFPE H3K4me2-rep1	GSM1892699	CRC_8_FFPE_Input	Gender: M
Pair_19	GSE73398	H3K4me2	Colorectal cancer	Tumor vs Nonmalignant	Tumor	Tumor tissue	Tissue	GSM1892655	CRC8 - FFPE H3K4me2-rep2	GSM1892699	CRC_8_FFPE_Input	Gender: M
Pair_20	GSE73398	H3K4me2	Colorectal cancer	Tumor vs Nonmalignant	Nonmalignant	Normal tissue	Tissue	GSM1892610	CM10 - FF H3K4me2_ChIPseq			Gender: F
Pair_20	GSE73398	H3K4me2	Colorectal cancer	Tumor vs Nonmalignant	Nonmalignant	Normal tissue	Tissue	GSM1892611	CM11 - FF H3K4ME2-ChIPseq			Gender: M
Pair_20	GSE73398	H3K4me2	Colorectal cancer	Tumor vs Nonmalignant	Nonmalignant	Normal tissue	Tissue	GSM1892612	CM12 - FF H3K4me2_ChIPseq			Gender: M
Pair_20	GSE73398	H3K4me2	Colorectal cancer	Tumor vs Nonmalignant	Nonmalignant	Normal tissue	Tissue	GSM1892613	CM13 - FF H3K4me2 ChIPseq			Gender: M
Pair_20	GSE73398	H3K4me2	Colorectal cancer	Tumor vs Nonmalignant	Nonmalignant	Normal tissue	Tissue	GSM1892614	CM14 - FF H3K4me2-ChIPseq			Gender: F
Pair_20	GSE73398	H3K4me2	Colorectal cancer	Tumor vs Nonmalignant	Nonmalignant	Normal tissue	Tissue	GSM1892626	CM9 - FF H3K4me2_ChIPseq			Gender: F
Pair_20	GSE73398	H3K4me2	Colorectal cancer	Tumor vs Nonmalignant	Tumor	Tumor tissue	Tissue	GSM1892629	CRC10 - FF H3K4me2_ChIPseq			Gender: F
Pair_20	GSE73398	H3K4me2	Colorectal cancer	Tumor vs Nonmalignant	Tumor	Tumor tissue	Tissue	GSM1892631	CRC12 - FF H3K4me2_ChIPseq			Gender: M
Pair_20	GSE73398	H3K4me2	Colorectal cancer	Tumor vs Nonmalignant	Tumor	Tumor tissue	Tissue	GSM1892632	CRC13 - FF H3K4me2_ChIPseq			Gender: M
Pair_20	GSE73398	H3K4me2	Colorectal cancer	Tumor vs Nonmalignant	Tumor	Tumor tissue	Tissue	GSM1892633	CRC14 - FF H3K4me2_ChIPseq			Gender: F
Pair_20	GSE73398	H3K4me2	Colorectal cancer	Tumor vs Nonmalignant	Tumor	Tumor tissue	Tissue	GSM1892656	CRC9 - FF H3K4me2_ChIPseq			Gender: F
Pair_22	SRP287374	H3K27ac	Esophageal cancer (squamous)	Tumor vs Nonmalignant	Nonmalignant	Adjacent nonmalignant esophageal tissue	Tissue	SRX9292683	Nor702.H3K27ac
Pair_22	SRP287374	H3K27ac	Esophageal cancer (squamous)	Tumor vs Nonmalignant	Nonmalignant	Adjacent nonmalignant esophageal tissue	Tissue	SRX9292684	Nor1002.H3K27ac
Pair_22	SRP287374	H3K27ac	Esophageal cancer (squamous)	Tumor vs Nonmalignant	Tumor	Primary esophageal squamous cell carcinoma tissue	Tissue	SRX9292689	EC701.H3K27ac
Pair_22	SRP287374	H3K27ac	Esophageal cancer (squamous)	Tumor vs Nonmalignant	Tumor	Primary esophageal squamous cell carcinoma tissue	Tissue	SRX9292690	EC1001.H3K27ac
Pair_22	SRP287374	H3K27ac	Esophageal cancer (squamous)	Tumor vs Nonmalignant	Tumor	Primary esophageal squamous cell carcinoma tissue	Tissue	SRX9292691	EC1101.H3K27ac
Pair_22	SRP287374	H3K27ac	Esophageal cancer (squamous)	Tumor vs Nonmalignant	Tumor	Primary esophageal squamous cell carcinoma tissue	Tissue	SRX9292692	EC1201.H3K27ac
Pair_22	SRP287374	H3K27ac	Esophageal cancer (squamous)	Tumor vs Nonmalignant	Tumor	Primary esophageal squamous cell carcinoma tissue	Tissue	SRX9292693	EC1301.H3K27ac
Pair_22	SRP287374	H3K27ac	Esophageal cancer (squamous)	Tumor vs Nonmalignant	Tumor	Primary esophageal squamous cell carcinoma tissue	Tissue	SRX9292694	EC1401.H3K27ac
Pair_22	SRP287374	H3K27ac	Esophageal cancer (squamous)	Tumor vs Nonmalignant	Nonmalignant	Adjacent nonmalignant esophageal tissue	Tissue	SRX9292695	Nor1102.H3K27ac
Pair_22	SRP287374	H3K27ac	Esophageal cancer (squamous)	Tumor vs Nonmalignant	Tumor	Primary esophageal squamous cell carcinoma tissue	Tissue	SRX9292696	EC1701.H3K27ac
Pair_22	SRP287374	H3K27ac	Esophageal cancer (squamous)	Tumor vs Nonmalignant	Tumor	Primary esophageal squamous cell carcinoma tissue	Tissue	SRX9292697	EC1901.H3K27ac
Pair_22	SRP287374	H3K27ac	Esophageal cancer (squamous)	Tumor vs Nonmalignant	Tumor	Primary esophageal squamous cell carcinoma tissue	Tissue	SRX9292698	EC2001.H3K27ac
Pair_22	SRP287374	H3K27ac	Esophageal cancer (squamous)	Tumor vs Nonmalignant	Tumor	Primary esophageal squamous cell carcinoma tissue	Tissue	SRX9292699	EC2101.H3K27ac
Pair_22	SRP287374	H3K27ac	Esophageal cancer (squamous)	Tumor vs Nonmalignant	Nonmalignant	Adjacent nonmalignant esophageal tissue	Tissue	SRX9292706	Nor1202.H3K27ac
Pair_22	SRP287374	H3K27ac	Esophageal cancer (squamous)	Tumor vs Nonmalignant	Nonmalignant	Adjacent nonmalignant esophageal tissue	Tissue	SRX9292716	Nor1302.H3K27ac
Pair_22	SRP287374	H3K27ac	Esophageal cancer (squamous)	Tumor vs Nonmalignant	Nonmalignant	Adjacent nonmalignant esophageal tissue	Tissue	SRX9292717	Nor1402.H3K27ac
Pair_22	SRP287374	H3K27ac	Esophageal cancer (squamous)	Tumor vs Nonmalignant	Nonmalignant	Adjacent nonmalignant esophageal tissue	Tissue	SRX9292718	Nor1702.H3K27ac
Pair_22	SRP287374	H3K27ac	Esophageal cancer (squamous)	Tumor vs Nonmalignant	Nonmalignant	Adjacent nonmalignant esophageal tissue	Tissue	SRX9292719	Nor1902.H3K27ac
Pair_22	SRP287374	H3K27ac	Esophageal cancer (squamous)	Tumor vs Nonmalignant	Nonmalignant	Adjacent nonmalignant esophageal tissue	Tissue	SRX9292720	Nor2002.H3K27ac
Pair_22	SRP287374	H3K27ac	Esophageal cancer (squamous)	Tumor vs Nonmalignant	Nonmalignant	Adjacent nonmalignant esophageal tissue	Tissue	SRX9292721	Nor2102.H3K27ac
Pair_24	SRP287374	H3K27ac	Esophageal cancer (squamous)	Metastasis vs Primary	Primary	Primary esophageal squamous cell carcinoma tissue	Tissue	SRX9292689	EC701.H3K27ac
Pair_24	SRP287374	H3K27ac	Esophageal cancer (squamous)	Metastasis vs Primary	Primary	Primary esophageal squamous cell carcinoma tissue	Tissue	SRX9292690	EC1001.H3K27ac
Pair_24	SRP287374	H3K27ac	Esophageal cancer (squamous)	Metastasis vs Primary	Primary	Primary esophageal squamous cell carcinoma tissue	Tissue	SRX9292691	EC1101.H3K27ac
Pair_24	SRP287374	H3K27ac	Esophageal cancer (squamous)	Metastasis vs Primary	Primary	Primary esophageal squamous cell carcinoma tissue	Tissue	SRX9292692	EC1201.H3K27ac
Pair_24	SRP287374	H3K27ac	Esophageal cancer (squamous)	Metastasis vs Primary	Primary	Primary esophageal squamous cell carcinoma tissue	Tissue	SRX9292693	EC1301.H3K27ac
Pair_24	SRP287374	H3K27ac	Esophageal cancer (squamous)	Metastasis vs Primary	Primary	Primary esophageal squamous cell carcinoma tissue	Tissue	SRX9292694	EC1401.H3K27ac
Pair_24	SRP287374	H3K27ac	Esophageal cancer (squamous)	Metastasis vs Primary	Primary	Primary esophageal squamous cell carcinoma tissue	Tissue	SRX9292696	EC1701.H3K27ac
Pair_24	SRP287374	H3K27ac	Esophageal cancer (squamous)	Metastasis vs Primary	Primary	Primary esophageal squamous cell carcinoma tissue	Tissue	SRX9292697	EC1901.H3K27ac
Pair_24	SRP287374	H3K27ac	Esophageal cancer (squamous)	Metastasis vs Primary	Primary	Primary esophageal squamous cell carcinoma tissue	Tissue	SRX9292698	EC2001.H3K27ac
Pair_24	SRP287374	H3K27ac	Esophageal cancer (squamous)	Metastasis vs Primary	Primary	Primary esophageal squamous cell carcinoma tissue	Tissue	SRX9292699	EC2101.H3K27ac
Pair_24	SRP287374	H3K27ac	Esophageal cancer (squamous)	Metastasis vs Primary	Metastasis	Metastatic lymph node cancer tissue	Tissue	SRX9292704	LNC1003.H3K27ac
Pair_24	SRP287374	H3K27ac	Esophageal cancer (squamous)	Metastasis vs Primary	Metastasis	Metastatic lymph node cancer tissue	Tissue	SRX9292705	LNC1103.H3K27ac
Pair_24	SRP287374	H3K27ac	Esophageal cancer (squamous)	Metastasis vs Primary	Metastasis	Metastatic lymph node cancer tissue	Tissue	SRX9292707	LNC1203.H3K27ac
Pair_24	SRP287374	H3K27ac	Esophageal cancer (squamous)	Metastasis vs Primary	Metastasis	Metastatic lymph node cancer tissue	Tissue	SRX9292708	LNC1303.H3K27ac
Pair_24	SRP287374	H3K27ac	Esophageal cancer (squamous)	Metastasis vs Primary	Metastasis	Metastatic lymph node cancer tissue	Tissue	SRX9292709	LNC1403.H3K27ac
Pair_24	SRP287374	H3K27ac	Esophageal cancer (squamous)	Metastasis vs Primary	Metastasis	Metastatic lymph node cancer tissue	Tissue	SRX9292710	LNC1903.H3K27ac
Pair_24	SRP287374	H3K27ac	Esophageal cancer (squamous)	Metastasis vs Primary	Metastasis	Metastatic lymph node cancer tissue	Tissue	SRX9292711	LNC2003.H3K27ac
Pair_24	SRP287374	H3K27ac	Esophageal cancer (squamous)	Metastasis vs Primary	Metastasis	Metastatic lymph node cancer tissue	Tissue	SRX9292712	LNC2103.H3K27ac
Pair_25	GSE132680	H3K27ac	Esophageal cancer (adenocarcinoma)	Tumor vs Nonmalignant	Tumor	Esophageal adenocarcinoma tissue	Tissue	GSM3886323	EAC-T1_H3K27Ac
Pair_25	GSE132680	H3K27ac	Esophageal cancer (adenocarcinoma)	Tumor vs Nonmalignant	Tumor	Esophageal adenocarcinoma tissue	Tissue	GSM3886325	EAC-T2_H3K27Ac
Pair_25	GSE132680	H3K27ac	Esophageal cancer (adenocarcinoma)	Tumor vs Nonmalignant	Tumor	Esophageal adenocarcinoma tissue	Tissue	GSM3886327	EAC-T3_H3K27Ac
Pair_25	GSE132680	H3K27ac	Esophageal cancer (adenocarcinoma)	Tumor vs Nonmalignant	Tumor	Esophageal adenocarcinoma tissue	Tissue	GSM3886329	EAC-T4_H3K27Ac
Pair_25	GSE132680	H3K27ac	Esophageal cancer (adenocarcinoma)	Tumor vs Nonmalignant	Tumor	Esophageal adenocarcinoma tissue	Tissue	GSM3886331	EAC-T5_H3K27Ac
Pair_25	GSE132680	H3K27ac	Esophageal cancer (adenocarcinoma)	Tumor vs Nonmalignant	Tumor	Esophageal adenocarcinoma tissue	Tissue	GSM3886333	EAC-T6_H3K27Ac
Pair_25	GSE132680	H3K27ac	Esophageal cancer (adenocarcinoma)	Tumor vs Nonmalignant	Tumor	Esophageal adenocarcinoma tissue	Tissue	GSM3886335	EAC-T7_H3K27Ac
Pair_25	GSE132680	H3K27ac	Esophageal cancer (adenocarcinoma)	Tumor vs Nonmalignant	Tumor	Esophageal adenocarcinoma tissue	Tissue	GSM3886337	EAC-T8_H3K27Ac
Pair_25	GSE132680	H3K27ac	Esophageal cancer (adenocarcinoma)	Tumor vs Nonmalignant	Tumor	Esophageal adenocarcinoma tissue	Tissue	GSM3886339	EAC-T9_H3K27Ac
Pair_25	GSE132680	H3K27ac	Esophageal cancer (adenocarcinoma)	Tumor vs Nonmalignant	Tumor	Esophageal adenocarcinoma tissue	Tissue	GSM3886341	EAC-T10_H3K27Ac
Pair_25	GSE132680	H3K27ac	Esophageal cancer (adenocarcinoma)	Tumor vs Nonmalignant	Tumor	Esophageal adenocarcinoma tissue	Tissue	GSM3886343	EAC-T11_H3K27Ac
Pair_25	GSE132680	H3K27ac	Esophageal cancer (adenocarcinoma)	Tumor vs Nonmalignant	Nonmalignant	Gastroesophageal junction tissue	Tissue	GSM3886344	NGEJ-1_H3K27Ac
Pair_25	GSE132680	H3K27ac	Esophageal cancer (adenocarcinoma)	Tumor vs Nonmalignant	Nonmalignant	Gastroesophageal junction tissue	Tissue	GSM3886345	NGEJ-2_H3K27Ac
Pair_25	GSE132680	H3K27ac	Esophageal cancer (adenocarcinoma)	Tumor vs Nonmalignant	Nonmalignant	Gastroesophageal junction tissue	Tissue	GSM3886346	NGEJ-3_H3K27Ac
Pair_25	GSE132680	H3K27ac	Esophageal cancer (adenocarcinoma)	Tumor vs Nonmalignant	Nonmalignant	Gastroesophageal junction tissue	Tissue	GSM3886347	NGEJ-4_H3K27Ac
Pair_25	GSE132680	H3K27ac	Esophageal cancer (adenocarcinoma)	Tumor vs Nonmalignant	Nonmalignant	Gastroesophageal junction tissue	Tissue	GSM3886348	NGEJ-5_H3K27Ac
Pair_26	GSE106433; GSE132680	H3K27ac	Esophageal cancer	Subtype1 vs Subtype2	Subtype2	Esophageal squamous carcinoma cell	Cell line	GSM2837601	KYSE140_H3K27Ac	GSM2837602	KYSE140_Input
Pair_26	GSE106433; GSE132680	H3K27ac	Esophageal cancer	Subtype1 vs Subtype2	Subtype2	Esophageal squamous carcinoma cell	Cell line	GSM2837603	KYSE510_H3K27Ac	GSM2837604	KYSE510_Input
Pair_26	GSE106433; GSE132680	H3K27ac	Esophageal cancer	Subtype1 vs Subtype2	Subtype2	Esophageal squamous carcinoma cell	Cell line	GSM2837605	KYSE70_H3K27Ac	GSM2837606	KYSE70_Input
Pair_26	GSE106433; GSE132680	H3K27ac	Esophageal cancer	Subtype1 vs Subtype2	Subtype2	Esophageal squamous carcinoma cell	Cell line	GSM2837607	TE5_H3K27Ac	GSM2837608	TE5_Input
Pair_26	GSE106433; GSE132680	H3K27ac	Esophageal cancer	Subtype1 vs Subtype2	Subtype2	Esophageal squamous carcinoma cell	Cell line	GSM2837609	TE7_H3K27Ac	GSM2837610	TE7_Input
Pair_26	GSE106433; GSE132680	H3K27ac	Esophageal cancer	Subtype1 vs Subtype2	Subtype2	Esophageal squamous carcinoma cell	Cell line	GSM2837611	TT_H3K27Ac	GSM2837612	TT_Input
Pair_26	GSE106433; GSE132680	H3K27ac	Esophageal cancer	Subtype1 vs Subtype2	Subtype1	Esophageal Adenocarcinoma cell	Cell line	GSM3886296	Eso26_H3K27Ac	GSM3886301	Eso26_INPUT
Pair_26	GSE106433; GSE132680	H3K27ac	Esophageal cancer	Subtype1 vs Subtype2	Subtype1	Esophageal Adenocarcinoma cell	Cell line	GSM3886302	Flo-1_H3K27Ac	GSM3886303	Flo-1_INPUT
Pair_26	GSE106433; GSE132680	H3K27ac	Esophageal cancer	Subtype1 vs Subtype2	Subtype1	Esophageal Adenocarcinoma cell	Cell line	GSM3886304	JH-EsoAd1_H3K27Ac	GSM3886305	JH-EsoAd1_INPUT
Pair_26	GSE106433; GSE132680	H3K27ac	Esophageal cancer	Subtype1 vs Subtype2	Subtype1	Esophageal Adenocarcinoma cell	Cell line	GSM3886306	KYAE1_H3K27Ac	GSM3886307	KYAE1_INPUT
Pair_26	GSE106433; GSE132680	H3K27ac	Esophageal cancer	Subtype1 vs Subtype2	Subtype1	Esophageal Adenocarcinoma cell	Cell line	GSM3886308	OACM5.1_H3K27Ac	GSM3886309	OACM5.1_INPUT
Pair_26	GSE106433; GSE132680	H3K27ac	Esophageal cancer	Subtype1 vs Subtype2	Subtype1	Esophageal Adenocarcinoma cell	Cell line	GSM3886311	OACp4C_H3K27Ac	GSM3886312	OACp4C_INPUT
Pair_26	GSE106433; GSE132680	H3K27ac	Esophageal cancer	Subtype1 vs Subtype2	Subtype1	Esophageal Adenocarcinoma cell	Cell line	GSM3886313	OE19_H3K27Ac	GSM3886314	OE19_INPUT
Pair_26	GSE106433; GSE132680	H3K27ac	Esophageal cancer	Subtype1 vs Subtype2	Subtype1	Esophageal Adenocarcinoma cell	Cell line	GSM3886315	OE33_H3K27Ac	GSM3886316	OE33_INPUT
Pair_26	GSE106433; GSE132680	H3K27ac	Esophageal cancer	Subtype1 vs Subtype2	Subtype1	Esophageal Adenocarcinoma cell	Cell line	GSM3886317	SKGT4_H3K27Ac	GSM3886318	SKGT4_INPUT
Pair_26	GSE106433; GSE132680	H3K27ac	Esophageal cancer	Subtype1 vs Subtype2	Subtype1	Esophageal Adenocarcinoma cell	Cell line	GSM3886319	ChTRT_H3K27Ac	GSM3886320	ChTRT_INPUT
Pair_26	GSE106433; GSE132680	H3K27ac	Esophageal cancer	Subtype1 vs Subtype2	Subtype1	Esophageal Adenocarcinoma cell	Cell line	GSM3886321	GihTRT_H3K27Ac	GSM3886322	GihTRT_INPUT
Pair_29	GSE130408	H3K27ac	Prostate cancer	Tumor vs Nonmalignant	Nonmalignant	Normal prostate epithelium	Tissue	GSM4569952	H3K27ac_DF_2479_N
Pair_29	GSE130408	H3K27ac	Prostate cancer	Tumor vs Nonmalignant	Nonmalignant	Normal prostate epithelium	Tissue	GSM4569953	H3K27ac_DF_2480_N
Pair_29	GSE130408	H3K27ac	Prostate cancer	Tumor vs Nonmalignant	Nonmalignant	Normal prostate epithelium	Tissue	GSM4569954	H3K27ac_DF_2478_N
Pair_29	GSE130408	H3K27ac	Prostate cancer	Tumor vs Nonmalignant	Nonmalignant	Normal prostate epithelium	Tissue	GSM4569955	H3K27ac_DF_2477_N
Pair_29	GSE130408	H3K27ac	Prostate cancer	Tumor vs Nonmalignant	Nonmalignant	Normal prostate epithelium	Tissue	GSM4569956	H3K27ac_DF_2482_N
Pair_29	GSE130408	H3K27ac	Prostate cancer	Tumor vs Nonmalignant	Nonmalignant	Normal prostate epithelium	Tissue	GSM4569957	H3K27ac_DF_2319_N
Pair_29	GSE130408	H3K27ac	Prostate cancer	Tumor vs Nonmalignant	Nonmalignant	Normal prostate epithelium	Tissue	GSM4569958	H3K27ac_DF_2030_N
Pair_29	GSE130408	H3K27ac	Prostate cancer	Tumor vs Nonmalignant	Nonmalignant	Normal prostate epithelium	Tissue	GSM4569959	H3K27ac_DF_2076_N
Pair_29	GSE130408	H3K27ac	Prostate cancer	Tumor vs Nonmalignant	Nonmalignant	Normal prostate epithelium	Tissue	GSM4569960	H3K27ac_DF_2007_N
Pair_29	GSE130408	H3K27ac	Prostate cancer	Tumor vs Nonmalignant	Nonmalignant	Normal prostate epithelium	Tissue	GSM4569961	H3K27ac_DF_2228_N
Pair_29	GSE130408	H3K27ac	Prostate cancer	Tumor vs Nonmalignant	Nonmalignant	Normal prostate epithelium	Tissue	GSM4569962	H3K27ac_DF_2342_N
Pair_29	GSE130408	H3K27ac	Prostate cancer	Tumor vs Nonmalignant	Nonmalignant	Normal prostate epithelium	Tissue	GSM4569964	H3K27ac_DF_2078_N
Pair_29	GSE130408	H3K27ac	Prostate cancer	Tumor vs Nonmalignant	Nonmalignant	Normal prostate epithelium	Tissue	GSM4569966	H3K27ac_DF_2060_N
Pair_29	GSE130408	H3K27ac	Prostate cancer	Tumor vs Nonmalignant	Nonmalignant	Normal prostate epithelium	Tissue	GSM4569969	H3K27ac_DF_2079_N
Pair_29	GSE130408	H3K27ac	Prostate cancer	Tumor vs Nonmalignant	Nonmalignant	Normal prostate epithelium	Tissue	GSM4569973	H3K27ac_DF_2087_N
Pair_29	GSE130408	H3K27ac	Prostate cancer	Tumor vs Nonmalignant	Nonmalignant	Normal prostate epithelium	Tissue	GSM4569976	H3K27ac_DF_2113_N
Pair_29	GSE130408	H3K27ac	Prostate cancer	Tumor vs Nonmalignant	Nonmalignant	Normal prostate epithelium	Tissue	GSM4569978	H3K27ac_DF_2025_N
Pair_29	GSE130408	H3K27ac	Prostate cancer	Tumor vs Nonmalignant	Nonmalignant	Normal prostate epithelium	Tissue	GSM4569981	H3K27ac_DF_2137_N
Pair_29	GSE130408	H3K27ac	Prostate cancer	Tumor vs Nonmalignant	Nonmalignant	Normal prostate epithelium	Tissue	GSM4569984	H3K27ac_DF_2038_N
Pair_29	GSE130408	H3K27ac	Prostate cancer	Tumor vs Nonmalignant	Nonmalignant	Normal prostate epithelium	Tissue	GSM4569987	H3K27ac_DF_2192_N
Pair_29	GSE130408	H3K27ac	Prostate cancer	Tumor vs Nonmalignant	Nonmalignant	Normal prostate epithelium	Tissue	GSM4569990	H3K27ac_DF_2185_N
Pair_29	GSE130408	H3K27ac	Prostate cancer	Tumor vs Nonmalignant	Nonmalignant	Normal prostate epithelium	Tissue	GSM4569993	H3K27ac_DF_2173_N
Pair_29	GSE130408	H3K27ac	Prostate cancer	Tumor vs Nonmalignant	Nonmalignant	Normal prostate epithelium	Tissue	GSM4569994	H3K27ac_DF_2114_N
Pair_29	GSE130408	H3K27ac	Prostate cancer	Tumor vs Nonmalignant	Nonmalignant	Normal prostate epithelium	Tissue	GSM4569995	H3K27ac_DF_1962_N
Pair_29	GSE130408	H3K27ac	Prostate cancer	Tumor vs Nonmalignant	Nonmalignant	Normal prostate epithelium	Tissue	GSM4569996	H3K27ac_DF_2101_N
Pair_29	GSE130408	H3K27ac	Prostate cancer	Tumor vs Nonmalignant	Nonmalignant	Normal prostate epithelium	Tissue	GSM4569997	H3K27ac_DF_2088_N
Pair_29	GSE130408	H3K27ac	Prostate cancer	Tumor vs Nonmalignant	Nonmalignant	Normal prostate epithelium	Tissue	GSM4569998	H3K27ac_DF_2483_N
Pair_29	GSE130408	H3K27ac	Prostate cancer	Tumor vs Nonmalignant	Nonmalignant	Normal prostate epithelium	Tissue	GSM4569999	H3K27ac_DF_2484_N
Pair_29	GSE130408	H3K27ac	Prostate cancer	Tumor vs Nonmalignant	Nonmalignant	Normal prostate epithelium	Tissue	GSM4570000	H3K27AC_NKI_1_N
Pair_29	GSE130408	H3K27ac	Prostate cancer	Tumor vs Nonmalignant	Nonmalignant	Normal prostate epithelium	Tissue	GSM4570001	H3K27AC_NKI_13_N
Pair_29	GSE130408	H3K27ac	Prostate cancer	Tumor vs Nonmalignant	Nonmalignant	Normal prostate epithelium	Tissue	GSM4570003	H3K27AC_NKI_25_N
Pair_29	GSE130408	H3K27ac	Prostate cancer	Tumor vs Nonmalignant	Nonmalignant	Normal prostate epithelium	Tissue	GSM4570004	H3K27AC_NKI_27_N
Pair_29	GSE130408	H3K27ac	Prostate cancer	Tumor vs Nonmalignant	Nonmalignant	Normal prostate epithelium	Tissue	GSM4570005	H3K27AC_NKI_29_N
Pair_29	GSE130408	H3K27ac	Prostate cancer	Tumor vs Nonmalignant	Nonmalignant	Normal prostate epithelium	Tissue	GSM4570006	H3K27AC_NKI_5_N
Pair_29	GSE130408	H3K27ac	Prostate cancer	Tumor vs Nonmalignant	Tumor	Localized prostate tumor - Gleason grade 3+3	Tissue	GSM4570008	H3K27ac_DF_2319_T
Pair_29	GSE130408	H3K27ac	Prostate cancer	Tumor vs Nonmalignant	Tumor	Localized prostate tumor - Gleason grade 3+3	Tissue	GSM4570009	H3K27ac_DF_2030_T
Pair_29	GSE130408	H3K27ac	Prostate cancer	Tumor vs Nonmalignant	Tumor	Localized prostate tumor - Gleason grade 3+3	Tissue	GSM4570010	H3K27ac_DF_2078_T
Pair_29	GSE130408	H3K27ac	Prostate cancer	Tumor vs Nonmalignant	Tumor	Localized prostate tumor - Gleason grade 3+3	Tissue	GSM4570011	H3K27ac_DF_2076_T
Pair_29	GSE130408	H3K27ac	Prostate cancer	Tumor vs Nonmalignant	Tumor	Localized prostate tumor - Gleason grade 3+3	Tissue	GSM4570012	H3K27ac_DF_2228_T
Pair_29	GSE130408	H3K27ac	Prostate cancer	Tumor vs Nonmalignant	Tumor	Localized prostate tumor - Gleason grade 3+3	Tissue	GSM4570013	H3k27ac_DF_2060_T
Pair_29	GSE130408	H3K27ac	Prostate cancer	Tumor vs Nonmalignant	Tumor	Localized prostate tumor - Gleason grade 3+3	Tissue	GSM4570014	H3k27ac_DF_2087_T
Pair_29	GSE130408	H3K27ac	Prostate cancer	Tumor vs Nonmalignant	Tumor	Localized prostate tumor - Gleason grade 3+3	Tissue	GSM4570015	H3k27ac_DF_2113_T
Pair_29	GSE130408	H3K27ac	Prostate cancer	Tumor vs Nonmalignant	Tumor	Localized prostate tumor - Gleason grade 3+3	Tissue	GSM4570016	H3k27ac_DF_2025_T
Pair_29	GSE130408	H3K27ac	Prostate cancer	Tumor vs Nonmalignant	Tumor	Localized prostate tumor - Gleason grade 3+3	Tissue	GSM4570017	H3k27ac_DF_2038_T
Pair_29	GSE130408	H3K27ac	Prostate cancer	Tumor vs Nonmalignant	Tumor	Localized prostate tumor - Gleason grade 3+3	Tissue	GSM4570018	H3k27ac_DF_2192_T
Pair_29	GSE130408	H3K27ac	Prostate cancer	Tumor vs Nonmalignant	Tumor	Localized prostate tumor - Gleason grade 3+3	Tissue	GSM4570019	H3k27ac_DF_2185_T
Pair_29	GSE130408	H3K27ac	Prostate cancer	Tumor vs Nonmalignant	Tumor	Localized prostate tumor - Gleason grade 3+3	Tissue	GSM4570020	H3k27ac_DF_2114_T
Pair_29	GSE130408	H3K27ac	Prostate cancer	Tumor vs Nonmalignant	Tumor	Localized prostate tumor - Gleason grade 3+3	Tissue	GSM4570021	H3k27ac_DF_1962_T
Pair_29	GSE130408	H3K27ac	Prostate cancer	Tumor vs Nonmalignant	Tumor	Localized prostate tumor - Gleason grade 3+3	Tissue	GSM4570022	H3k27ac_DF_2101_T
Pair_29	GSE130408	H3K27ac	Prostate cancer	Tumor vs Nonmalignant	Tumor	Localized prostate tumor - Gleason grade 3+4	Tissue	GSM4570023	H3k27ac_DF_2173_T
Pair_29	GSE130408	H3K27ac	Prostate cancer	Tumor vs Nonmalignant	Tumor	Localized prostate tumor - Gleason grade 3+4	Tissue	GSM4570024	H3k27ac_DF_2088_T
Pair_29	GSE130408	H3K27ac	Prostate cancer	Tumor vs Nonmalignant	Tumor	Localized prostate tumor - Gleason grade 4+3	Tissue	GSM4570025	H3k27ac_DF_2137_T
Pair_29	GSE130408	H3K27ac	Prostate cancer	Tumor vs Nonmalignant	Tumor	Localized prostate tumor - Gleason grade 4+4	Tissue	GSM4570026	H3K27ac_DF_2477_T
Pair_29	GSE130408	H3K27ac	Prostate cancer	Tumor vs Nonmalignant	Tumor	Localized prostate tumor - Gleason grade 4+4	Tissue	GSM4570027	H3K27ac_DF_2478_T
Pair_29	GSE130408	H3K27ac	Prostate cancer	Tumor vs Nonmalignant	Tumor	Localized prostate tumor - Gleason grade 4+5	Tissue	GSM4570028	H3K27ac_DF_2479_T
Pair_29	GSE130408	H3K27ac	Prostate cancer	Tumor vs Nonmalignant	Tumor	Localized prostate tumor - Gleason grade 5+4	Tissue	GSM4570029	H3K27ac_DF_2482_T
Pair_29	GSE130408	H3K27ac	Prostate cancer	Tumor vs Nonmalignant	Tumor	Localized prostate tumor - Gleason grade 5+4	Tissue	GSM4570030	H3k27ac_DF_2484_T
Pair_29	GSE130408	H3K27ac	Prostate cancer	Tumor vs Nonmalignant	Tumor	Localized prostate tumor - Gleason grade 5+5	Tissue	GSM4570031	H3K27ac_DF_2480_T
Pair_29	GSE130408	H3K27ac	Prostate cancer	Tumor vs Nonmalignant	Tumor	Localized prostate tumor - Gleason grade 4+5	Tissue	GSM4570032	H3K27AC_NKI_1_T
Pair_29	GSE130408	H3K27ac	Prostate cancer	Tumor vs Nonmalignant	Tumor	Localized prostate tumor - Gleason grade 3+4	Tissue	GSM4570033	H3K27AC_NKI_5_T
Pair_29	GSE130408	H3K27ac	Prostate cancer	Tumor vs Nonmalignant	Tumor	Localized prostate tumor - Gleason grade 3+4	Tissue	GSM4570034	H3K27AC_NKI_7_T
Pair_29	GSE130408	H3K27ac	Prostate cancer	Tumor vs Nonmalignant	Tumor	Localized prostate tumor - Gleason grade 3+4	Tissue	GSM4570035	H3K27AC_NKI_13_T
Pair_29	GSE130408	H3K27ac	Prostate cancer	Tumor vs Nonmalignant	Tumor	Localized prostate tumor - Gleason grade 3+4	Tissue	GSM4570037	H3K27AC_NKI_23_T
Pair_29	GSE130408	H3K27ac	Prostate cancer	Tumor vs Nonmalignant	Tumor	Localized prostate tumor - Gleason grade 3+4	Tissue	GSM4570038	H3K27AC_NKI_27_T
Pair_29	GSE130408	H3K27ac	Prostate cancer	Tumor vs Nonmalignant	Tumor	Localized prostate tumor - Gleason grade 4+3	Tissue	GSM4570039	H3K27AC_NKI_29_T
Pair_31	GSE130408	H3K27ac	Prostate cancer	Metastasis vs Primary	Primary	Localized prostate tumor - Gleason grade 3+3	Tissue	GSM4570008	H3K27ac_DF_2319_T
Pair_31	GSE130408	H3K27ac	Prostate cancer	Metastasis vs Primary	Primary	Localized prostate tumor - Gleason grade 3+3	Tissue	GSM4570009	H3K27ac_DF_2030_T
Pair_31	GSE130408	H3K27ac	Prostate cancer	Metastasis vs Primary	Primary	Localized prostate tumor - Gleason grade 3+3	Tissue	GSM4570010	H3K27ac_DF_2078_T
Pair_31	GSE130408	H3K27ac	Prostate cancer	Metastasis vs Primary	Primary	Localized prostate tumor - Gleason grade 3+3	Tissue	GSM4570011	H3K27ac_DF_2076_T
Pair_31	GSE130408	H3K27ac	Prostate cancer	Metastasis vs Primary	Primary	Localized prostate tumor - Gleason grade 3+3	Tissue	GSM4570012	H3K27ac_DF_2228_T
Pair_31	GSE130408	H3K27ac	Prostate cancer	Metastasis vs Primary	Primary	Localized prostate tumor - Gleason grade 3+3	Tissue	GSM4570013	H3k27ac_DF_2060_T
Pair_31	GSE130408	H3K27ac	Prostate cancer	Metastasis vs Primary	Primary	Localized prostate tumor - Gleason grade 3+3	Tissue	GSM4570014	H3k27ac_DF_2087_T
Pair_31	GSE130408	H3K27ac	Prostate cancer	Metastasis vs Primary	Primary	Localized prostate tumor - Gleason grade 3+3	Tissue	GSM4570015	H3k27ac_DF_2113_T
Pair_31	GSE130408	H3K27ac	Prostate cancer	Metastasis vs Primary	Primary	Localized prostate tumor - Gleason grade 3+3	Tissue	GSM4570016	H3k27ac_DF_2025_T
Pair_31	GSE130408	H3K27ac	Prostate cancer	Metastasis vs Primary	Primary	Localized prostate tumor - Gleason grade 3+3	Tissue	GSM4570017	H3k27ac_DF_2038_T
Pair_31	GSE130408	H3K27ac	Prostate cancer	Metastasis vs Primary	Primary	Localized prostate tumor - Gleason grade 3+3	Tissue	GSM4570018	H3k27ac_DF_2192_T
Pair_31	GSE130408	H3K27ac	Prostate cancer	Metastasis vs Primary	Primary	Localized prostate tumor - Gleason grade 3+3	Tissue	GSM4570019	H3k27ac_DF_2185_T
Pair_31	GSE130408	H3K27ac	Prostate cancer	Metastasis vs Primary	Primary	Localized prostate tumor - Gleason grade 3+3	Tissue	GSM4570020	H3k27ac_DF_2114_T
Pair_31	GSE130408	H3K27ac	Prostate cancer	Metastasis vs Primary	Primary	Localized prostate tumor - Gleason grade 3+3	Tissue	GSM4570021	H3k27ac_DF_1962_T
Pair_31	GSE130408	H3K27ac	Prostate cancer	Metastasis vs Primary	Primary	Localized prostate tumor - Gleason grade 3+3	Tissue	GSM4570022	H3k27ac_DF_2101_T
Pair_31	GSE130408	H3K27ac	Prostate cancer	Metastasis vs Primary	Primary	Localized prostate tumor - Gleason grade 3+4	Tissue	GSM4570023	H3k27ac_DF_2173_T
Pair_31	GSE130408	H3K27ac	Prostate cancer	Metastasis vs Primary	Primary	Localized prostate tumor - Gleason grade 3+4	Tissue	GSM4570024	H3k27ac_DF_2088_T
Pair_31	GSE130408	H3K27ac	Prostate cancer	Metastasis vs Primary	Primary	Localized prostate tumor - Gleason grade 4+3	Tissue	GSM4570025	H3k27ac_DF_2137_T
Pair_31	GSE130408	H3K27ac	Prostate cancer	Metastasis vs Primary	Primary	Localized prostate tumor - Gleason grade 4+4	Tissue	GSM4570026	H3K27ac_DF_2477_T
Pair_31	GSE130408	H3K27ac	Prostate cancer	Metastasis vs Primary	Primary	Localized prostate tumor - Gleason grade 4+4	Tissue	GSM4570027	H3K27ac_DF_2478_T
Pair_31	GSE130408	H3K27ac	Prostate cancer	Metastasis vs Primary	Primary	Localized prostate tumor - Gleason grade 4+5	Tissue	GSM4570028	H3K27ac_DF_2479_T
Pair_31	GSE130408	H3K27ac	Prostate cancer	Metastasis vs Primary	Primary	Localized prostate tumor - Gleason grade 5+4	Tissue	GSM4570029	H3K27ac_DF_2482_T
Pair_31	GSE130408	H3K27ac	Prostate cancer	Metastasis vs Primary	Primary	Localized prostate tumor - Gleason grade 5+4	Tissue	GSM4570030	H3k27ac_DF_2484_T
Pair_31	GSE130408	H3K27ac	Prostate cancer	Metastasis vs Primary	Primary	Localized prostate tumor - Gleason grade 5+5	Tissue	GSM4570031	H3K27ac_DF_2480_T
Pair_31	GSE130408	H3K27ac	Prostate cancer	Metastasis vs Primary	Primary	Localized prostate tumor - Gleason grade 4+5	Tissue	GSM4570032	H3K27AC_NKI_1_T
Pair_31	GSE130408	H3K27ac	Prostate cancer	Metastasis vs Primary	Primary	Localized prostate tumor - Gleason grade 3+4	Tissue	GSM4570033	H3K27AC_NKI_5_T
Pair_31	GSE130408	H3K27ac	Prostate cancer	Metastasis vs Primary	Primary	Localized prostate tumor - Gleason grade 3+4	Tissue	GSM4570034	H3K27AC_NKI_7_T
Pair_31	GSE130408	H3K27ac	Prostate cancer	Metastasis vs Primary	Primary	Localized prostate tumor - Gleason grade 3+4	Tissue	GSM4570035	H3K27AC_NKI_13_T
Pair_31	GSE130408	H3K27ac	Prostate cancer	Metastasis vs Primary	Primary	Localized prostate tumor - Gleason grade 3+4	Tissue	GSM4570037	H3K27AC_NKI_23_T
Pair_31	GSE130408	H3K27ac	Prostate cancer	Metastasis vs Primary	Primary	Localized prostate tumor - Gleason grade 3+4	Tissue	GSM4570038	H3K27AC_NKI_27_T
Pair_31	GSE130408	H3K27ac	Prostate cancer	Metastasis vs Primary	Primary	Localized prostate tumor - Gleason grade 4+3	Tissue	GSM4570039	H3K27AC_NKI_29_T
Pair_31	GSE130408	H3K27ac	Prostate cancer	Metastasis vs Primary	Metastasis	Metastatic castration resistant prostate cancer	Tissue	GSM4570040	K27ac_UW_PDX_70
Pair_31	GSE130408	H3K27ac	Prostate cancer	Metastasis vs Primary	Metastasis	Metastatic castration resistant prostate cancer	Tissue	GSM4570041	K27ac_UW_PDX_35
Pair_31	GSE130408	H3K27ac	Prostate cancer	Metastasis vs Primary	Metastasis	Metastatic castration resistant prostate cancer	Tissue	GSM4570042	K27ac_UW_PDX_77
Pair_31	GSE130408	H3K27ac	Prostate cancer	Metastasis vs Primary	Metastasis	Metastatic castration resistant prostate cancer	Tissue	GSM4570043	K27ac_UW_PDX_58
Pair_31	GSE130408	H3K27ac	Prostate cancer	Metastasis vs Primary	Metastasis	Metastatic castration resistant prostate cancer	Tissue	GSM4570044	K27ac_UW_PDX_78
Pair_31	GSE130408	H3K27ac	Prostate cancer	Metastasis vs Primary	Metastasis	Metastatic castration resistant prostate cancer	Tissue	GSM4570045	K27ac_UW_PDX_81
Pair_31	GSE130408	H3K27ac	Prostate cancer	Metastasis vs Primary	Metastasis	Metastatic castration resistant prostate cancer	Tissue	GSM4570046	K27ac_UW_PDX_86-2
Pair_31	GSE130408	H3K27ac	Prostate cancer	Metastasis vs Primary	Metastasis	Metastatic castration resistant prostate cancer	Tissue	GSM4570047	K27ac_UW_PDX_92
Pair_31	GSE130408	H3K27ac	Prostate cancer	Metastasis vs Primary	Metastasis	Metastatic castration resistant prostate cancer	Tissue	GSM4570048	K27ac_UW_PDX_136
Pair_31	GSE130408	H3K27ac	Prostate cancer	Metastasis vs Primary	Metastasis	Metastatic castration resistant prostate cancer	Tissue	GSM4570049	K27ac_UW_PDX_141
Pair_31	GSE130408	H3K27ac	Prostate cancer	Metastasis vs Primary	Metastasis	Metastatic castration resistant prostate cancer	Tissue	GSM4570050	K27ac_UW_PDX_167
Pair_31	GSE130408	H3K27ac	Prostate cancer	Metastasis vs Primary	Metastasis	Metastatic castration resistant prostate cancer	Tissue	GSM4570051	K27ac_UW_PDX_170-2
Pair_31	GSE130408	H3K27ac	Prostate cancer	Metastasis vs Primary	Metastasis	Metastatic castration resistant prostate cancer	Tissue	GSM4570052	K27ac_UW_PDX_170-3
Pair_31	GSE130408	H3K27ac	Prostate cancer	Metastasis vs Primary	Metastasis	Metastatic castration resistant prostate cancer	Tissue	GSM4570053	K27ac_UW_PDX_189-3
Pair_31	GSE130408	H3K27ac	Prostate cancer	Metastasis vs Primary	Metastasis	Metastatic castration resistant prostate cancer	Tissue	GSM4570054	K27ac_UW_PDX_189-4
Pair_33	GSE130408	H3K4me3	Prostate cancer	Tumor vs Nonmalignant	Nonmalignant	Normal prostate epithelium	Tissue	GSM4570063	H3K4me3_DF_1820_N
Pair_33	GSE130408	H3K4me3	Prostate cancer	Tumor vs Nonmalignant	Nonmalignant	Normal prostate epithelium	Tissue	GSM4570064	H3K4me3_DF_2319_N
Pair_33	GSE130408	H3K4me3	Prostate cancer	Tumor vs Nonmalignant	Tumor	Localized prostate tumor - Gleason grade 3+3	Tissue	GSM4570066	H3K4me3_DF_1880_T
Pair_33	GSE130408	H3K4me3	Prostate cancer	Tumor vs Nonmalignant	Tumor	Localized prostate tumor - Gleason grade 3+3	Tissue	GSM4570068	H3K4me3_DF_2342_T
Pair_33	GSE130408	H3K4me3	Prostate cancer	Tumor vs Nonmalignant	Tumor	Localized prostate tumor - Gleason grade 3+3	Tissue	GSM4570069	H3K4me3_DF_2208_T
Pair_33	GSE130408	H3K4me3	Prostate cancer	Tumor vs Nonmalignant	Tumor	Localized prostate tumor - Gleason grade 3+3	Tissue	GSM4570070	H3K4me3_DF_2228_T
Pair_33	GSE130408	H3K4me3	Prostate cancer	Tumor vs Nonmalignant	Tumor	Localized prostate tumor - Gleason grade 3+4	Tissue	GSM4570071	H3K4me3_DF_1734_T
Pair_33	GSE130408	H3K4me3	Prostate cancer	Tumor vs Nonmalignant	Tumor	Localized prostate tumor - Gleason grade 3+4	Tissue	GSM4570072	H3K4me3_DF_1820_T
Pair_34	GSE130408	H3K27me3	Prostate cancer	Tumor vs Nonmalignant	Nonmalignant	Normal prostate epithelium	Tissue	GSM4570073	H3K27me3_DF_Anon_N
Pair_34	GSE130408	H3K27me3	Prostate cancer	Tumor vs Nonmalignant	Nonmalignant	Normal prostate epithelium	Tissue	GSM4570074	H3K27me3_DF_2319_N
Pair_34	GSE130408	H3K27me3	Prostate cancer	Tumor vs Nonmalignant	Nonmalignant	Normal prostate epithelium	Tissue	GSM4570075	H3K27me3_DF_2208_N
Pair_34	GSE130408	H3K27me3	Prostate cancer	Tumor vs Nonmalignant	Nonmalignant	Normal prostate epithelium	Tissue	GSM4570076	H3K27me3_DF_2228_N
Pair_34	GSE130408	H3K27me3	Prostate cancer	Tumor vs Nonmalignant	Tumor	Localized prostate tumor - Gleason grade 3+3	Tissue	GSM4570077	H3K27me3_DF_1944_T
Pair_34	GSE130408	H3K27me3	Prostate cancer	Tumor vs Nonmalignant	Tumor	Localized prostate tumor - Gleason grade 3+3	Tissue	GSM4570078	H3K27me3_DF_1726_T
Pair_34	GSE130408	H3K27me3	Prostate cancer	Tumor vs Nonmalignant	Tumor	Localized prostate tumor - Gleason grade 3+3	Tissue	GSM4570079	H3K27me3_DF_1752_T
Pair_34	GSE130408	H3K27me3	Prostate cancer	Tumor vs Nonmalignant	Tumor	Localized prostate tumor - Gleason grade 3+3	Tissue	GSM4570080	H3K27me3_DF_2319_T
Pair_34	GSE130408	H3K27me3	Prostate cancer	Tumor vs Nonmalignant	Tumor	Localized prostate tumor - Gleason grade 3+3	Tissue	GSM4570081	H3K27me3_DF_2208_T
Pair_34	GSE130408	H3K27me3	Prostate cancer	Tumor vs Nonmalignant	Tumor	Localized prostate tumor - Gleason grade 3+3	Tissue	GSM4570082	H3K27me3_DF_2228_T
Pair_34	GSE130408	H3K27me3	Prostate cancer	Tumor vs Nonmalignant	Tumor	Localized prostate tumor - Gleason grade 3+4	Tissue	GSM4570083	H3K27me3_DF_1820_T
Pair_36	GSE118629	H3K36me3	Prostate cancer	Tumor vs Nonmalignant	Tumor	Prostate cancer cell	Cell line	GSM3564261	H3K36me3 ChIP-seq in 22Rv1 rep1
Pair_36	GSE118629	H3K36me3	Prostate cancer	Tumor vs Nonmalignant	Tumor	Prostate cancer cell	Cell line	GSM3564262	H3K36me3 ChIP-seq in 22Rv1 rep2
Pair_36	GSE118629	H3K36me3	Prostate cancer	Tumor vs Nonmalignant	Nonmalignant	Normal prostate cancer cell	Cell line	GSM3564267	H3K36me3 ChIP-seq in RWPE1 rep1
Pair_36	GSE118629	H3K36me3	Prostate cancer	Tumor vs Nonmalignant	Nonmalignant	Normal prostate cancer cell	Cell line	GSM3564268	H3K36me3 ChIP-seq in RWPE1 rep2
Pair_36	GSE118629	H3K36me3	Prostate cancer	Tumor vs Nonmalignant	Tumor	Prostate cancer cell	Cell line	GSM3564273	H3K36me3 ChIP-seq in C42B rep1
Pair_36	GSE118629	H3K36me3	Prostate cancer	Tumor vs Nonmalignant	Tumor	Prostate cancer cell	Cell line	GSM3564274	H3K36me3 ChIP-seq in C42B rep2
Pair_38	GSE86087	H3K27ac	Kidney cancer	Tumor vs Nonmalignant	Tumor	Clear Cell Renal Cell tumor-derived cell lines	Cell line	GSM2293314	86049102 H3K27ac ChIP-seq	GSM2293311	86049102 Input rep1
Pair_38	GSE86087	H3K27ac	Kidney cancer	Tumor vs Nonmalignant	Tumor	Clear Cell Renal Cell tumor-derived cell lines	Cell line	GSM2293319	40911432 H3K27ac ChIP-seq	GSM2293317	40911432 Input rep1
Pair_38	GSE86087	H3K27ac	Kidney cancer	Tumor vs Nonmalignant	Tumor	Clear Cell Renal Cell tumor-derived cell lines	Cell line	GSM2293322	12364284 H3K27ac ChIP-seq	GSM2293323	12364284 Input
Pair_38	GSE86087	H3K27ac	Kidney cancer	Tumor vs Nonmalignant	Tumor	Clear Cell Renal Cell tumor-derived cell lines	Cell line	GSM2293326	20431713 H3K27ac ChIP-seq	GSM2293327	20431713 Input
Pair_38	GSE86087	H3K27ac	Kidney cancer	Tumor vs Nonmalignant	Tumor	Clear Cell Renal Cell tumor-derived cell lines	Cell line	GSM2293330	74575859 H3K27ac ChIP-seq	GSM2293331	74575859 Input
Pair_38	GSE86087	H3K27ac	Kidney cancer	Tumor vs Nonmalignant	Tumor	Clear Cell Renal Cell Carcinoma cell	Cell line	GSM2293336	786-O H3K27ac ChIP-seq	GSM2293333	786-O Input rep1
Pair_38	GSE86087	H3K27ac	Kidney cancer	Tumor vs Nonmalignant	Tumor	Clear Cell Renal Cell Carcinoma cell	Cell line	GSM2293338	A-498 H3K27ac ChIP-seq	GSM2293340	A-498 Input
Pair_38	GSE86087	H3K27ac	Kidney cancer	Tumor vs Nonmalignant	Nonmalignant	normal immortalized renal proximal tubule epithelial cell	Cell line	GSM2293342	HK-2 H3K27ac ChIP-seq	GSM2293344	HK-2 Input
Pair_38	GSE86087	H3K27ac	Kidney cancer	Tumor vs Nonmalignant	Nonmalignant	normal primary renal proximal tubule epithelial cell	Cell line	GSM2293347	PCS-400 H3K27ac ChIP-seq	GSM2293348	PCS-400 Input
Pair_39	GSE86087	H3K4me1	Kidney cancer	Tumor vs Nonmalignant	Tumor	Clear Cell Renal Cell tumor-derived cell lines	Cell line	GSM2293312	86049102 H3K4me1 ChIP-seq	GSM2293311	86049102 Input rep1
Pair_39	GSE86087	H3K4me1	Kidney cancer	Tumor vs Nonmalignant	Tumor	Clear Cell Renal Cell tumor-derived cell lines	Cell line	GSM2293316	40911432 H3K4me1 ChIP-seq	GSM2293317	40911432 Input rep1
Pair_39	GSE86087	H3K4me1	Kidney cancer	Tumor vs Nonmalignant	Tumor	Clear Cell Renal Cell tumor-derived cell lines	Cell line	GSM2293321	12364284 H3K4me1 ChIP-seq	GSM2293323	12364284 Input
Pair_39	GSE86087	H3K4me1	Kidney cancer	Tumor vs Nonmalignant	Tumor	Clear Cell Renal Cell tumor-derived cell lines	Cell line	GSM2293325	20431713 H3K4me1 ChIP-seq	GSM2293327	20431713 Input
Pair_39	GSE86087	H3K4me1	Kidney cancer	Tumor vs Nonmalignant	Tumor	Clear Cell Renal Cell tumor-derived cell lines	Cell line	GSM2293329	74575859 H3K4me1 ChIP-seq	GSM2293331	74575859 Input
Pair_39	GSE86087	H3K4me1	Kidney cancer	Tumor vs Nonmalignant	Tumor	Clear Cell Renal Cell Carcinoma cell	Cell line	GSM2293334	786-O H3K4me1 ChIP-seq	GSM2293333	786-O Input rep1
Pair_39	GSE86087	H3K4me1	Kidney cancer	Tumor vs Nonmalignant	Tumor	Clear Cell Renal Cell Carcinoma cell	Cell line	GSM2293339	A-498 H3K4me1 ChIP-seq	GSM2293340	A-498 Input
Pair_39	GSE86087	H3K4me1	Kidney cancer	Tumor vs Nonmalignant	Nonmalignant	normal immortalized renal proximal tubule epithelial cell	Cell line	GSM2293343	HK-2 H3K4me1 ChIP-seq	GSM2293344	HK-2 Input
Pair_39	GSE86087	H3K4me1	Kidney cancer	Tumor vs Nonmalignant	Nonmalignant	normal primary renal proximal tubule epithelial cell	Cell line	GSM2293346	PCS-400 H3K4me1 ChIP-seq	GSM2293348	PCS-400 Input
Pair_40	GSE86087	H3K4me3	Kidney cancer	Tumor vs Nonmalignant	Tumor	Clear Cell Renal Cell tumor-derived cell lines	Cell line	GSM2293310	86049102 H3K4me3 ChIP-seq	GSM2293311	86049102 Input rep1
Pair_40	GSE86087	H3K4me3	Kidney cancer	Tumor vs Nonmalignant	Tumor	Clear Cell Renal Cell tumor-derived cell lines	Cell line	GSM2293315	40911432 H3K4me3 ChIP-seq	GSM2293317	40911432 Input rep1
Pair_40	GSE86087	H3K4me3	Kidney cancer	Tumor vs Nonmalignant	Tumor	Clear Cell Renal Cell tumor-derived cell lines	Cell line	GSM2293320	12364284 H3K4me3 ChIP-seq	GSM2293323	12364284 Input
Pair_40	GSE86087	H3K4me3	Kidney cancer	Tumor vs Nonmalignant	Tumor	Clear Cell Renal Cell tumor-derived cell lines	Cell line	GSM2293324	20431713 H3K4me3 ChIP-seq	GSM2293327	20431713 Input
Pair_40	GSE86087	H3K4me3	Kidney cancer	Tumor vs Nonmalignant	Tumor	Clear Cell Renal Cell tumor-derived cell lines	Cell line	GSM2293328	74575859 H3K4me3 ChIP-seq	GSM2293331	74575859 Input
Pair_40	GSE86087	H3K4me3	Kidney cancer	Tumor vs Nonmalignant	Tumor	Clear Cell Renal Cell Carcinoma cell	Cell line	GSM2293332	786-O H3K4me3 ChIP-seq	GSM2293333	786-O Input rep1
Pair_40	GSE86087	H3K4me3	Kidney cancer	Tumor vs Nonmalignant	Tumor	Clear Cell Renal Cell Carcinoma cell	Cell line	GSM2293337	A-498 H3K4me3 ChIP-seq	GSM2293340	A-498 Input
Pair_40	GSE86087	H3K4me3	Kidney cancer	Tumor vs Nonmalignant	Nonmalignant	normal immortalized renal proximal tubule epithelial cell	Cell line	GSM2293341	HK-2 H3K4me3 ChIP-seq	GSM2293344	HK-2 Input
Pair_40	GSE86087	H3K4me3	Kidney cancer	Tumor vs Nonmalignant	Nonmalignant	normal primary renal proximal tubule epithelial cell	Cell line	GSM2293345	PCS-400 H3K4me3 ChIP-seq	GSM2293348	PCS-400 Input
Pair_41	GSE86091	H3K27ac	Kidney cancer	Tumor vs Nonmalignant	Tumor	Clear Cell Renal Cell Carcinoma tumor tissue	Tissue	GSM2293409	20431713T H3K27ac ChIP-seq	GSM2293408	20431713T Input	Age at Diagnosis: 65; Race: INDIAN; Sex: M; Fuhrman Nuclear Grade: GRADE IV
Pair_41	GSE86091	H3K27ac	Kidney cancer	Tumor vs Nonmalignant	Nonmalignant	Adjacent normal kidney tissue	Tissue	GSM2293413	74575859N H3K27ac ChIP-seq	GSM2293412	74575859N Input	Macthed 74575859TAdjacent normal kidney tissue
Pair_41	GSE86091	H3K27ac	Kidney cancer	Tumor vs Nonmalignant	Tumor	Clear Cell Renal Cell Carcinoma tumor tissue	Tissue	GSM2293417	74575859T H3K27ac ChIP-seq	GSM2293416	74575859T Input	Age at Diagnosis: 80; Race: CHINESE; Sex: F; Fuhrman Nuclear Grade: GRADE II
Pair_41	GSE86091	H3K27ac	Kidney cancer	Tumor vs Nonmalignant	Nonmalignant	Adjacent normal kidney tissue	Tissue	GSM2293421	12364284N H3K27ac ChIP-seq	GSM2293420	12364284N Input
Pair_41	GSE86091	H3K27ac	Kidney cancer	Tumor vs Nonmalignant	Tumor	Clear Cell Renal Cell Carcinoma tumor tissue	Tissue	GSM2293425	12364284T H3K27ac ChIP-seq	GSM2293424	12364284T Input
Pair_41	GSE86091	H3K27ac	Kidney cancer	Tumor vs Nonmalignant	Tumor	Clear Cell Renal Cell Carcinoma tumor tissue	Tissue	GSM2293430	40911432T H3K27ac ChIP-seq	GSM2293431	40911432T Input	Age at Diagnosis: 56; Race: CHINESE; Sex: F; Fuhrman Nuclear Grade: GRADE II
Pair_41	GSE86091	H3K27ac	Kidney cancer	Tumor vs Nonmalignant	Nonmalignant	Adjacent normal kidney tissue	Tissue	GSM2293434	40911432N H3K27ac ChIP-seq	GSM2293435	40911432N Input	Macthed 40911432TAdjacent normal kidney tissue
Pair_41	GSE86091	H3K27ac	Kidney cancer	Tumor vs Nonmalignant	Tumor	Clear Cell Renal Cell Carcinoma tumor tissue	Tissue	GSM2293438	86049102T H3K27ac ChIP-seq	GSM2293439	86049102T Input
Pair_41	GSE86091	H3K27ac	Kidney cancer	Tumor vs Nonmalignant	Nonmalignant	Adjacent normal kidney tissue	Tissue	GSM2293442	86049102N H3K27ac ChIP-seq	GSM2293443	86049102N Input
Pair_41	GSE86091	H3K27ac	Kidney cancer	Tumor vs Nonmalignant	Tumor	Clear Cell Renal Cell Carcinoma tumor tissue	Tissue	GSM2293446	75416923T H3K27ac ChIP-seq	GSM2293447	75416923T input	Age at Diagnosis: 49; Race: Unknown; Sex: M; Fuhrman Nuclear Grade: GRADE II
Pair_41	GSE86091	H3K27ac	Kidney cancer	Tumor vs Nonmalignant	Nonmalignant	Adjacent normal kidney tissue	Tissue	GSM2293450	75416923N H3K27ac ChIP-seq	GSM2293451	75416923N input	Macthed 75416923TAdjacent normal kidney tissue
Pair_41	GSE86091	H3K27ac	Kidney cancer	Tumor vs Nonmalignant	Tumor	Clear Cell Renal Cell Carcinoma tumor tissue	Tissue	GSM2293454	70528835T H3K27ac ChIP-seq	GSM2293455	70528835T input	Age at Diagnosis: 52; Race: CHINESE; Sex: M; Fuhrman Nuclear Grade: GRADE III
Pair_41	GSE86091	H3K27ac	Kidney cancer	Tumor vs Nonmalignant	Nonmalignant	Adjacent normal kidney tissue	Tissue	GSM2293458	70528835N H3K27ac ChIP-seq	GSM2293459	70528835N input	Macthed 70528835TAdjacent normal kidney tissue
Pair_41	GSE86091	H3K27ac	Kidney cancer	Tumor vs Nonmalignant	Tumor	Clear Cell Renal Cell Carcinoma tumor tissue	Tissue	GSM2293462	17621953T H3K27ac ChIP-seq	GSM2293463	17621953T input	Age at Diagnosis: 48; Race: CHINESE; Sex: M; Fuhrman Nuclear Grade: GRADE II
Pair_41	GSE86091	H3K27ac	Kidney cancer	Tumor vs Nonmalignant	Nonmalignant	Adjacent normal kidney tissue	Tissue	GSM2293466	17621953N H3K27ac ChIP-seq	GSM2293467	17621953N input	Macthed 17621953TAdjacent normal kidney tissue
Pair_41	GSE86091	H3K27ac	Kidney cancer	Tumor vs Nonmalignant	Tumor	Clear Cell Renal Cell Carcinoma tumor tissue	Tissue	GSM2293468	77972083T H3K27ac ChIP-seq	GSM2293469	77972083T Input	Age at Diagnosis: 50; Race: CHINESE; Sex: M; Fuhrman Nuclear Grade: GRADE IV
Pair_41	GSE86091	H3K27ac	Kidney cancer	Tumor vs Nonmalignant	Tumor	Clear Cell Renal Cell Carcinoma tumor tissue	Tissue	GSM2293472	57398667T H3K27ac ChIP-seq	GSM2293473	57398667T Input	Age at Diagnosis: 56; Race: CHINESE; Sex: M; Fuhrman Nuclear Grade: GRADE III
Pair_41	GSE86091	H3K27ac	Kidney cancer	Tumor vs Nonmalignant	Nonmalignant	Adjacent normal kidney tissue	Tissue	GSM2293474	57398667N H3K27ac ChIP-seq	GSM2293475	57398667N Input	Macthed 57398667TAdjacent normal kidney tissue
Pair_42	GSE86091	H3K4me1	Kidney cancer	Tumor vs Nonmalignant	Tumor	Clear Cell Renal Cell Carcinoma tumor tissue	Tissue	GSM2293410	20431713T H3K4me1 ChIP-seq	GSM2293408	20431713T Input	Age at Diagnosis: 65; Race: INDIAN; Sex: M; Fuhrman Nuclear Grade: GRADE IV
Pair_42	GSE86091	H3K4me1	Kidney cancer	Tumor vs Nonmalignant	Nonmalignant	Adjacent normal kidney tissue	Tissue	GSM2293414	74575859N H3K4me1 ChIP-seq	GSM2293412	74575859N Input	Macthed 74575859TAdjacent normal kidney tissue
Pair_42	GSE86091	H3K4me1	Kidney cancer	Tumor vs Nonmalignant	Tumor	Clear Cell Renal Cell Carcinoma tumor tissue	Tissue	GSM2293418	74575859T H3K4me1 ChIP-seq	GSM2293416	74575859T Input	Age at Diagnosis: 80; Race: CHINESE; Sex: F; Fuhrman Nuclear Grade: GRADE II
Pair_42	GSE86091	H3K4me1	Kidney cancer	Tumor vs Nonmalignant	Nonmalignant	Adjacent normal kidney tissue	Tissue	GSM2293422	12364284N H3K4me1 ChIP-seq	GSM2293420	12364284N Input
Pair_42	GSE86091	H3K4me1	Kidney cancer	Tumor vs Nonmalignant	Tumor	Clear Cell Renal Cell Carcinoma tumor tissue	Tissue	GSM2293426	12364284T H3K4me1 ChIP-seq	GSM2293424	12364284T Input
Pair_42	GSE86091	H3K4me1	Kidney cancer	Tumor vs Nonmalignant	Tumor	Clear Cell Renal Cell Carcinoma tumor tissue	Tissue	GSM2293429	40911432T H3K4me1 ChIP-seq	GSM2293431	40911432T Input	Age at Diagnosis: 56; Race: CHINESE; Sex: F; Fuhrman Nuclear Grade: GRADE II
Pair_42	GSE86091	H3K4me1	Kidney cancer	Tumor vs Nonmalignant	Nonmalignant	Adjacent normal kidney tissue	Tissue	GSM2293433	40911432N H3K4me1 ChIP-seq	GSM2293435	40911432N Input	Macthed 40911432TAdjacent normal kidney tissue
Pair_42	GSE86091	H3K4me1	Kidney cancer	Tumor vs Nonmalignant	Tumor	Clear Cell Renal Cell Carcinoma tumor tissue	Tissue	GSM2293437	86049102T H3K4me1 ChIP-seq	GSM2293439	86049102T Input
Pair_42	GSE86091	H3K4me1	Kidney cancer	Tumor vs Nonmalignant	Nonmalignant	Adjacent normal kidney tissue	Tissue	GSM2293441	86049102N H3K4me1 ChIP-seq	GSM2293443	86049102N Input
Pair_42	GSE86091	H3K4me1	Kidney cancer	Tumor vs Nonmalignant	Tumor	Clear Cell Renal Cell Carcinoma tumor tissue	Tissue	GSM2293445	75416923T H3K4me1 ChIP-seq	GSM2293447	75416923T input	Age at Diagnosis: 49; Race: Unknown; Sex: M; Fuhrman Nuclear Grade: GRADE II
Pair_42	GSE86091	H3K4me1	Kidney cancer	Tumor vs Nonmalignant	Nonmalignant	Adjacent normal kidney tissue	Tissue	GSM2293449	75416923N H3K4me1 ChIP-seq	GSM2293451	75416923N input	Macthed 75416923TAdjacent normal kidney tissue
Pair_42	GSE86091	H3K4me1	Kidney cancer	Tumor vs Nonmalignant	Tumor	Clear Cell Renal Cell Carcinoma tumor tissue	Tissue	GSM2293453	70528835T H3K4me1 ChIP-seq	GSM2293455	70528835T input	Age at Diagnosis: 52; Race: CHINESE; Sex: M; Fuhrman Nuclear Grade: GRADE III
Pair_42	GSE86091	H3K4me1	Kidney cancer	Tumor vs Nonmalignant	Nonmalignant	Adjacent normal kidney tissue	Tissue	GSM2293457	70528835N H3K4me1 ChIP-seq	GSM2293459	70528835N input	Macthed 70528835TAdjacent normal kidney tissue
Pair_42	GSE86091	H3K4me1	Kidney cancer	Tumor vs Nonmalignant	Tumor	Clear Cell Renal Cell Carcinoma tumor tissue	Tissue	GSM2293461	17621953T H3K4me1 ChIP-seq	GSM2293463	17621953T input	Age at Diagnosis: 48; Race: CHINESE; Sex: M; Fuhrman Nuclear Grade: GRADE II
Pair_42	GSE86091	H3K4me1	Kidney cancer	Tumor vs Nonmalignant	Nonmalignant	Adjacent normal kidney tissue	Tissue	GSM2293465	17621953N H3K4me1 ChIP-seq	GSM2293467	17621953N input	Macthed 17621953TAdjacent normal kidney tissue
Pair_43	GSE86091	H3K4me3	Kidney cancer	Tumor vs Nonmalignant	Tumor	Clear Cell Renal Cell Carcinoma tumor tissue	Tissue	GSM2293411	20431713T H3K4me3 ChIP-seq	GSM2293408	20431713T Input	Age at Diagnosis: 65; Race: INDIAN; Sex: M; Fuhrman Nuclear Grade: GRADE IV
Pair_43	GSE86091	H3K4me3	Kidney cancer	Tumor vs Nonmalignant	Nonmalignant	Adjacent normal kidney tissue	Tissue	GSM2293415	74575859N H3K4me3 ChIP-seq	GSM2293412	74575859N Input	Macthed 74575859TAdjacent normal kidney tissue
Pair_43	GSE86091	H3K4me3	Kidney cancer	Tumor vs Nonmalignant	Tumor	Clear Cell Renal Cell Carcinoma tumor tissue	Tissue	GSM2293419	74575859T H3K4me3 ChIP-seq	GSM2293416	74575859T Input	Age at Diagnosis: 80; Race: CHINESE; Sex: F; Fuhrman Nuclear Grade: GRADE II
Pair_43	GSE86091	H3K4me3	Kidney cancer	Tumor vs Nonmalignant	Nonmalignant	Adjacent normal kidney tissue	Tissue	GSM2293423	12364284N H3K4me3 ChIP-seq	GSM2293420	12364284N Input
Pair_43	GSE86091	H3K4me3	Kidney cancer	Tumor vs Nonmalignant	Tumor	Clear Cell Renal Cell Carcinoma tumor tissue	Tissue	GSM2293427	12364284T H3K4me3 ChIP-seq	GSM2293424	12364284T Input
Pair_43	GSE86091	H3K4me3	Kidney cancer	Tumor vs Nonmalignant	Tumor	Clear Cell Renal Cell Carcinoma tumor tissue	Tissue	GSM2293428	40911432T H3K4me3 ChIP-seq	GSM2293431	40911432T Input	Age at Diagnosis: 56; Race: CHINESE; Sex: F; Fuhrman Nuclear Grade: GRADE II
Pair_43	GSE86091	H3K4me3	Kidney cancer	Tumor vs Nonmalignant	Nonmalignant	Adjacent normal kidney tissue	Tissue	GSM2293432	40911432N H3K4me3 ChIP-seq	GSM2293435	40911432N Input	Macthed 40911432TAdjacent normal kidney tissue
Pair_43	GSE86091	H3K4me3	Kidney cancer	Tumor vs Nonmalignant	Tumor	Clear Cell Renal Cell Carcinoma tumor tissue	Tissue	GSM2293436	86049102T H3K4me3 ChIP-seq	GSM2293439	86049102T Input
Pair_43	GSE86091	H3K4me3	Kidney cancer	Tumor vs Nonmalignant	Nonmalignant	Adjacent normal kidney tissue	Tissue	GSM2293440	86049102N H3K4me3 ChIP-seq	GSM2293443	86049102N Input
Pair_43	GSE86091	H3K4me3	Kidney cancer	Tumor vs Nonmalignant	Tumor	Clear Cell Renal Cell Carcinoma tumor tissue	Tissue	GSM2293444	75416923T H3K4me3 ChIP-seq	GSM2293447	75416923T input	Age at Diagnosis: 49; Race: Unknown; Sex: M; Fuhrman Nuclear Grade: GRADE II
Pair_43	GSE86091	H3K4me3	Kidney cancer	Tumor vs Nonmalignant	Nonmalignant	Adjacent normal kidney tissue	Tissue	GSM2293448	75416923N H3K4me3 ChIP-seq	GSM2293451	75416923N input	Macthed 75416923TAdjacent normal kidney tissue
Pair_43	GSE86091	H3K4me3	Kidney cancer	Tumor vs Nonmalignant	Tumor	Clear Cell Renal Cell Carcinoma tumor tissue	Tissue	GSM2293452	70528835T H3K4me3 ChIP-seq	GSM2293455	70528835T input	Age at Diagnosis: 52; Race: CHINESE; Sex: M; Fuhrman Nuclear Grade: GRADE III
Pair_43	GSE86091	H3K4me3	Kidney cancer	Tumor vs Nonmalignant	Nonmalignant	Adjacent normal kidney tissue	Tissue	GSM2293456	70528835N H3K4me3 ChIP-seq	GSM2293459	70528835N input	Macthed 70528835TAdjacent normal kidney tissue
Pair_43	GSE86091	H3K4me3	Kidney cancer	Tumor vs Nonmalignant	Tumor	Clear Cell Renal Cell Carcinoma tumor tissue	Tissue	GSM2293460	17621953T H3K4me3 ChIP-seq	GSM2293463	17621953T input	Age at Diagnosis: 48; Race: CHINESE; Sex: M; Fuhrman Nuclear Grade: GRADE II
Pair_43	GSE86091	H3K4me3	Kidney cancer	Tumor vs Nonmalignant	Nonmalignant	Adjacent normal kidney tissue	Tissue	GSM2293464	17621953N H3K4me3 ChIP-seq	GSM2293467	17621953N input	Macthed 17621953TAdjacent normal kidney tissue
Pair_44	GSE66884	H3K36me3	Kidney cancer	Tumor vs Nonmalignant	Nonmalignant	Uninvolved kidney tissue	Tissue	GSM1633742	H3K36me3 ChIP Uninvolved Kidney 1	GSM1633746	H3K36me3 ChIP Uninvolved Kidney 1 Input
Pair_44	GSE66884	H3K36me3	Kidney cancer	Tumor vs Nonmalignant	Nonmalignant	Uninvolved kidney tissue	Tissue	GSM1633743	H3K36me3 ChIP Uninvolved Kidney 2	GSM1633747	H3K36me3 ChIP Uninvolved Kidney 2 Input
Pair_44	GSE66884	H3K36me3	Kidney cancer	Tumor vs Nonmalignant	Nonmalignant	Uninvolved kidney tissue	Tissue	GSM1633744	H3K36me3 ChIP Uninvolved Kidney 3	GSM1633748	H3K36me3 ChIP Uninvolved Kidney 3 Input
Pair_44	GSE66884	H3K36me3	Kidney cancer	Tumor vs Nonmalignant	Nonmalignant	Uninvolved kidney tissue	Tissue	GSM1633745	H3K36me3 ChIP Uninvolved Kidney 4	GSM1633749	H3K36me3 ChIP Uninvolved Kidney 4 Input
Pair_44	GSE66884	H3K36me3	Kidney cancer	Tumor vs Nonmalignant	Tumor	Kidney tumor tissue	Tissue	GSM1633750	H3K36me3 ChIP RCC1	GSM1633754	H3K36me3 ChIP RCC1 Input
Pair_44	GSE66884	H3K36me3	Kidney cancer	Tumor vs Nonmalignant	Tumor	Kidney tumor tissue	Tissue	GSM1633751	H3K36me3 ChIP RCC2	GSM1633755	H3K36me3 ChIP RCC2 Input
Pair_44	GSE66884	H3K36me3	Kidney cancer	Tumor vs Nonmalignant	Tumor	Kidney tumor tissue	Tissue	GSM1633752	H3K36me3 ChIP RCC3	GSM1633756	H3K36me3 ChIP RCC3 Input
Pair_45	GSE142332	H3K27ac	Uterine leiomyoma	Tumor vs Nonmalignant	Nonmalignant	Normal tissue	Tissue	GSM4225326	pt1 myo H3K27ac	GSM4225325	pt1 myo input	Matched pt1 leioNormal tissue
Pair_45	GSE142332	H3K27ac	Uterine leiomyoma	Tumor vs Nonmalignant	Tumor	Tumor tissue	Tissue	GSM4225330	pt1 leio H3K27ac	GSM4225329	pt1 leio input	Age: 44; Ethnicity: Caucasian; Mutation: Med12(G44S); Hormone: Mirena IUD
Pair_45	GSE142332	H3K27ac	Uterine leiomyoma	Tumor vs Nonmalignant	Nonmalignant	Normal tissue	Tissue	GSM4225334	pt2 myo H3K27ac	GSM4225333	pt2 myo input	Matched pt2 leioNormal tissue
Pair_45	GSE142332	H3K27ac	Uterine leiomyoma	Tumor vs Nonmalignant	Tumor	Tumor tissue	Tissue	GSM4225338	pt2 leio H3K27ac	GSM4225337	pt2 leio input	Age: 45; Ethnicity: Caucasian; Mutation: FH deficient; Hormone: Lupron
Pair_45	GSE142332	H3K27ac	Uterine leiomyoma	Tumor vs Nonmalignant	Nonmalignant	Normal tissue	Tissue	GSM4225342	pt3 myo H3K27ac	GSM4225341	pt3 myo input	Matched pt3 leioNormal tissue
Pair_45	GSE142332	H3K27ac	Uterine leiomyoma	Tumor vs Nonmalignant	Tumor	Tumor tissue	Tissue	GSM4225346	pt3 leio H3K27ac	GSM4225345	pt3 leio input	Age: 48; Ethnicity: African American; Mutation: Med12 (G44V); Hormone: None
Pair_45	GSE142332	H3K27ac	Uterine leiomyoma	Tumor vs Nonmalignant	Nonmalignant	Normal tissue	Tissue	GSM4225350	pt4 myo H3K27ac	GSM4225349	pt4 myo input	Matched pt4 leioNormal tissue
Pair_45	GSE142332	H3K27ac	Uterine leiomyoma	Tumor vs Nonmalignant	Tumor	Tumor tissue	Tissue	GSM4225354	pt4 leio H3K27ac	GSM4225353	pt4 leio input	Age: 47; Ethnicity: Not Hispanic or Latino; Mutation: Med12 (L36R); Hormone: Lupron
Pair_45	GSE142332	H3K27ac	Uterine leiomyoma	Tumor vs Nonmalignant	Nonmalignant	Normal tissue	Tissue	GSM4225358	pt5 myo H3K27ac	GSM4225357	pt5 myo input	Matched pt5 leioNormal tissue
Pair_45	GSE142332	H3K27ac	Uterine leiomyoma	Tumor vs Nonmalignant	Tumor	Tumor tissue	Tissue	GSM4225362	pt5 leio H3K27ac	GSM4225361	pt5 leio input	Age: 41; Ethnicity: African American; Mutation: Med 12 (c115-134del19); Hormone: Lupron
Pair_45	GSE142332	H3K27ac	Uterine leiomyoma	Tumor vs Nonmalignant	Nonmalignant	Normal tissue	Tissue	GSM4225366	pt6 myo H3K27ac	GSM4225365	pt6 myo input	Matched pt6 leioNormal tissue
Pair_45	GSE142332	H3K27ac	Uterine leiomyoma	Tumor vs Nonmalignant	Tumor	Tumor tissue	Tissue	GSM4225370	pt6 leio H3K27ac	GSM4225369	pt6 leio input	Age: 45; Ethnicity: Unknown; Mutation: Other; Hormone: Taytulla
Pair_45	GSE142332	H3K27ac	Uterine leiomyoma	Tumor vs Nonmalignant	Nonmalignant	Normal tissue	Tissue	GSM4225374	pt7 myo H3K27ac	GSM4225373	pt7 myo input	Matched pt7 leioNormal tissue
Pair_45	GSE142332	H3K27ac	Uterine leiomyoma	Tumor vs Nonmalignant	Tumor	Tumor tissue	Tissue	GSM4225378	pt7 leio H3K27ac	GSM4225377	pt7 leio input	Age: 43; Ethnicity: African American; Mutation: Med12 (G44C); Hormone: Lupron
Pair_45	GSE142332	H3K27ac	Uterine leiomyoma	Tumor vs Nonmalignant	Nonmalignant	Normal tissue	Tissue	GSM4225382	pt8 myo H3K27ac	GSM4225381	pt8 myo input	Matched pt8 leioNormal tissue
Pair_45	GSE142332	H3K27ac	Uterine leiomyoma	Tumor vs Nonmalignant	Tumor	Tumor tissue	Tissue	GSM4225386	pt8 leio H3K27ac	GSM4225385	pt8 leio input	Age: 44; Ethnicity: Caucasian; Mutation: HMGA2 overexpression; Hormone: None
Pair_45	GSE142332	H3K27ac	Uterine leiomyoma	Tumor vs Nonmalignant	Nonmalignant	Normal tissue	Tissue	GSM4225390	pt9 myo H3K27ac	GSM4225389	pt9 myo input	Matched pt9 leioNormal tissue
Pair_45	GSE142332	H3K27ac	Uterine leiomyoma	Tumor vs Nonmalignant	Tumor	Tumor tissue	Tissue	GSM4225394	pt9 leio H3K27ac	GSM4225393	pt9 leio input	Age: 49; Ethnicity: Caucasian; Mutation: HMGA2 overexpression; Hormone: None
Pair_45	GSE142332	H3K27ac	Uterine leiomyoma	Tumor vs Nonmalignant	Nonmalignant	Normal tissue	Tissue	GSM4225398	pt10 myo H3K27ac	GSM4225397	pt10 myo input	Matched pt10 leioNormal tissue
Pair_45	GSE142332	H3K27ac	Uterine leiomyoma	Tumor vs Nonmalignant	Tumor	Tumor tissue	Tissue	GSM4225402	pt10_1 leio H3K27ac	GSM4225401	pt10_1 leio input	Age: 41; Ethnicity: Caucasian; Mutation: Other; Hormone: None
Pair_45	GSE142332	H3K27ac	Uterine leiomyoma	Tumor vs Nonmalignant	Nonmalignant	Normal tissue	Tissue	GSM4225406	pt11 myo H3K27ac	GSM4225405	pt11 myo input	Matched pt11 leioNormal tissue
Pair_45	GSE142332	H3K27ac	Uterine leiomyoma	Tumor vs Nonmalignant	Tumor	Tumor tissue	Tissue	GSM4225410	pt11 leio H3K27ac	GSM4225409	pt11 leio input	Age: 51; Ethnicity: Unknown; Mutation: Med12 (G44D); Hormone: None
Pair_45	GSE142332	H3K27ac	Uterine leiomyoma	Tumor vs Nonmalignant	Nonmalignant	Normal tissue	Tissue	GSM4225414	pt12 myo H3K27ac	GSM4225413	pt12 myo input	Matched pt12 leioNormal tissue
Pair_45	GSE142332	H3K27ac	Uterine leiomyoma	Tumor vs Nonmalignant	Tumor	Tumor tissue	Tissue	GSM4225418	pt12 leio H3K27ac	GSM4225417	pt12 leio input	Age: 48; Ethnicity: Not Hispanic or Latino; Mutation: Med12 (G44D); Hormone: None
Pair_45	GSE142332	H3K27ac	Uterine leiomyoma	Tumor vs Nonmalignant	Nonmalignant	Normal tissue	Tissue	GSM4225422	pt13 myo H3K27ac	GSM4225421	pt13 myo input	Matched pt13 leioNormal tissue
Pair_45	GSE142332	H3K27ac	Uterine leiomyoma	Tumor vs Nonmalignant	Tumor	Tumor tissue	Tissue	GSM4225426	pt13 leio H3K27ac	GSM4225425	pt13 leio input	Age: 52; Ethnicity: Caucasian; Mutation: Med12 (L36R); Hormone: None
Pair_45	GSE142332	H3K27ac	Uterine leiomyoma	Tumor vs Nonmalignant	Nonmalignant	Normal tissue	Tissue	GSM4225430	pt14 myo H3K27ac	GSM4225429	pt14 myo input	Matched pt14 leioNormal tissue
Pair_45	GSE142332	H3K27ac	Uterine leiomyoma	Tumor vs Nonmalignant	Tumor	Tumor tissue	Tissue	GSM4225434	pt14 leio H3K27ac	GSM4225433	pt14 leio input	Age: 45; Ethnicity: Unknown; Mutation: HMGA2 overexpression; Hormone: Taytulla
Pair_45	GSE142332	H3K27ac	Uterine leiomyoma	Tumor vs Nonmalignant	Nonmalignant	Normal tissue	Tissue	GSM4225438	pt15 myo H3K27ac	GSM4225437	pt15 myo input	Matched pt15 leioNormal tissue
Pair_45	GSE142332	H3K27ac	Uterine leiomyoma	Tumor vs Nonmalignant	Tumor	Tumor tissue	Tissue	GSM4225442	pt15 leio H3K27ac	GSM4225441	pt15 leio input	Age: 44; Ethnicity: African American; Mutation: Med12 (c136-154del19); Hormone: Lupron
Pair_45	GSE142332	H3K27ac	Uterine leiomyoma	Tumor vs Nonmalignant	Nonmalignant	Normal tissue	Tissue	GSM4225446	pt16 myo H3K27ac	GSM4225445	pt16 myo input	Matched pt16 leioNormal tissue
Pair_45	GSE142332	H3K27ac	Uterine leiomyoma	Tumor vs Nonmalignant	Tumor	Tumor tissue	Tissue	GSM4225450	pt16 leio H3K27ac	GSM4225449	pt16 leio input	Age: 54; Ethnicity: African American; Mutation: Med12 (c133-147del15); Hormone: Lupron
Pair_45	GSE142332	H3K27ac	Uterine leiomyoma	Tumor vs Nonmalignant	Nonmalignant	Normal tissue	Tissue	GSM4225454	pt17 myo H3K27ac	GSM4225453	pt17 myo input	Matched pt17 leioNormal tissue
Pair_45	GSE142332	H3K27ac	Uterine leiomyoma	Tumor vs Nonmalignant	Tumor	Tumor tissue	Tissue	GSM4225458	pt17 leio H3K27ac	GSM4225457	pt17 leio input	Age: 50; Ethnicity: Caucasian; Mutation: Other; Hormone: None
Pair_45	GSE142332	H3K27ac	Uterine leiomyoma	Tumor vs Nonmalignant	Nonmalignant	Normal tissue	Tissue	GSM4225462	pt18 myo H3K27ac	GSM4225461	pt18 myo input	Matched pt18 leioNormal tissue
Pair_45	GSE142332	H3K27ac	Uterine leiomyoma	Tumor vs Nonmalignant	Tumor	Tumor tissue	Tissue	GSM4225466	pt18 leio H3K27ac	GSM4225465	pt18 leio input	Age: 45; Ethnicity: Caucasian; Mutation: Med12 (G44R); Hormone: Norethidrone
Pair_45	GSE142332	H3K27ac	Uterine leiomyoma	Tumor vs Nonmalignant	Nonmalignant	Normal tissue	Tissue	GSM4225470	pt19 myo H3K27ac	GSM4225469	pt19 myo input	Matched pt19 leioNormal tissue
Pair_45	GSE142332	H3K27ac	Uterine leiomyoma	Tumor vs Nonmalignant	Tumor	Tumor tissue	Tissue	GSM4225474	pt19 leio H3K27ac	GSM4225473	pt19 leio input	Age: 46; Ethnicity: Hispanic or Latina; Mutation: Med12(G44R); Hormone: None
Pair_45	GSE142332	H3K27ac	Uterine leiomyoma	Tumor vs Nonmalignant	Nonmalignant	Normal tissue	Tissue	GSM4225478	pt20 myo H3K27ac	GSM4225477	pt20 myo input	Matched pt20 leioNormal tissue
Pair_45	GSE142332	H3K27ac	Uterine leiomyoma	Tumor vs Nonmalignant	Tumor	Tumor tissue	Tissue	GSM4225482	pt20 leio H3K27ac	GSM4225481	pt20 leio input	Age: 44; Ethnicity: African American; Mutation: FH deficient; Hormone: None
Pair_45	GSE142332	H3K27ac	Uterine leiomyoma	Tumor vs Nonmalignant	Nonmalignant	Normal tissue	Tissue	GSM4225486	pt21 myo H3K27ac	GSM4225485	pt21 myo input	Matched pt21 leioNormal tissue
Pair_45	GSE142332	H3K27ac	Uterine leiomyoma	Tumor vs Nonmalignant	Tumor	Tumor tissue	Tissue	GSM4225490	pt21 leio H3K27ac	GSM4225489	pt21 leio input	Age: 46; Ethnicity: Caucasian; Mutation: Med12 (L36R); Hormone: None
Pair_45	GSE142332	H3K27ac	Uterine leiomyoma	Tumor vs Nonmalignant	Tumor	Tumor tissue	Tissue	GSM4225494	pt22 leio H3K27ac	GSM4225493	pt22 leio input	Age: 31; Ethnicity: African American; Mutation: Med12 (L36R); Hormone: Lupron
Pair_45	GSE142332	H3K27ac	Uterine leiomyoma	Tumor vs Nonmalignant	Tumor	Tumor tissue	Tissue	GSM4225498	pt23 leio H3K27ac	GSM4225497	pt23 leio input	Age: 36; Ethnicity: Unknown; Mutation: Other; Hormone: None
Pair_45	GSE142332	H3K27ac	Uterine leiomyoma	Tumor vs Nonmalignant	Tumor	Tumor tissue	Tissue	GSM4225502	pt24_1 leio H3K27ac	GSM4225501	pt24_1 leio input	Age: 36; Ethnicity: African American; Mutation: Med12 (G44D); Hormone: Estradiol
Pair_45	GSE142332	H3K27ac	Uterine leiomyoma	Tumor vs Nonmalignant	Tumor	Tumor tissue	Tissue	GSM4225506	pt24_2 leio H3K27ac	GSM4225505	pt24_2 leio input	Age: 36; Ethnicity: African American; Mutation: Med12 (L36R); Hormone: Estradiol
Pair_45	GSE142332	H3K27ac	Uterine leiomyoma	Tumor vs Nonmalignant	Tumor	Tumor tissue	Tissue	GSM4225518	pt10_2 leio H3K27ac	GSM4225517	pt10_2 leio input	Age: 41; Ethnicity: Caucasian; Mutation: Other; Hormone: None
Pair_46	GSE142332	H3K4me1	Uterine leiomyoma	Tumor vs Nonmalignant	Nonmalignant	Normal tissue	Tissue	GSM4225328	pt1 myo H3K4me1	GSM4225325	pt1 myo input	Matched pt1 leioNormal tissue
Pair_46	GSE142332	H3K4me1	Uterine leiomyoma	Tumor vs Nonmalignant	Nonmalignant	Normal tissue	Tissue	GSM4225352	pt4 myo H3K4me1	GSM4225349	pt4 myo input	Matched pt4 leioNormal tissue
Pair_46	GSE142332	H3K4me1	Uterine leiomyoma	Tumor vs Nonmalignant	Nonmalignant	Normal tissue	Tissue	GSM4225360	pt5 myo H3K4me1	GSM4225357	pt5 myo input	Matched pt5 leioNormal tissue
Pair_46	GSE142332	H3K4me1	Uterine leiomyoma	Tumor vs Nonmalignant	Nonmalignant	Normal tissue	Tissue	GSM4225376	pt7 myo H3K4me1	GSM4225373	pt7 myo input	Matched pt7 leioNormal tissue
Pair_46	GSE142332	H3K4me1	Uterine leiomyoma	Tumor vs Nonmalignant	Tumor	Tumor tissue	Tissue	GSM4225396	pt9 leio H3K4me1	GSM4225393	pt9 leio input	Age: 49; Ethnicity: Caucasian; Mutation: HMGA2 overexpression; Hormone: None
Pair_46	GSE142332	H3K4me1	Uterine leiomyoma	Tumor vs Nonmalignant	Nonmalignant	Normal tissue	Tissue	GSM4225400	pt10 myo H3K4me1	GSM4225397	pt10 myo input	Matched pt10 leioNormal tissue
Pair_46	GSE142332	H3K4me1	Uterine leiomyoma	Tumor vs Nonmalignant	Tumor	Tumor tissue	Tissue	GSM4225404	pt10_1 leio H3K4me1	GSM4225401	pt10_1 leio input	Age: 41; Ethnicity: Caucasian; Mutation: Other; Hormone: None
Pair_46	GSE142332	H3K4me1	Uterine leiomyoma	Tumor vs Nonmalignant	Tumor	Tumor tissue	Tissue	GSM4225412	pt11 leio H3K4me1	GSM4225409	pt11 leio input	Age: 51; Ethnicity: Unknown; Mutation: Med12 (G44D); Hormone: None
Pair_46	GSE142332	H3K4me1	Uterine leiomyoma	Tumor vs Nonmalignant	Tumor	Tumor tissue	Tissue	GSM4225420	pt12 leio H3K4me1	GSM4225417	pt12 leio input	Age: 48; Ethnicity: Not Hispanic or Latino; Mutation: Med12 (G44D); Hormone: None
Pair_46	GSE142332	H3K4me1	Uterine leiomyoma	Tumor vs Nonmalignant	Tumor	Tumor tissue	Tissue	GSM4225484	pt20 leio H3K4me1	GSM4225481	pt20 leio input	Age: 44; Ethnicity: African American; Mutation: FH deficient; Hormone: None
Pair_47	GSE142332	H3K4me3	Uterine leiomyoma	Tumor vs Nonmalignant	Nonmalignant	Normal tissue	Tissue	GSM4225327	pt1 myo H3K4me3	GSM4225325	pt1 myo input	Matched pt1 leioNormal tissue
Pair_47	GSE142332	H3K4me3	Uterine leiomyoma	Tumor vs Nonmalignant	Tumor	Tumor tissue	Tissue	GSM4225331	pt1 leio H3K4me3	GSM4225329	pt1 leio input	Age: 44; Ethnicity: Caucasian; Mutation: Med12(G44S); Hormone: Mirena IUD
Pair_47	GSE142332	H3K4me3	Uterine leiomyoma	Tumor vs Nonmalignant	Nonmalignant	Normal tissue	Tissue	GSM4225335	pt2 myo H3K4me3	GSM4225333	pt2 myo input	Matched pt2 leioNormal tissue
Pair_47	GSE142332	H3K4me3	Uterine leiomyoma	Tumor vs Nonmalignant	Tumor	Tumor tissue	Tissue	GSM4225339	pt2 leio H3K4me3	GSM4225337	pt2 leio input	Age: 45; Ethnicity: Caucasian; Mutation: FH deficient; Hormone: Lupron
Pair_47	GSE142332	H3K4me3	Uterine leiomyoma	Tumor vs Nonmalignant	Nonmalignant	Normal tissue	Tissue	GSM4225343	pt3 myo H3K4me3	GSM4225341	pt3 myo input	Matched pt3 leioNormal tissue
Pair_47	GSE142332	H3K4me3	Uterine leiomyoma	Tumor vs Nonmalignant	Tumor	Tumor tissue	Tissue	GSM4225347	pt3 leio H3K4me3	GSM4225345	pt3 leio input	Age: 48; Ethnicity: African American; Mutation: Med12 (G44V); Hormone: None
Pair_47	GSE142332	H3K4me3	Uterine leiomyoma	Tumor vs Nonmalignant	Nonmalignant	Normal tissue	Tissue	GSM4225351	pt4 myo H3K4me3	GSM4225349	pt4 myo input	Matched pt4 leioNormal tissue
Pair_47	GSE142332	H3K4me3	Uterine leiomyoma	Tumor vs Nonmalignant	Tumor	Tumor tissue	Tissue	GSM4225355	pt4 leio H3K4me3	GSM4225353	pt4 leio input	Age: 47; Ethnicity: Not Hispanic or Latino; Mutation: Med12 (L36R); Hormone: Lupron
Pair_47	GSE142332	H3K4me3	Uterine leiomyoma	Tumor vs Nonmalignant	Nonmalignant	Normal tissue	Tissue	GSM4225359	pt5 myo H3K4me3	GSM4225357	pt5 myo input	Matched pt5 leioNormal tissue
Pair_47	GSE142332	H3K4me3	Uterine leiomyoma	Tumor vs Nonmalignant	Tumor	Tumor tissue	Tissue	GSM4225363	pt5 leio H3K4me3	GSM4225361	pt5 leio input	Age: 41; Ethnicity: African American; Mutation: Med 12 (c115-134del19); Hormone: Lupron
Pair_47	GSE142332	H3K4me3	Uterine leiomyoma	Tumor vs Nonmalignant	Nonmalignant	Normal tissue	Tissue	GSM4225367	pt6 myo H3K4me3	GSM4225365	pt6 myo input	Matched pt6 leioNormal tissue
Pair_47	GSE142332	H3K4me3	Uterine leiomyoma	Tumor vs Nonmalignant	Tumor	Tumor tissue	Tissue	GSM4225371	pt6 leio H3K4me3	GSM4225369	pt6 leio input	Age: 45; Ethnicity: Unknown; Mutation: Other; Hormone: Taytulla
Pair_47	GSE142332	H3K4me3	Uterine leiomyoma	Tumor vs Nonmalignant	Nonmalignant	Normal tissue	Tissue	GSM4225375	pt7 myo H3K4me3	GSM4225373	pt7 myo input	Matched pt7 leioNormal tissue
Pair_47	GSE142332	H3K4me3	Uterine leiomyoma	Tumor vs Nonmalignant	Tumor	Tumor tissue	Tissue	GSM4225379	pt7 leio H3K4me3	GSM4225377	pt7 leio input	Age: 43; Ethnicity: African American; Mutation: Med12 (G44C); Hormone: Lupron
Pair_47	GSE142332	H3K4me3	Uterine leiomyoma	Tumor vs Nonmalignant	Nonmalignant	Normal tissue	Tissue	GSM4225383	pt8 myo H3K4me3	GSM4225381	pt8 myo input	Matched pt8 leioNormal tissue
Pair_47	GSE142332	H3K4me3	Uterine leiomyoma	Tumor vs Nonmalignant	Tumor	Tumor tissue	Tissue	GSM4225387	pt8 leio H3K4me3	GSM4225385	pt8 leio input	Age: 44; Ethnicity: Caucasian; Mutation: HMGA2 overexpression; Hormone: None
Pair_47	GSE142332	H3K4me3	Uterine leiomyoma	Tumor vs Nonmalignant	Nonmalignant	Normal tissue	Tissue	GSM4225391	pt9 myo H3K4me3	GSM4225389	pt9 myo input	Matched pt9 leioNormal tissue
Pair_47	GSE142332	H3K4me3	Uterine leiomyoma	Tumor vs Nonmalignant	Tumor	Tumor tissue	Tissue	GSM4225395	pt9 leio H3K4me3	GSM4225393	pt9 leio input	Age: 49; Ethnicity: Caucasian; Mutation: HMGA2 overexpression; Hormone: None
Pair_47	GSE142332	H3K4me3	Uterine leiomyoma	Tumor vs Nonmalignant	Nonmalignant	Normal tissue	Tissue	GSM4225399	pt10 myo H3K4me3	GSM4225397	pt10 myo input	Matched pt10 leioNormal tissue
Pair_47	GSE142332	H3K4me3	Uterine leiomyoma	Tumor vs Nonmalignant	Tumor	Tumor tissue	Tissue	GSM4225403	pt10_1 leio H3K4me3	GSM4225401	pt10_1 leio input	Age: 41; Ethnicity: Caucasian; Mutation: Other; Hormone: None
Pair_47	GSE142332	H3K4me3	Uterine leiomyoma	Tumor vs Nonmalignant	Nonmalignant	Normal tissue	Tissue	GSM4225407	pt11 myo H3K4me3	GSM4225405	pt11 myo input	Matched pt11 leioNormal tissue
Pair_47	GSE142332	H3K4me3	Uterine leiomyoma	Tumor vs Nonmalignant	Tumor	Tumor tissue	Tissue	GSM4225411	pt11 leio H3K4me3	GSM4225409	pt11 leio input	Age: 51; Ethnicity: Unknown; Mutation: Med12 (G44D); Hormone: None
Pair_47	GSE142332	H3K4me3	Uterine leiomyoma	Tumor vs Nonmalignant	Nonmalignant	Normal tissue	Tissue	GSM4225415	pt12 myo H3K4me3	GSM4225413	pt12 myo input	Matched pt12 leioNormal tissue
Pair_47	GSE142332	H3K4me3	Uterine leiomyoma	Tumor vs Nonmalignant	Tumor	Tumor tissue	Tissue	GSM4225419	pt12 leio H3K4me3	GSM4225417	pt12 leio input	Age: 48; Ethnicity: Not Hispanic or Latino; Mutation: Med12 (G44D); Hormone: None
Pair_47	GSE142332	H3K4me3	Uterine leiomyoma	Tumor vs Nonmalignant	Nonmalignant	Normal tissue	Tissue	GSM4225423	pt13 myo H3K4me3	GSM4225421	pt13 myo input	Matched pt13 leioNormal tissue
Pair_47	GSE142332	H3K4me3	Uterine leiomyoma	Tumor vs Nonmalignant	Tumor	Tumor tissue	Tissue	GSM4225427	pt13 leio H3K4me3	GSM4225425	pt13 leio input	Age: 52; Ethnicity: Caucasian; Mutation: Med12 (L36R); Hormone: None
Pair_47	GSE142332	H3K4me3	Uterine leiomyoma	Tumor vs Nonmalignant	Nonmalignant	Normal tissue	Tissue	GSM4225431	pt14 myo H3K4me3	GSM4225429	pt14 myo input	Matched pt14 leioNormal tissue
Pair_47	GSE142332	H3K4me3	Uterine leiomyoma	Tumor vs Nonmalignant	Tumor	Tumor tissue	Tissue	GSM4225435	pt14 leio H3K4me3	GSM4225433	pt14 leio input	Age: 45; Ethnicity: Unknown; Mutation: HMGA2 overexpression; Hormone: Taytulla
Pair_47	GSE142332	H3K4me3	Uterine leiomyoma	Tumor vs Nonmalignant	Nonmalignant	Normal tissue	Tissue	GSM4225439	pt15 myo H3K4me3	GSM4225437	pt15 myo input	Matched pt15 leioNormal tissue
Pair_47	GSE142332	H3K4me3	Uterine leiomyoma	Tumor vs Nonmalignant	Tumor	Tumor tissue	Tissue	GSM4225443	pt15 leio H3K4me3	GSM4225441	pt15 leio input	Age: 44; Ethnicity: African American; Mutation: Med12 (c136-154del19); Hormone: Lupron
Pair_47	GSE142332	H3K4me3	Uterine leiomyoma	Tumor vs Nonmalignant	Nonmalignant	Normal tissue	Tissue	GSM4225447	pt16 myo H3K4me3	GSM4225445	pt16 myo input	Matched pt16 leioNormal tissue
Pair_47	GSE142332	H3K4me3	Uterine leiomyoma	Tumor vs Nonmalignant	Tumor	Tumor tissue	Tissue	GSM4225451	pt16 leio H3K4me3	GSM4225449	pt16 leio input	Age: 54; Ethnicity: African American; Mutation: Med12 (c133-147del15); Hormone: Lupron
Pair_47	GSE142332	H3K4me3	Uterine leiomyoma	Tumor vs Nonmalignant	Nonmalignant	Normal tissue	Tissue	GSM4225455	pt17 myo H3K4me3	GSM4225453	pt17 myo input	Matched pt17 leioNormal tissue
Pair_47	GSE142332	H3K4me3	Uterine leiomyoma	Tumor vs Nonmalignant	Tumor	Tumor tissue	Tissue	GSM4225459	pt17 leio H3K4me3	GSM4225457	pt17 leio input	Age: 50; Ethnicity: Caucasian; Mutation: Other; Hormone: None
Pair_47	GSE142332	H3K4me3	Uterine leiomyoma	Tumor vs Nonmalignant	Nonmalignant	Normal tissue	Tissue	GSM4225463	pt18 myo H3K4me3	GSM4225461	pt18 myo input	Matched pt18 leioNormal tissue
Pair_47	GSE142332	H3K4me3	Uterine leiomyoma	Tumor vs Nonmalignant	Tumor	Tumor tissue	Tissue	GSM4225467	pt18 leio H3K4me3	GSM4225465	pt18 leio input	Age: 45; Ethnicity: Caucasian; Mutation: Med12 (G44R); Hormone: Norethidrone
Pair_47	GSE142332	H3K4me3	Uterine leiomyoma	Tumor vs Nonmalignant	Nonmalignant	Normal tissue	Tissue	GSM4225471	pt19 myo H3K4me3	GSM4225469	pt19 myo input	Matched pt19 leioNormal tissue
Pair_47	GSE142332	H3K4me3	Uterine leiomyoma	Tumor vs Nonmalignant	Nonmalignant	Normal tissue	Tissue	GSM4225479	pt20 myo H3K4me3	GSM4225477	pt20 myo input	Matched pt20 leioNormal tissue
Pair_47	GSE142332	H3K4me3	Uterine leiomyoma	Tumor vs Nonmalignant	Tumor	Tumor tissue	Tissue	GSM4225483	pt20 leio H3K4me3	GSM4225481	pt20 leio input	Age: 44; Ethnicity: African American; Mutation: FH deficient; Hormone: None
Pair_47	GSE142332	H3K4me3	Uterine leiomyoma	Tumor vs Nonmalignant	Nonmalignant	Normal tissue	Tissue	GSM4225487	pt21 myo H3K4me3	GSM4225485	pt21 myo input	Matched pt21 leioNormal tissue
Pair_47	GSE142332	H3K4me3	Uterine leiomyoma	Tumor vs Nonmalignant	Tumor	Tumor tissue	Tissue	GSM4225495	pt22 leio H3K4me3	GSM4225493	pt22 leio input	Age: 31; Ethnicity: African American; Mutation: Med12 (L36R); Hormone: Lupron
Pair_47	GSE142332	H3K4me3	Uterine leiomyoma	Tumor vs Nonmalignant	Tumor	Tumor tissue	Tissue	GSM4225499	pt23 leio H3K4me3	GSM4225497	pt23 leio input	Age: 36; Ethnicity: Unknown; Mutation: Other; Hormone: None
Pair_47	GSE142332	H3K4me3	Uterine leiomyoma	Tumor vs Nonmalignant	Tumor	Tumor tissue	Tissue	GSM4225503	pt24_1 leio H3K4me3	GSM4225501	pt24_1 leio input	Age: 36; Ethnicity: African American; Mutation: Med12 (G44D); Hormone: Estradiol
Pair_47	GSE142332	H3K4me3	Uterine leiomyoma	Tumor vs Nonmalignant	Tumor	Tumor tissue	Tissue	GSM4225507	pt24_2 leio H3K4me3	GSM4225505	pt24_2 leio input	Age: 36; Ethnicity: African American; Mutation: Med12 (G44D); Hormone: Estradiol
Pair_47	GSE142332	H3K4me3	Uterine leiomyoma	Tumor vs Nonmalignant	Tumor	Tumor tissue	Tissue	GSM4225519	pt10_2 leio H3K4me3	GSM4225517	pt10_2 leio input	Age: 41; Ethnicity: Caucasian; Mutation: Other; Hormone: None
Pair_48	GSE128230	H3K27ac	Uterine leiomyoma	Tumor vs Nonmalignant	Nonmalignant	Myometrium tissue	Tissue	GSM3667599	PT848-MYO-H3K27Ac	GSM3667600	PT848-MYO-INPUT-Histone
Pair_48	GSE128230	H3K27ac	Uterine leiomyoma	Tumor vs Nonmalignant	Nonmalignant	Myometrium tissue	Tissue	GSM3667601	PT886-MYO-H3K27Ac	GSM3667602	PT886-MYO-INPUT-Histone
Pair_48	GSE128230	H3K27ac	Uterine leiomyoma	Tumor vs Nonmalignant	Nonmalignant	Myometrium tissue	Tissue	GSM3667603	PT916-MYO-H3K27Ac	GSM3667604	PT916-MYO-INPUT-Histone
Pair_48	GSE128230	H3K27ac	Uterine leiomyoma	Tumor vs Nonmalignant	Nonmalignant	Myometrium tissue	Tissue	GSM3667605	PT967-MYO-H3K27Ac	GSM3667606	PT967-MYO-INPUT-Histone
Pair_48	GSE128230	H3K27ac	Uterine leiomyoma	Tumor vs Nonmalignant	Nonmalignant	Myometrium tissue	Tissue	GSM3667607	PT1063-MYO-H3K27Ac	GSM3667608	PT1063-MYO-INPUT-Histone
Pair_48	GSE128230	H3K27ac	Uterine leiomyoma	Tumor vs Nonmalignant	Tumor	Uterine leiomyoma tissue	Tissue	GSM3667609	PT848-LEIO-H3K27Ac	GSM3667610	PT848-LEIO-INPUT-Histone	Age: 49; Ethnicity: Black; Mutation: Med12 G44S; Hormone treatment: Progesterone
Pair_48	GSE128230	H3K27ac	Uterine leiomyoma	Tumor vs Nonmalignant	Tumor	Uterine leiomyoma tissue	Tissue	GSM3667611	PT886-LEIO-H3K27Ac	GSM3667612	PT886-LEIO-INPUT-Histone	Age: 42; Ethnicity: White; Mutation: Med12 G44D; Hormone treatment: None
Pair_48	GSE128230	H3K27ac	Uterine leiomyoma	Tumor vs Nonmalignant	Tumor	Uterine leiomyoma tissue	Tissue	GSM3667613	PT916-LEIO-H3K27Ac	GSM3667614	PT916-LEIO-INPUT-Histone	Age: 51; Ethnicity: White; Mutation: Med12 G44D; Hormone treatment: Lo-estrin
Pair_48	GSE128230	H3K27ac	Uterine leiomyoma	Tumor vs Nonmalignant	Tumor	Uterine leiomyoma tissue	Tissue	GSM3667615	PT967-LEIO-H3K27Ac	GSM3667616	PT967-LEIO-INPUT-Histone	Age: 43; Ethnicity: Unknown; Mutation: Med12 G44D; Hormone treatment: None
Pair_48	GSE128230	H3K27ac	Uterine leiomyoma	Tumor vs Nonmalignant	Tumor	Uterine leiomyoma tissue	Tissue	GSM3667617	PT1063-LEIO-H3K27Ac	GSM3667618	PT1063-LEIO-INPUT-Histone	Age: 43; Ethnicity: Black; Mutation: Med12 G44D; Hormone treatment: None
Pair_51	GSE74230	H3K27ac	Osteosarcoma	Metastasis vs Primary	Metastasis	highly metastatic osteosarcoma cell line	Cell line	GSM1914981	143B: H3K27ac ChIP Seq	GSM1914983	143B: input DNA
Pair_51	GSE74230	H3K27ac	Osteosarcoma	Metastasis vs Primary	Primary	non-metastatic osteosarcoma cell line	Cell line	GSM1914985	HOS: H3K27ac ChIP Seq	GSM1914987	HOS: input DNA
Pair_51	GSE74230	H3K27ac	Osteosarcoma	Metastasis vs Primary	Metastasis	highly metastatic osteosarcoma cell line	Cell line	GSM1914993	LM7: H3K27ac ChIP Seq	GSM1914995	LM7: input DNA
Pair_51	GSE74230	H3K27ac	Osteosarcoma	Metastasis vs Primary	Metastasis	highly metastatic osteosarcoma cell line	Cell line	GSM1914997	M112: H3K27ac ChIP Seq	GSM1914999	M112: input DNA
Pair_51	GSE74230	H3K27ac	Osteosarcoma	Metastasis vs Primary	Metastasis	highly metastatic osteosarcoma cell line	Cell line	GSM1915001	MG63.3: H3K27ac ChIP Seq	GSM1915003	MG63.3: input DNA
Pair_51	GSE74230	H3K27ac	Osteosarcoma	Metastasis vs Primary	Primary	non-metastatic osteosarcoma cell line	Cell line	GSM1915005	MG63: H3K27ac ChIP Seq	GSM1915007	MG63: input DNA
Pair_51	GSE74230	H3K27ac	Osteosarcoma	Metastasis vs Primary	Metastasis	highly metastatic osteosarcoma cell line	Cell line	GSM1915009	MNNG: H3K27ac ChIP Seq	GSM1915011	MNNG: input DNA
Pair_52	GSE74230	H3K4me1	Osteosarcoma	Metastasis vs Primary	Metastasis	highly metastatic osteosarcoma cell line	Cell line	GSM1914982	143B: H3K4me1 ChIP Seq	GSM1914983	143B: input DNA
Pair_52	GSE74230	H3K4me1	Osteosarcoma	Metastasis vs Primary	Primary	non-metastatic osteosarcoma cell line	Cell line	GSM1914986	HOS: H3K4me1 ChIP Seq	GSM1914987	HOS: input DNA
Pair_52	GSE74230	H3K4me1	Osteosarcoma	Metastasis vs Primary	Metastasis	highly metastatic osteosarcoma cell line	Cell line	GSM1914994	LM7: H3K4me1 ChIP Seq	GSM1914995	LM7: input DNA
Pair_52	GSE74230	H3K4me1	Osteosarcoma	Metastasis vs Primary	Metastasis	highly metastatic osteosarcoma cell line	Cell line	GSM1914998	M112: H3K4me1 ChIP Seq	GSM1914999	M112: input DNA
Pair_52	GSE74230	H3K4me1	Osteosarcoma	Metastasis vs Primary	Metastasis	highly metastatic osteosarcoma cell line	Cell line	GSM1915002	MG63.3: H3K4me1 ChIP Seq	GSM1915003	MG63.3: input DNA
Pair_52	GSE74230	H3K4me1	Osteosarcoma	Metastasis vs Primary	Primary	non-metastatic osteosarcoma cell line	Cell line	GSM1915006	MG63: H3K4me1 ChIP Seq	GSM1915007	MG63: input DNA
Pair_52	GSE74230	H3K4me1	Osteosarcoma	Metastasis vs Primary	Metastasis	highly metastatic osteosarcoma cell line	Cell line	GSM1915010	MNNG: H3K4me1 ChIP Seq	GSM1915011	MNNG: input DNA
Pair_52	GSE74230	H3K4me1	Osteosarcoma	Metastasis vs Primary	Primary	non-metastatic osteosarcoma cell line	Cell line	GSM1915012	SaOS: H3K4me1 ChIP Seq	GSM1915013	SaOS: input DNA
Pair_53	GSE74230	H3K27ac	Osteosarcoma	Metastasis vs Primary	Primary	primary osteosarcoma tumor	Tissue	GSM2870620	Patient_27252-1_H3K27ac	GSM2870621	Patient_27252-1_Input
Pair_53	GSE74230	H3K27ac	Osteosarcoma	Metastasis vs Primary	Metastasis	lung metastasis from primary osteosarcoma tumor	Tissue	GSM2870623	Patient_27252-lung_H3K27ac	GSM2870624	Patient_27252-lung_Input
Pair_53	GSE74230	H3K27ac	Osteosarcoma	Metastasis vs Primary	Primary	primary osteosarcoma tumor	Tissue	GSM2870626	Patient_33010-1_H3K27ac	GSM2870627	Patient_33010-1_Input
Pair_53	GSE74230	H3K27ac	Osteosarcoma	Metastasis vs Primary	Metastasis	lung metastasis from primary osteosarcoma tumor	Tissue	GSM2870629	Patient_33010-lung-3_H3K27ac	GSM2870630	Patient_33010-lung-3_Input
Pair_53	GSE74230	H3K27ac	Osteosarcoma	Metastasis vs Primary	Primary	primary osteosarcoma tumor	Tissue	GSM2870632	Patient_36087-1_H3K27ac	GSM2870633	Patient_36087-1_Input
Pair_53	GSE74230	H3K27ac	Osteosarcoma	Metastasis vs Primary	Metastasis	lung metastasis from primary osteosarcoma tumor	Tissue	GSM2870635	Patient_36087-lung_H3K27ac	GSM2870636	Patient_36087-lung_Input
Pair_53	GSE74230	H3K27ac	Osteosarcoma	Metastasis vs Primary	Primary	primary osteosarcoma tumor	Tissue	GSM2870638	Patient_P10_H3K27ac	GSM2870639	Patient_P10_Input
Pair_53	GSE74230	H3K27ac	Osteosarcoma	Metastasis vs Primary	Metastasis	lung metastasis from primary osteosarcoma tumor	Tissue	GSM2870641	Patient_M10_H3K27ac	GSM2870642	Patient_M10_Input
Pair_53	GSE74230	H3K27ac	Osteosarcoma	Metastasis vs Primary	Primary	primary osteosarcoma tumor	Tissue	GSM2870644	Patient_P2_H3K27ac	GSM2870645	Patient_P2_Input
Pair_53	GSE74230	H3K27ac	Osteosarcoma	Metastasis vs Primary	Metastasis	lung metastasis from primary osteosarcoma tumor	Tissue	GSM2870647	Patient_M2_H3K27ac	GSM2870648	Patient_M2_Input
Pair_55	GSE145644	H3K27ac	Glioma (gliblastoma)	Tumor vs Nonmalignant	Tumor	GBM sample	Tissue	GSM4322906	GBM02_H3K27ac	GSM4322907	GBM02_input	Age: NA; Gender: M; Ethnicity: Caucasian; Mutaton: WT; Tumor status:Primary
Pair_55	GSE145644	H3K27ac	Glioma (gliblastoma)	Tumor vs Nonmalignant	Tumor	GBM sample	Tissue	GSM4322908	GBM03_H3K27ac	GSM4322909	GBM03_input	Age: 41; Gender: M; Ethnicity: Asian; Mutaton: WT; Tumor status:Primary
Pair_55	GSE145644	H3K27ac	Glioma (gliblastoma)	Tumor vs Nonmalignant	Tumor	GBM sample	Tissue	GSM4322910	GBM04_H3K27ac	GSM4322911	GBM04_input	Age: 41; Gender: F; Ethnicity: Asian; Mutaton: IDH1 R132H ; Tumor status:Recurrent
Pair_55	GSE145644	H3K27ac	Glioma (gliblastoma)	Tumor vs Nonmalignant	Tumor	GBM sample	Tissue	GSM4322912	GBM05_H3K27ac	GSM4322913	GBM05_input	Age: 35; Gender: M; Ethnicity: Asian; Mutaton: WT; Tumor status:Primary
Pair_55	GSE145644	H3K27ac	Glioma (gliblastoma)	Tumor vs Nonmalignant	Tumor	GBM sample	Tissue	GSM4322914	GBM07_H3K27ac	GSM4322915	GBM07_input	Age: 63; Gender: M; Ethnicity: Asian; Mutaton: WT; Tumor status:Primary
Pair_55	GSE145644	H3K27ac	Glioma (gliblastoma)	Tumor vs Nonmalignant	Tumor	GBM sample	Tissue	GSM4322916	GBM08_H3K27ac	GSM4322917	GBM08_input	Age: 60; Gender: F; Ethnicity: Asian; Mutaton: IDH1 R132H ; Tumor status:Primary
Pair_55	GSE145644	H3K27ac	Glioma (gliblastoma)	Tumor vs Nonmalignant	Tumor	GBM sample	Tissue	GSM4322918	GBM09_H3K27ac	GSM4322919	GBM09_input	Age: 53; Gender: F; Ethnicity: Asian; Mutaton: WT; Tumor status:Primary
Pair_55	GSE145644	H3K27ac	Glioma (gliblastoma)	Tumor vs Nonmalignant	Tumor	GBM sample	Tissue	GSM4322920	GBM10_H3K27ac	GSM4322921	GBM10_input	Age: 41; Gender: M; Ethnicity: Asian; Mutaton: IDH1 R132H ; Tumor status:Recurrent
Pair_55	GSE145644	H3K27ac	Glioma (gliblastoma)	Tumor vs Nonmalignant	Tumor	GBM sample	Tissue	GSM4322922	GBM11_H3K27ac	GSM4322923	GBM11_input	Age: 60; Gender: F; Ethnicity: Asian; Mutaton: WT; Tumor status:Primary
Pair_55	GSE145644	H3K27ac	Glioma (gliblastoma)	Tumor vs Nonmalignant	Tumor	GBM sample	Tissue	GSM4322924	GBM12_H3K27ac	GSM4322925	GBM12_input	Age: 67; Gender: F; Ethnicity: Asian; Mutaton: WT; Tumor status:Primary
Pair_55	GSE145644	H3K27ac	Glioma (gliblastoma)	Tumor vs Nonmalignant	Tumor	GBM sample	Tissue	GSM4322926	GBM13_H3K27ac	GSM4322927	GBM13_input	Age: 53; Gender: M; Ethnicity: Asian; Mutaton: WT; Tumor status:Recurrent
Pair_55	GSE145644	H3K27ac	Glioma (gliblastoma)	Tumor vs Nonmalignant	Tumor	GBM sample	Tissue	GSM4322928	GBM14_H3K27ac	GSM4322929	GBM14_input	Age: 53; Gender: F; Ethnicity: Asian; Mutaton: WT; Tumor status:Primary
Pair_55	GSE145644	H3K27ac	Glioma (gliblastoma)	Tumor vs Nonmalignant	Tumor	GBM sample	Tissue	GSM4322930	GBM15_H3K27ac	GSM4322931	GBM15_input	Age: 74; Gender: M; Ethnicity: Asian; Mutaton: WT; Tumor status:Recurrent
Pair_55	GSE145644	H3K27ac	Glioma (gliblastoma)	Tumor vs Nonmalignant	Tumor	GBM sample	Tissue	GSM4322932	GBM16_H3K27ac	GSM4322933	GBM16_input	Age: 53; Gender: M; Ethnicity: Asian; Mutaton: WT; Tumor status:Primary
Pair_55	GSE145644	H3K27ac	Glioma (gliblastoma)	Tumor vs Nonmalignant	Tumor	GBM sample	Tissue	GSM4322934	GBM17_H3K27ac	GSM4322935	GBM17_input	Age: 78; Gender: M; Ethnicity: Asian; Mutaton: WT; Tumor status:Primary
Pair_55	GSE145644	H3K27ac	Glioma (gliblastoma)	Tumor vs Nonmalignant	Tumor	GBM sample	Tissue	GSM4322936	GBM18_H3K27ac	GSM4322937	GBM18_input	Age: 44; Gender: M; Ethnicity: Asian; Mutaton: WT; Tumor status:Primary
Pair_55	GSE145644	H3K27ac	Glioma (gliblastoma)	Tumor vs Nonmalignant	Tumor	GBM sample	Tissue	GSM4322938	GBM21_H3K27ac	GSM4322939	GBM21_input	Age: NA; Gender: F; Ethnicity: Caucasian; Mutaton: WT; Tumor status:Recurrent
Pair_55	GSE145644	H3K27ac	Glioma (gliblastoma)	Tumor vs Nonmalignant	Tumor	GBM sample	Tissue	GSM4322940	GBM22_H3K27ac	GSM4322941	GBM22_input	Age: NA; Gender: M; Ethnicity: Caucasian; Mutaton: WT; Tumor status:Primary
Pair_55	GSE145644	H3K27ac	Glioma (gliblastoma)	Tumor vs Nonmalignant	Tumor	GBM sample	Tissue	GSM4322942	GBM24_H3K27ac	GSM4322943	GBM24_input	Age: 34; Gender: M; Ethnicity: Asian; Mutaton: IDH1 R132H ; Tumor status:NA
Pair_55	GSE145644	H3K27ac	Glioma (gliblastoma)	Tumor vs Nonmalignant	Tumor	GBM sample	Tissue	GSM4322944	GBM25_H3K27ac	GSM4322945	GBM25_input	Age: 54; Gender: M; Ethnicity: Asian; Mutaton: WT; Tumor status:NA
Pair_55	GSE145644	H3K27ac	Glioma (gliblastoma)	Tumor vs Nonmalignant	Tumor	GBM sample	Tissue	GSM4322946	GBM26_H3K27ac	GSM4322947	GBM26_input	Age: 76; Gender: M; Ethnicity: Asian; Mutaton: WT; Tumor status:NA
Pair_55	GSE145644	H3K27ac	Glioma (gliblastoma)	Tumor vs Nonmalignant	Tumor	GBM sample	Tissue	GSM4322948	GBM27_H3K27ac	GSM4322949	GBM27_input	Age: 67; Gender: F; Ethnicity: Asian; Mutaton: WT; Tumor status:NA
Pair_55	GSE145644	H3K27ac	Glioma (gliblastoma)	Tumor vs Nonmalignant	Tumor	GBM sample	Tissue	GSM4322950	GBM28_H3K27ac	GSM4322951	GBM28_input	Age: 56; Gender: M; Ethnicity: Asian; Mutaton: WT; Tumor status:NA
Pair_55	GSE145644	H3K27ac	Glioma (gliblastoma)	Tumor vs Nonmalignant	Tumor	GBM sample	Tissue	GSM4322952	GBM29_H3K27ac	GSM4322953	GBM29_input	Age: 55; Gender: M; Ethnicity: Asian; Mutaton: WT; Tumor status:NA
Pair_55	GSE145644	H3K27ac	Glioma (gliblastoma)	Tumor vs Nonmalignant	Tumor	GBM sample	Tissue	GSM4322954	GBM30_H3K27ac	GSM4322955	GBM30_input	Age: NA; Gender: F; Ethnicity: NA; Mutaton: WT; Tumor status:NA
Pair_55	GSE145644	H3K27ac	Glioma (gliblastoma)	Tumor vs Nonmalignant	Tumor	GBM sample	Tissue	GSM4322956	GBM31_H3K27ac	GSM4322957	GBM31_input	Age: NA; Gender: F; Ethnicity: NA; Mutaton: WT; Tumor status:NA
Pair_55	GSE145644	H3K27ac	Glioma (gliblastoma)	Tumor vs Nonmalignant	Tumor	GBM sample	Tissue	GSM4322958	GBM32_H3K27ac	GSM4322959	GBM32_input	Age: NA; Gender: M; Ethnicity: NA; Mutaton: WT; Tumor status:NA
Pair_55	GSE145644	H3K27ac	Glioma (gliblastoma)	Tumor vs Nonmalignant	Tumor	GBM sample	Tissue	GSM4322960	GBM33_H3K27ac	GSM4322961	GBM33_input	Age: NA; Gender: M; Ethnicity: NA; Mutaton: WT; Tumor status:NA
Pair_55	GSE145644	H3K27ac	Glioma (gliblastoma)	Tumor vs Nonmalignant	Tumor	GBM sample	Tissue	GSM4322962	GBM34_H3K27ac	GSM4322963	GBM34_input	Age: NA; Gender: M; Ethnicity: NA; Mutaton: WT; Tumor status:NA
Pair_55	GSE145644	H3K27ac	Glioma (gliblastoma)	Tumor vs Nonmalignant	Tumor	GBM sample	Tissue	GSM4322964	GBM35_H3K27ac	GSM4322965	GBM35_input	Age: NA; Gender: M; Ethnicity: NA; Mutaton: WT; Tumor status:NA
Pair_55	GSE145644	H3K27ac	Glioma (gliblastoma)	Tumor vs Nonmalignant	Tumor	GBM sample	Tissue	GSM4322966	GBM36_H3K27ac	GSM4322967	GBM36_input	Age: NA; Gender: F; Ethnicity: NA; Mutaton: WT; Tumor status:NA
Pair_55	GSE145644	H3K27ac	Glioma (gliblastoma)	Tumor vs Nonmalignant	Tumor	GBM sample	Tissue	GSM4322968	GBM37_H3K27ac	GSM4322969	GBM37_input	Age: NA; Gender: M; Ethnicity: NA; Mutaton: WT; Tumor status:NA
Pair_55	GSE145644	H3K27ac	Glioma (gliblastoma)	Tumor vs Nonmalignant	Tumor	GBM sample	Tissue	GSM4322970	GBM38_H3K27ac	GSM4322971	GBM38_input	Age: NA; Gender: F; Ethnicity: NA; Mutaton: IDH1 R132H ; Tumor status:NA
Pair_55	GSE145644	H3K27ac	Glioma (gliblastoma)	Tumor vs Nonmalignant	Nonmalignant	Normal brain tissue	Tissue	GSM4322972	NB1_H3K27ac	GSM4322973	NB1_input	Age: 41; Gender: M; Ethnicity: Asian; Mutaton: WT; Tumor status:NA
Pair_55	GSE145644	H3K27ac	Glioma (gliblastoma)	Tumor vs Nonmalignant	Nonmalignant	Normal brain tissue	Tissue	GSM4322974	NB2_H3K27ac	GSM4322975	NB2_input	Age: 60; Gender: M; Ethnicity: Asian; Mutaton: WT; Tumor status:NA
Pair_55	GSE145644	H3K27ac	Glioma (gliblastoma)	Tumor vs Nonmalignant	Nonmalignant	Normal brain tissue	Tissue	GSM4322976	NB3_H3K27ac	GSM4322977	NB3_input	Age: NA; Gender: M; Ethnicity: NA; Mutaton: WT; Tumor status:NA
Pair_57	GSE92458	H3K4me1	Glioma	Tumor vs Nonmalignant	Nonmalignant	fetal normal tissue	Tissue	GSM2429982	H3K4me1_NSC23	GSM2429983	NSC23_input	fetal brain-derived neural stem/progenitor cells; passage 11 to 20
Pair_57	GSE92458	H3K4me1	Glioma	Tumor vs Nonmalignant	Nonmalignant	fetal normal tissue	Tissue	GSM2429984	H3K4me1_NSC30	GSM2429985	NSC30_input	fetal brain-derived neural stem/progenitor cells; passage 11 to 20
Pair_57	GSE92458	H3K4me1	Glioma	Tumor vs Nonmalignant	Tumor	patient-derived tumor tissue	Tissue	GSM2429986	H3K4me1_GSC6	GSM2429987	GSC6_input	Age: 65; Gender: M; Grade: 4; HISTOLOGY: Fibrillary Astrocytoma; MGMT Promoter Methylation: Not determined; IDH1/2: wt
Pair_57	GSE92458	H3K4me1	Glioma	Tumor vs Nonmalignant	Tumor	patient-derived tumor tissue	Tissue	GSM2429988	H3K4me1_GSC10	GSM2429989	GSC10_input	Age: 41; Gender: M; Grade: 4; HISTOLOGY: Oligoastrocytoma; MGMT Promoter Methylation: Unmethylated; IDH1/2: wt
Pair_57	GSE92458	H3K4me1	Glioma	Tumor vs Nonmalignant	Tumor	patient-derived tumor tissue	Tissue	GSM2429990	H3K4me1_GSC12	GSM2429991	GSC12_input	Age: 68; Gender: M; Grade: 4; HISTOLOGY: Glioblastoma Multiforme; MGMT Promoter Methylation: Methylated; IDH1/2: wt
Pair_57	GSE92458	H3K4me1	Glioma	Tumor vs Nonmalignant	Tumor	patient-derived tumor tissue	Tissue	GSM2429992	H3K4me1_GSC14	GSM2429993	GSC14_input	Age: 58; Gender: M; Grade: 4; HISTOLOGY: Fibrillary Astrocytoma; MGMT Promoter Methylation: Unmethylated; IDH1/2: wt
Pair_57	GSE92458	H3K4me1	Glioma	Tumor vs Nonmalignant	Tumor	patient-derived tumor tissue	Tissue	GSM2429994	H3K4me1_GSC39	GSM2429995	GSC39_input	Age: 51; Gender: M; Grade: 4; HISTOLOGY: Small Cell Astrocytoma; MGMT Promoter Methylation: Methylated; IDH1/2: wt
Pair_57	GSE92458	H3K4me1	Glioma	Tumor vs Nonmalignant	Tumor	patient-derived tumor tissue	Tissue	GSM2429996	H3K4me1_GSC64	GSM2429997	GSC64_input	Age: 64; Gender: F; Grade: 4; HISTOLOGY: Fibrillary Astrocytoma; MGMT Promoter Methylation: NA; IDH1/2: wt
Pair_57	GSE92458	H3K4me1	Glioma	Tumor vs Nonmalignant	Tumor	patient-derived tumor tissue	Tissue	GSM2429998	H3K4me1_GSC80	GSM2429999	GSC80_input	Age: 49; Gender: M; Grade: 4; HISTOLOGY: Fibrillary & Gemistocytic Astroglioma; MGMT Promoter Methylation: Unmethylated; IDH1/2: wt
Pair_57	GSE92458	H3K4me1	Glioma	Tumor vs Nonmalignant	Tumor	patient-derived tumor tissue	Tissue	GSM2430000	H3K4me1_GSC84	GSM2430001	GSC84_input	Age: 49; Gender: F; Grade: 4; HISTOLOGY: Fibrillary Astrocytoma; MGMT Promoter Methylation: Methylated; IDH1/2: wt
Pair_57	GSE92458	H3K4me1	Glioma	Tumor vs Nonmalignant	Tumor	patient-derived tumor tissue	Tissue	GSM2430002	H3K4me1_GSC102	GSM2430003	GSC102_input	Age: 68; Gender: M; Grade: 4; HISTOLOGY: Fibrillary Astrocytoma; MGMT Promoter Methylation: Methylated; IDH1/2: wt
Pair_57	GSE92458	H3K4me1	Glioma	Tumor vs Nonmalignant	Tumor	patient-derived tumor tissue	Tissue	GSM2430004	H3K4me1_GSC143	GSM2430005	GSC143_input	Age: 67; Gender: M; Grade: 2; HISTOLOGY: Fibrillary Astrocytoma; MGMT Promoter Methylation: Methylated; IDH1/2: wt
Pair_57	GSE92458	H3K4me1	Glioma	Tumor vs Nonmalignant	Tumor	patient-derived tumor tissue	Tissue	GSM2430006	H3K4me1_GSC184	GSM2430007	GSC184_input	Age: 65; Gender: M; Grade: 4; HISTOLOGY: Giant Cell Astrocytoma; MGMT Promoter Methylation: Methylated; IDH1/2: wt
Pair_57	GSE92458	H3K4me1	Glioma	Tumor vs Nonmalignant	Tumor	patient-derived tumor tissue	Tissue	GSM2430008	H3K4me1_GSC187	GSM2430009	GSC187_input	Age: 52; Gender: F; Grade: 4; HISTOLOGY: Fibrillary Astrocytoma; MGMT Promoter Methylation: Unmethylated; IDH1/2: wt
Pair_63	GSE67471	H3K4me3	Lung cancer	Tumor vs Nonmalignant	Nonmalignant	Normal lung tissue	Tissue	GSM1647618	14724N H3K4me3
Pair_63	GSE67471	H3K4me3	Lung cancer	Tumor vs Nonmalignant	Tumor	Lung cancer tissue	Tissue	GSM1647619	14724T H3K4me3
Pair_63	GSE67471	H3K4me3	Lung cancer	Tumor vs Nonmalignant	Nonmalignant	Normal lung tissue	Tissue	GSM1647624	61N H3K4me3
Pair_63	GSE67471	H3K4me3	Lung cancer	Tumor vs Nonmalignant	Tumor	Lung cancer tissue	Tissue	GSM1647625	61T H3K4me3
Pair_73	GSE190922	H3K27ac	Natural killer T-cell lymphoma	Tumor vs Nonmalignant	Tumor	Primary NKTL tumor	Tissue	GSM5734077	NKTL_primary#1_H3K27ac	GSM5734078	NKTL_primary#1_Input
Pair_73	GSE190922	H3K27ac	Natural killer T-cell lymphoma	Tumor vs Nonmalignant	Tumor	Primary NKTL tumor	Tissue	GSM5734079	NKTL_primary#2_H3K27ac	GSM5734080	NKTL_primary#2_Input
Pair_73	GSE190922	H3K27ac	Natural killer T-cell lymphoma	Tumor vs Nonmalignant	Tumor	Primary NKTL tumor	Tissue	GSM5734081	NKTL_primary#3_H3K27ac	GSM5734082	NKTL_primary#3_Input
Pair_73	GSE190922	H3K27ac	Natural killer T-cell lymphoma	Tumor vs Nonmalignant	Nonmalignant	normal tonsil samples	Tissue	GSM5734083	Tonsil_control#1_H3K27ac	GSM5734084	Tonsil_control#1_Input
Pair_73	GSE190922	H3K27ac	Natural killer T-cell lymphoma	Tumor vs Nonmalignant	Nonmalignant	normal tonsil samples	Tissue	GSM5734085	Tonsil_control#2_H3K27ac	GSM5734086	Tonsil_control#2_Input
Pair_73	GSE190922	H3K27ac	Natural killer T-cell lymphoma	Tumor vs Nonmalignant	Nonmalignant	normal tonsil samples	Tissue	GSM5734087	Tonsil_control#3_H3K27ac	GSM5734088	Tonsil_control#3_Input
Pair_77	GSE119103	H3K4me3	Chronic lymphocytic leukemia	Mutant vs Wildtype	Mutated	CLL IGHV mutated tumor	Tissue	GSM3358080	cll_175_h3k4me3
Pair_77	GSE119103	H3K4me3	Chronic lymphocytic leukemia	Mutant vs Wildtype	Mutated	CLL IGHV mutated tumor	Tissue	GSM3358085	cll_189_h3k4me3
Pair_77	GSE119103	H3K4me3	Chronic lymphocytic leukemia	Mutant vs Wildtype	Mutated	CLL IGHV mutated tumor	Tissue	GSM3358097	cll_242_h3k4me3
Pair_77	GSE119103	H3K4me3	Chronic lymphocytic leukemia	Mutant vs Wildtype	Unmutated	CLL IGHV unmutated tumor	Tissue	GSM3358101	cll_248_h3k4me3
Pair_77	GSE119103	H3K4me3	Chronic lymphocytic leukemia	Mutant vs Wildtype	Unmutated	CLL IGHV unmutated tumor	Tissue	GSM3358106	cll_253_h3k4me3
Pair_77	GSE119103	H3K4me3	Chronic lymphocytic leukemia	Mutant vs Wildtype	Mutated	CLL IGHV mutated tumor	Tissue	GSM3358114	cll_51_h3k4me3
Pair_77	GSE119103	H3K4me3	Chronic lymphocytic leukemia	Mutant vs Wildtype	Unmutated	CLL IGHV unmutated tumor	Tissue	GSM3358130	cll_vs_h3k4me3
Pair_80	GSE145841	H3K27ac	Follicular lymphoma	Tumor vs Nonmalignant	Nonmalignant	healthy tissue	Tissue	GSM4337313	CB021314_K27AC	GSM4337190	CB021314_INPUT
Pair_80	GSE145841	H3K27ac	Follicular lymphoma	Tumor vs Nonmalignant	Nonmalignant	healthy tissue	Tissue	GSM4337314	CC021314_K27AC	GSM4337191	CC021314_INPUT
Pair_80	GSE145841	H3K27ac	Follicular lymphoma	Tumor vs Nonmalignant	Nonmalignant	healthy tissue	Tissue	GSM4337339	TS012612A_K27AC	GSM4337219	TS012612A_INPUT
Pair_80	GSE145841	H3K27ac	Follicular lymphoma	Tumor vs Nonmalignant	Nonmalignant	healthy tissue	Tissue	GSM4337340	TS012612B_K27AC	GSM4337220	TS012612B_INPUT
Pair_80	GSE145841	H3K27ac	Follicular lymphoma	Tumor vs Nonmalignant	Nonmalignant	healthy tissue	Tissue	GSM4337342	TS040611B_K27AC	GSM4337223	TS040611B_INPUT
Pair_80	GSE145841	H3K27ac	Follicular lymphoma	Tumor vs Nonmalignant	Nonmalignant	healthy tissue	Tissue	GSM4337343	TS050411_K27AC	GSM4337225	TS050411_INPUT
Pair_80	GSE145841	H3K27ac	Follicular lymphoma	Tumor vs Nonmalignant	Nonmalignant	healthy tissue	Tissue	GSM4337346	TS072111A_K27AC	GSM4337229	TS072111A_INPUT
Pair_80	GSE145841	H3K27ac	Follicular lymphoma	Tumor vs Nonmalignant	Nonmalignant	healthy tissue	Tissue	GSM4337348	TS072611B_K27AC	GSM4337231	TS072611B_INPUT
Pair_80	GSE145841	H3K27ac	Follicular lymphoma	Tumor vs Nonmalignant	Nonmalignant	healthy tissue	Tissue	GSM4337353	TS121511A_K27AC	GSM4337235	TS121511A_INPUT
Pair_80	GSE145841	H3K27ac	Follicular lymphoma	Tumor vs Nonmalignant	Nonmalignant	healthy tissue	Tissue	GSM4337354	TS121511B_K27AC	GSM4337236	TS121511B_INPUT
Pair_80	GSE145841	H3K27ac	Follicular lymphoma	Tumor vs Nonmalignant	Tumor	follicular lymphoma	Tissue	GSM4337336	FL174_K27AC	GSM4337211	FL174_INPUT
Pair_80	GSE145841	H3K27ac	Follicular lymphoma	Tumor vs Nonmalignant	Tumor	follicular lymphoma	Tissue	GSM4337337	FL238_K27AC	GSM4337213	FL238_INPUT
Pair_80	GSE145841	H3K27ac	Follicular lymphoma	Tumor vs Nonmalignant	Tumor	follicular lymphoma	Tissue	GSM4337338	FL301_K27AC	GSM4337215	FL301_INPUT
Pair_82	GSE145841	H3K4me1	Diffuse large B cell lymphoma	Tumor vs Nonmalignant	Nonmalignant	healthy tissue	Tissue	GSM4337297	TS012612A_K4ME1	GSM4337219	TS012612A_INPUT
Pair_82	GSE145841	H3K4me1	Diffuse large B cell lymphoma	Tumor vs Nonmalignant	Nonmalignant	healthy tissue	Tissue	GSM4337298	TS012612B_K4ME1	GSM4337220	TS012612B_INPUT
Pair_82	GSE145841	H3K4me1	Diffuse large B cell lymphoma	Tumor vs Nonmalignant	Nonmalignant	healthy tissue	Tissue	GSM4337302	TS050411_K4ME1	GSM4337225	TS050411_INPUT
Pair_82	GSE145841	H3K4me1	Diffuse large B cell lymphoma	Tumor vs Nonmalignant	Nonmalignant	healthy tissue	Tissue	GSM4337304	TS061611A_K4ME1	GSM4337227	TS061611A_INPUT
Pair_82	GSE145841	H3K4me1	Diffuse large B cell lymphoma	Tumor vs Nonmalignant	Nonmalignant	healthy tissue	Tissue	GSM4337307	TS072611B_K4ME1	GSM4337231	TS072611B_INPUT
Pair_82	GSE145841	H3K4me1	Diffuse large B cell lymphoma	Tumor vs Nonmalignant	Nonmalignant	healthy tissue	Tissue	GSM4337309	TS102711A_K4ME1	GSM4337233	TS102711A_INPUT
Pair_82	GSE145841	H3K4me1	Diffuse large B cell lymphoma	Tumor vs Nonmalignant	Tumor	diffuse large B cell lymphoma	Tissue	GSM4337284	DL135_K4ME1	GSM4337199	DL135_INPUT
Pair_82	GSE145841	H3K4me1	Diffuse large B cell lymphoma	Tumor vs Nonmalignant	Tumor	diffuse large B cell lymphoma	Tissue	GSM4337288	DL273_K4ME1	GSM4337204	DL273_INPUT
Pair_84	GSE115772	H3K27me3	Chronic lymphocytic leukemia	Mutant vs Wildtype	Mutated	IGHV Mutated chronic lymphocytic leukemia cell	Tissue	GSM3189490	CLLM1-H3K27me3-Ab	GSM3189501	Input-CLLM	Age at diagnosis (Years): 58; Gender: F; Tumor%: >95; FISH del(13q): NEGATIVE; FISH trisomy 12: NEGATIVE; FISH del(11q): NEGATIVE; FISH del(17p): NEGATIVE
Pair_84	GSE115772	H3K27me3	Chronic lymphocytic leukemia	Mutant vs Wildtype	Mutated	IGHV Mutated chronic lymphocytic leukemia cell	Tissue	GSM3189492	CLLM2-H3K27me3-Ab	GSM3189501	Input-CLLM	Age at diagnosis (Years): 64; Gender: M; Tumor%: >95; FISH del(13q): POSITIVE; FISH trisomy 12: POSITIVE; FISH del(11q): NEGATIVE; FISH del(17p): NEGATIVE
Pair_84	GSE115772	H3K27me3	Chronic lymphocytic leukemia	Mutant vs Wildtype	Unmutated	IGHV Unmutated chronic lymphocytic leukemia cell	Tissue	GSM3189496	CLLUM1-H3K27me3-Ab	GSM3189502	Input-CLLUM	Age at diagnosis (Years): 64; Gender: F; Tumor%: >95; FISH del(13q): NEGATIVE; FISH trisomy 12: NEGATIVE; FISH del(11q): NEGATIVE; FISH del(17p): NEGATIVE
Pair_84	GSE115772	H3K27me3	Chronic lymphocytic leukemia	Mutant vs Wildtype	Unmutated	IGHV Unmutated chronic lymphocytic leukemia cell	Tissue	GSM3189498	CLLUM2-H3K27me3-Ab	GSM3189502	Input-CLLUM	Age at diagnosis (Years): 50; Gender: M; Tumor%: >95; FISH del(13q): NEGATIVE; FISH trisomy 12: NEGATIVE; FISH del(11q): POSITIVE; FISH del(17p): NEGATIVE
Pair_84	GSE115772	H3K27me3	Chronic lymphocytic leukemia	Mutant vs Wildtype	Unmutated	IGHV Unmutated chronic lymphocytic leukemia cell	Tissue	GSM3189507	CLLUM4-H3K27me3-Ab	GSM3189502	Input-CLLUM	Age at diagnosis (Years): 70; Gender: F; Tumor%: >95; FISH del(13q): POSITIVE; FISH trisomy 12: NEGATIVE; FISH del(11q): POSITIVE; FISH del(17p): NEGATIVE
Pair_84	GSE115772	H3K27me3	Chronic lymphocytic leukemia	Mutant vs Wildtype	Unmutated	IGHV Unmutated chronic lymphocytic leukemia cell	Tissue	GSM3189509	CLLUM5-H3K27me3-Ab	GSM3189502	Input-CLLUM	Age at diagnosis (Years): 57; Gender: F; Tumor%: >95; FISH del(13q): POSITIVE; FISH trisomy 12: POSITIVE; FISH del(11q): NEGATIVE; FISH del(17p): NEGATIVE
Pair_84	GSE115772	H3K27me3	Chronic lymphocytic leukemia	Mutant vs Wildtype	Unmutated	IGHV Unmutated chronic lymphocytic leukemia cell	Tissue	GSM3189511	CLLUM6-H3K27me3-Ab	GSM3189502	Input-CLLUM	Age at diagnosis (Years): 54; Gender: M; Tumor%: >95; FISH del(13q): POSITIVE; FISH trisomy 12: NA; FISH del(11q): NEGATIVE; FISH del(17p): NEGATIVE
Pair_84	GSE115772	H3K27me3	Chronic lymphocytic leukemia	Mutant vs Wildtype	Mutated	IGHV Mutated chronic lymphocytic leukemia cell	Tissue	GSM3189513	CLLM3-H3K27me3-Ab 2	GSM3189501	Input-CLLM	Age at diagnosis (Years): 66; Gender: M; Tumor%: >95; FISH del(13q): NEGATIVE; FISH trisomy 12: POSITIVE; FISH del(11q): NEGATIVE; FISH del(17p): NEGATIVE
Pair_84	GSE115772	H3K27me3	Chronic lymphocytic leukemia	Mutant vs Wildtype	Mutated	IGHV Mutated chronic lymphocytic leukemia cell	Tissue	GSM3189515	CLLM4-H3K27me3-Ab 2	GSM3189501	Input-CLLM	Age at diagnosis (Years): 45; Gender: F; Tumor%: 99.7; FISH del(13q): NEGATIVE; FISH trisomy 12: NEGATIVE; FISH del(11q): NEGATIVE; FISH del(17p): NEGATIVE
Pair_84	GSE115772	H3K27me3	Chronic lymphocytic leukemia	Mutant vs Wildtype	Mutated	IGHV Mutated chronic lymphocytic leukemia cell	Tissue	GSM3189517	CLLM5-H3K27me3-Ab 2	GSM3189501	Input-CLLM	Age at diagnosis (Years): 37; Gender: M; Tumor%: >95; FISH del(13q): POSITIVE; FISH trisomy 12: NEGATIVE; FISH del(11q): NEGATIVE; FISH del(17p): NEGATIVE
Pair_88	GSE85158	H3K27ac	Luminal A breast cancer	Tumor vs Nonmalignant	Nonmalignant	Normal mammary breast epithelium	Cell line	GSM2258686	76NF2V.H3K27ac.rep1	GSM2258702	76NF2V.Input.rep1
Pair_88	GSE85158	H3K27ac	Luminal A breast cancer	Tumor vs Nonmalignant	Nonmalignant	Normal mammary breast epithelium	Cell line	GSM2258687	76NF2V.H3K27ac.rep2	GSM2258703	76NF2V.Input.rep2
Pair_88	GSE85158	H3K27ac	Luminal A breast cancer	Tumor vs Nonmalignant	Nonmalignant	Normal mammary breast epithelium	Cell line	GSM2258704	MCF10A.H3K27ac.rep1	GSM2258720	MCF10A.Input.rep1
Pair_88	GSE85158	H3K27ac	Luminal A breast cancer	Tumor vs Nonmalignant	Nonmalignant	Normal mammary breast epithelium	Cell line	GSM2258705	MCF10A.H3K27ac.rep2	GSM2258721	MCF10A.Input.rep2
Pair_88	GSE85158	H3K27ac	Luminal A breast cancer	Tumor vs Nonmalignant	Tumor	Luminal A breast cancer	Cell line	GSM2258722	MCF7.H3K27ac.rep1	GSM2258738	MCF7.Input.rep1
Pair_88	GSE85158	H3K27ac	Luminal A breast cancer	Tumor vs Nonmalignant	Tumor	Luminal A breast cancer	Cell line	GSM2258723	MCF7.H3K27ac.rep2	GSM2258739	MCF7.Input.rep2
Pair_88	GSE85158	H3K27ac	Luminal A breast cancer	Tumor vs Nonmalignant	Tumor	Luminal A breast cancer	Cell line	GSM2258740	ZR751.H3K27ac.rep1	GSM2258756	ZR751.Input.rep1
Pair_88	GSE85158	H3K27ac	Luminal A breast cancer	Tumor vs Nonmalignant	Tumor	Luminal A breast cancer	Cell line	GSM2258741	ZR751.H3K27ac.rep2	GSM2258757	ZR751.Input.rep2
Pair_89	GSE85158	H3K27ac	Luminal B breast cancer	Tumor vs Nonmalignant	Nonmalignant	Normal mammary breast epithelium	Cell line	GSM2258686	76NF2V.H3K27ac.rep1	GSM2258702	76NF2V.Input.rep1
Pair_89	GSE85158	H3K27ac	Luminal B breast cancer	Tumor vs Nonmalignant	Nonmalignant	Normal mammary breast epithelium	Cell line	GSM2258687	76NF2V.H3K27ac.rep2	GSM2258703	76NF2V.Input.rep2
Pair_89	GSE85158	H3K27ac	Luminal B breast cancer	Tumor vs Nonmalignant	Nonmalignant	Normal mammary breast epithelium	Cell line	GSM2258704	MCF10A.H3K27ac.rep1	GSM2258720	MCF10A.Input.rep1
Pair_89	GSE85158	H3K27ac	Luminal B breast cancer	Tumor vs Nonmalignant	Nonmalignant	Normal mammary breast epithelium	Cell line	GSM2258705	MCF10A.H3K27ac.rep2	GSM2258721	MCF10A.Input.rep2
Pair_89	GSE85158	H3K27ac	Luminal B breast cancer	Tumor vs Nonmalignant	Tumor	Lumina B breast cancer	Cell line	GSM2258758	MB361.H3K27ac.rep1	GSM2258774	MB361.Input.rep1
Pair_89	GSE85158	H3K27ac	Luminal B breast cancer	Tumor vs Nonmalignant	Tumor	Lumina B breast cancer	Cell line	GSM2258759	MB361.H3K27ac.rep2	GSM2258775	MB361.Input.rep2
Pair_89	GSE85158	H3K27ac	Luminal B breast cancer	Tumor vs Nonmalignant	Tumor	Lumina B breast cancer	Cell line	GSM2258776	UACC812.H3K27ac.rep1	GSM2258792	UACC812.Input.rep1
Pair_89	GSE85158	H3K27ac	Luminal B breast cancer	Tumor vs Nonmalignant	Tumor	Lumina B breast cancer	Cell line	GSM2258777	UACC812.H3K27ac.rep2	GSM2258793	UACC812.Input.rep2
Pair_90	GSE85158	H3K27ac	HER2+ breast cancer	Tumor vs Nonmalignant	Nonmalignant	Normal mammary breast epithelium	Cell line	GSM2258686	76NF2V.H3K27ac.rep1	GSM2258702	76NF2V.Input.rep1
Pair_90	GSE85158	H3K27ac	HER2+ breast cancer	Tumor vs Nonmalignant	Nonmalignant	Normal mammary breast epithelium	Cell line	GSM2258687	76NF2V.H3K27ac.rep2	GSM2258703	76NF2V.Input.rep2
Pair_90	GSE85158	H3K27ac	HER2+ breast cancer	Tumor vs Nonmalignant	Nonmalignant	Normal mammary breast epithelium	Cell line	GSM2258704	MCF10A.H3K27ac.rep1	GSM2258720	MCF10A.Input.rep1
Pair_90	GSE85158	H3K27ac	HER2+ breast cancer	Tumor vs Nonmalignant	Nonmalignant	Normal mammary breast epithelium	Cell line	GSM2258705	MCF10A.H3K27ac.rep2	GSM2258721	MCF10A.Input.rep2
Pair_90	GSE85158	H3K27ac	HER2+ breast cancer	Tumor vs Nonmalignant	Tumor	HER2+ breast cancer	Cell line	GSM2258794	SKBR3.H3K27ac.rep1	GSM2258810	SKBR3.Input.rep1
Pair_90	GSE85158	H3K27ac	HER2+ breast cancer	Tumor vs Nonmalignant	Tumor	HER2+ breast cancer	Cell line	GSM2258795	SKBR3.H3K27ac.rep2	GSM2258811	SKBR3.Input.rep2
Pair_90	GSE85158	H3K27ac	HER2+ breast cancer	Tumor vs Nonmalignant	Tumor	HER2+ breast cancer	Cell line	GSM2258812	AU565.H3K27ac.rep1	GSM2258828	AU565.Input.rep1
Pair_90	GSE85158	H3K27ac	HER2+ breast cancer	Tumor vs Nonmalignant	Tumor	HER2+ breast cancer	Cell line	GSM2258813	AU565.H3K27ac.rep2	GSM2258829	AU565.Input.rep2
Pair_90	GSE85158	H3K27ac	HER2+ breast cancer	Tumor vs Nonmalignant	Tumor	HER2+ breast cancer	Cell line	GSM2258830	HCC1954.H3K27ac.rep1	GSM2258846	HCC1954.Input.rep1
Pair_90	GSE85158	H3K27ac	HER2+ breast cancer	Tumor vs Nonmalignant	Tumor	HER2+ breast cancer	Cell line	GSM2258831	HCC1954.H3K27ac.rep2	GSM2258847	HCC1954.Input.rep2
Pair_91	GSE85158	H3K27ac	TN CL breast cancer	Tumor vs Nonmalignant	Nonmalignant	Normal mammary breast epithelium	Cell line	GSM2258686	76NF2V.H3K27ac.rep1	GSM2258702	76NF2V.Input.rep1
Pair_91	GSE85158	H3K27ac	TN CL breast cancer	Tumor vs Nonmalignant	Nonmalignant	Normal mammary breast epithelium	Cell line	GSM2258687	76NF2V.H3K27ac.rep2	GSM2258703	76NF2V.Input.rep2
Pair_91	GSE85158	H3K27ac	TN CL breast cancer	Tumor vs Nonmalignant	Nonmalignant	Normal mammary breast epithelium	Cell line	GSM2258704	MCF10A.H3K27ac.rep1	GSM2258720	MCF10A.Input.rep1
Pair_91	GSE85158	H3K27ac	TN CL breast cancer	Tumor vs Nonmalignant	Nonmalignant	Normal mammary breast epithelium	Cell line	GSM2258705	MCF10A.H3K27ac.rep2	GSM2258721	MCF10A.Input.rep2
Pair_91	GSE85158	H3K27ac	TN CL breast cancer	Tumor vs Nonmalignant	Tumor	TN CL breast cancer	Cell line	GSM2258848	MB231.H3K27ac.rep1	GSM2258864	MB231.Input.rep1
Pair_91	GSE85158	H3K27ac	TN CL breast cancer	Tumor vs Nonmalignant	Tumor	TN CL breast cancer	Cell line	GSM2258849	MB231.H3K27ac.rep2	GSM2258865	MB231.Input.rep2
Pair_91	GSE85158	H3K27ac	TN CL breast cancer	Tumor vs Nonmalignant	Tumor	TN CL breast cancer	Cell line	GSM2258866	MB436.H3K27ac.rep1	GSM2258882	MB436.Input.rep1
Pair_91	GSE85158	H3K27ac	TN CL breast cancer	Tumor vs Nonmalignant	Tumor	TN CL breast cancer	Cell line	GSM2258867	MB436.H3K27ac.rep2	GSM2258883	MB436.Input.rep2
Pair_92	GSE85158	H3K27ac	TN basal breast cancer	Tumor vs Nonmalignant	Nonmalignant	Normal mammary breast epithelium	Cell line	GSM2258686	76NF2V.H3K27ac.rep1	GSM2258702	76NF2V.Input.rep1
Pair_92	GSE85158	H3K27ac	TN basal breast cancer	Tumor vs Nonmalignant	Nonmalignant	Normal mammary breast epithelium	Cell line	GSM2258687	76NF2V.H3K27ac.rep2	GSM2258703	76NF2V.Input.rep2
Pair_92	GSE85158	H3K27ac	TN basal breast cancer	Tumor vs Nonmalignant	Nonmalignant	Normal mammary breast epithelium	Cell line	GSM2258704	MCF10A.H3K27ac.rep1	GSM2258720	MCF10A.Input.rep1
Pair_92	GSE85158	H3K27ac	TN basal breast cancer	Tumor vs Nonmalignant	Nonmalignant	Normal mammary breast epithelium	Cell line	GSM2258705	MCF10A.H3K27ac.rep2	GSM2258721	MCF10A.Input.rep2
Pair_92	GSE85158	H3K27ac	TN basal breast cancer	Tumor vs Nonmalignant	Tumor	TN basal breast cancer	Cell line	GSM2258884	MB468.H3K27ac.rep1	GSM2258900	MB468.Input.rep1
Pair_92	GSE85158	H3K27ac	TN basal breast cancer	Tumor vs Nonmalignant	Tumor	TN basal breast cancer	Cell line	GSM2258885	MB468.H3K27ac.rep2	GSM2258901	MB468.Input.rep2
Pair_92	GSE85158	H3K27ac	TN basal breast cancer	Tumor vs Nonmalignant	Tumor	TN basal breast cancer	Cell line	GSM2258902	HCC1937.H3K27ac.rep1	GSM2258918	HCC1937.Input.rep1
Pair_92	GSE85158	H3K27ac	TN basal breast cancer	Tumor vs Nonmalignant	Tumor	TN basal breast cancer	Cell line	GSM2258903	HCC1937.H3K27ac.rep2	GSM2258919	HCC1937.Input.rep2
Pair_93	GSE85158	H3K27me3	Luminal A breast cancer	Tumor vs Nonmalignant	Nonmalignant	Normal mammary breast epithelium	Cell line	GSM2258688	76NF2V.H3K27me3.rep1	GSM2258702	76NF2V.Input.rep1
Pair_93	GSE85158	H3K27me3	Luminal A breast cancer	Tumor vs Nonmalignant	Nonmalignant	Normal mammary breast epithelium	Cell line	GSM2258689	76NF2V.H3K27me3.rep2	GSM2258703	76NF2V.Input.rep2
Pair_93	GSE85158	H3K27me3	Luminal A breast cancer	Tumor vs Nonmalignant	Tumor	Luminal A breast cancer	Cell line	GSM2258742	ZR751.H3K27me3.rep1	GSM2258756	ZR751.Input.rep1
Pair_93	GSE85158	H3K27me3	Luminal A breast cancer	Tumor vs Nonmalignant	Tumor	Luminal A breast cancer	Cell line	GSM2258743	ZR751.H3K27me3.rep2	GSM2258757	ZR751.Input.rep2
Pair_94	GSE85158	H3K27me3	Luminal B breast cancer	Tumor vs Nonmalignant	Nonmalignant	Normal mammary breast epithelium	Cell line	GSM2258688	76NF2V.H3K27me3.rep1	GSM2258702	76NF2V.Input.rep1
Pair_94	GSE85158	H3K27me3	Luminal B breast cancer	Tumor vs Nonmalignant	Nonmalignant	Normal mammary breast epithelium	Cell line	GSM2258689	76NF2V.H3K27me3.rep2	GSM2258703	76NF2V.Input.rep2
Pair_94	GSE85158	H3K27me3	Luminal B breast cancer	Tumor vs Nonmalignant	Tumor	Lumina B breast cancer	Cell line	GSM2258778	UACC812.H3K27me3.rep1	GSM2258792	UACC812.Input.rep1
Pair_94	GSE85158	H3K27me3	Luminal B breast cancer	Tumor vs Nonmalignant	Tumor	Lumina B breast cancer	Cell line	GSM2258779	UACC812.H3K27me3.rep2	GSM2258793	UACC812.Input.rep2
Pair_95	GSE85158	H3K27me3	HER2+ breast cancer	Tumor vs Nonmalignant	Nonmalignant	Normal mammary breast epithelium	Cell line	GSM2258688	76NF2V.H3K27me3.rep1	GSM2258702	76NF2V.Input.rep1
Pair_95	GSE85158	H3K27me3	HER2+ breast cancer	Tumor vs Nonmalignant	Nonmalignant	Normal mammary breast epithelium	Cell line	GSM2258689	76NF2V.H3K27me3.rep2	GSM2258703	76NF2V.Input.rep2
Pair_95	GSE85158	H3K27me3	HER2+ breast cancer	Tumor vs Nonmalignant	Tumor	HER2+ breast cancer	Cell line	GSM2258796	SKBR3.H3K27me3.rep1	GSM2258810	SKBR3.Input.rep1
Pair_95	GSE85158	H3K27me3	HER2+ breast cancer	Tumor vs Nonmalignant	Tumor	HER2+ breast cancer	Cell line	GSM2258797	SKBR3.H3K27me3.rep2	GSM2258811	SKBR3.Input.rep2
Pair_95	GSE85158	H3K27me3	HER2+ breast cancer	Tumor vs Nonmalignant	Tumor	HER2+ breast cancer	Cell line	GSM2258814	AU565.H3K27me3.rep1	GSM2258828	AU565.Input.rep1
Pair_95	GSE85158	H3K27me3	HER2+ breast cancer	Tumor vs Nonmalignant	Tumor	HER2+ breast cancer	Cell line	GSM2258815	AU565.H3K27me3.rep2	GSM2258829	AU565.Input.rep2
Pair_95	GSE85158	H3K27me3	HER2+ breast cancer	Tumor vs Nonmalignant	Tumor	HER2+ breast cancer	Cell line	GSM2258832	HCC1954.H3K27me3.rep1	GSM2258846	HCC1954.Input.rep1
Pair_95	GSE85158	H3K27me3	HER2+ breast cancer	Tumor vs Nonmalignant	Tumor	HER2+ breast cancer	Cell line	GSM2258833	HCC1954.H3K27me3.rep2	GSM2258847	HCC1954.Input.rep2
Pair_96	GSE85158	H3K27me3	TN CL breast cancer	Tumor vs Nonmalignant	Nonmalignant	Normal mammary breast epithelium	Cell line	GSM2258688	76NF2V.H3K27me3.rep1	GSM2258702	76NF2V.Input.rep1
Pair_96	GSE85158	H3K27me3	TN CL breast cancer	Tumor vs Nonmalignant	Nonmalignant	Normal mammary breast epithelium	Cell line	GSM2258689	76NF2V.H3K27me3.rep2	GSM2258703	76NF2V.Input.rep2
Pair_96	GSE85158	H3K27me3	TN CL breast cancer	Tumor vs Nonmalignant	Tumor	TN CL breast cancer	Cell line	GSM2258868	MB436.H3K27me3.rep1	GSM2258882	MB436.Input.rep1
Pair_96	GSE85158	H3K27me3	TN CL breast cancer	Tumor vs Nonmalignant	Tumor	TN CL breast cancer	Cell line	GSM2258869	MB436.H3K27me3.rep2	GSM2258883	MB436.Input.rep2
Pair_97	GSE85158	H3K27me3	TN basal breast cancer	Tumor vs Nonmalignant	Nonmalignant	Normal mammary breast epithelium	Cell line	GSM2258688	76NF2V.H3K27me3.rep1	GSM2258702	76NF2V.Input.rep1
Pair_97	GSE85158	H3K27me3	TN basal breast cancer	Tumor vs Nonmalignant	Nonmalignant	Normal mammary breast epithelium	Cell line	GSM2258689	76NF2V.H3K27me3.rep2	GSM2258703	76NF2V.Input.rep2
Pair_97	GSE85158	H3K27me3	TN basal breast cancer	Tumor vs Nonmalignant	Tumor	TN basal breast cancer	Cell line	GSM2258886	MB468.H3K27me3.rep1	GSM2258900	MB468.Input.rep1
Pair_97	GSE85158	H3K27me3	TN basal breast cancer	Tumor vs Nonmalignant	Tumor	TN basal breast cancer	Cell line	GSM2258887	MB468.H3K27me3.rep2	GSM2258901	MB468.Input.rep2
Pair_97	GSE85158	H3K27me3	TN basal breast cancer	Tumor vs Nonmalignant	Tumor	TN basal breast cancer	Cell line	GSM2258904	HCC1937.H3K27me3.rep1	GSM2258918	HCC1937.Input.rep1
Pair_97	GSE85158	H3K27me3	TN basal breast cancer	Tumor vs Nonmalignant	Tumor	TN basal breast cancer	Cell line	GSM2258905	HCC1937.H3K27me3.rep2	GSM2258919	HCC1937.Input.rep2
Pair_98	GSE85158	H3K36me3	Luminal A breast cancer	Tumor vs Nonmalignant	Nonmalignant	Normal mammary breast epithelium	Cell line	GSM2258690	76NF2V.H3K36me3.rep1	GSM2258702	76NF2V.Input.rep1
Pair_98	GSE85158	H3K36me3	Luminal A breast cancer	Tumor vs Nonmalignant	Nonmalignant	Normal mammary breast epithelium	Cell line	GSM2258691	76NF2V.H3K36me3.rep2	GSM2258703	76NF2V.Input.rep2
Pair_98	GSE85158	H3K36me3	Luminal A breast cancer	Tumor vs Nonmalignant	Nonmalignant	Normal mammary breast epithelium	Cell line	GSM2258708	MCF10A.H3K36me3.rep1	GSM2258720	MCF10A.Input.rep1
Pair_98	GSE85158	H3K36me3	Luminal A breast cancer	Tumor vs Nonmalignant	Nonmalignant	Normal mammary breast epithelium	Cell line	GSM2258709	MCF10A.H3K36me3.rep2	GSM2258721	MCF10A.Input.rep2
Pair_98	GSE85158	H3K36me3	Luminal A breast cancer	Tumor vs Nonmalignant	Tumor	Luminal A breast cancer	Cell line	GSM2258726	MCF7.H3K36me3.rep1	GSM2258738	MCF7.Input.rep1
Pair_98	GSE85158	H3K36me3	Luminal A breast cancer	Tumor vs Nonmalignant	Tumor	Luminal A breast cancer	Cell line	GSM2258727	MCF7.H3K36me3.rep2	GSM2258739	MCF7.Input.rep2
Pair_99	GSE85158	H3K36me3	Luminal B breast cancer	Tumor vs Nonmalignant	Nonmalignant	Normal mammary breast epithelium	Cell line	GSM2258690	76NF2V.H3K36me3.rep1	GSM2258702	76NF2V.Input.rep1
Pair_99	GSE85158	H3K36me3	Luminal B breast cancer	Tumor vs Nonmalignant	Nonmalignant	Normal mammary breast epithelium	Cell line	GSM2258691	76NF2V.H3K36me3.rep2	GSM2258703	76NF2V.Input.rep2
Pair_99	GSE85158	H3K36me3	Luminal B breast cancer	Tumor vs Nonmalignant	Nonmalignant	Normal mammary breast epithelium	Cell line	GSM2258708	MCF10A.H3K36me3.rep1	GSM2258720	MCF10A.Input.rep1
Pair_99	GSE85158	H3K36me3	Luminal B breast cancer	Tumor vs Nonmalignant	Nonmalignant	Normal mammary breast epithelium	Cell line	GSM2258709	MCF10A.H3K36me3.rep2	GSM2258721	MCF10A.Input.rep2
Pair_99	GSE85158	H3K36me3	Luminal B breast cancer	Tumor vs Nonmalignant	Tumor	Lumina B breast cancer	Cell line	GSM2258762	MB361.H3K36me3.rep1	GSM2258774	MB361.Input.rep1
Pair_99	GSE85158	H3K36me3	Luminal B breast cancer	Tumor vs Nonmalignant	Tumor	Lumina B breast cancer	Cell line	GSM2258763	MB361.H3K36me3.rep2	GSM2258775	MB361.Input.rep2
Pair_99	GSE85158	H3K36me3	Luminal B breast cancer	Tumor vs Nonmalignant	Tumor	Lumina B breast cancer	Cell line	GSM2258780	UACC812.H3K36me3.rep1	GSM2258792	UACC812.Input.rep1
Pair_99	GSE85158	H3K36me3	Luminal B breast cancer	Tumor vs Nonmalignant	Tumor	Lumina B breast cancer	Cell line	GSM2258781	UACC812.H3K36me3.rep2	GSM2258793	UACC812.Input.rep2
Pair_100	GSE85158	H3K36me3	HER2+ breast cancer	Tumor vs Nonmalignant	Nonmalignant	Normal mammary breast epithelium	Cell line	GSM2258690	76NF2V.H3K36me3.rep1	GSM2258702	76NF2V.Input.rep1
Pair_100	GSE85158	H3K36me3	HER2+ breast cancer	Tumor vs Nonmalignant	Nonmalignant	Normal mammary breast epithelium	Cell line	GSM2258691	76NF2V.H3K36me3.rep2	GSM2258703	76NF2V.Input.rep2
Pair_100	GSE85158	H3K36me3	HER2+ breast cancer	Tumor vs Nonmalignant	Nonmalignant	Normal mammary breast epithelium	Cell line	GSM2258708	MCF10A.H3K36me3.rep1	GSM2258720	MCF10A.Input.rep1
Pair_100	GSE85158	H3K36me3	HER2+ breast cancer	Tumor vs Nonmalignant	Nonmalignant	Normal mammary breast epithelium	Cell line	GSM2258709	MCF10A.H3K36me3.rep2	GSM2258721	MCF10A.Input.rep2
Pair_100	GSE85158	H3K36me3	HER2+ breast cancer	Tumor vs Nonmalignant	Tumor	HER2+ breast cancer	Cell line	GSM2258798	SKBR3.H3K36me3.rep1	GSM2258810	SKBR3.Input.rep1
Pair_100	GSE85158	H3K36me3	HER2+ breast cancer	Tumor vs Nonmalignant	Tumor	HER2+ breast cancer	Cell line	GSM2258799	SKBR3.H3K36me3.rep2	GSM2258811	SKBR3.Input.rep2
Pair_100	GSE85158	H3K36me3	HER2+ breast cancer	Tumor vs Nonmalignant	Tumor	HER2+ breast cancer	Cell line	GSM2258816	AU565.H3K36me3.rep1	GSM2258828	AU565.Input.rep1
Pair_100	GSE85158	H3K36me3	HER2+ breast cancer	Tumor vs Nonmalignant	Tumor	HER2+ breast cancer	Cell line	GSM2258817	AU565.H3K36me3.rep2	GSM2258829	AU565.Input.rep2
Pair_100	GSE85158	H3K36me3	HER2+ breast cancer	Tumor vs Nonmalignant	Tumor	HER2+ breast cancer	Cell line	GSM2258834	HCC1954.H3K36me3.rep1	GSM2258846	HCC1954.Input.rep1
Pair_100	GSE85158	H3K36me3	HER2+ breast cancer	Tumor vs Nonmalignant	Tumor	HER2+ breast cancer	Cell line	GSM2258835	HCC1954.H3K36me3.rep2	GSM2258847	HCC1954.Input.rep2
Pair_101	GSE85158	H3K36me3	TN CL breast cancer	Tumor vs Nonmalignant	Nonmalignant	Normal mammary breast epithelium	Cell line	GSM2258690	76NF2V.H3K36me3.rep1	GSM2258702	76NF2V.Input.rep1
Pair_101	GSE85158	H3K36me3	TN CL breast cancer	Tumor vs Nonmalignant	Nonmalignant	Normal mammary breast epithelium	Cell line	GSM2258691	76NF2V.H3K36me3.rep2	GSM2258703	76NF2V.Input.rep2
Pair_101	GSE85158	H3K36me3	TN CL breast cancer	Tumor vs Nonmalignant	Nonmalignant	Normal mammary breast epithelium	Cell line	GSM2258708	MCF10A.H3K36me3.rep1	GSM2258720	MCF10A.Input.rep1
Pair_101	GSE85158	H3K36me3	TN CL breast cancer	Tumor vs Nonmalignant	Nonmalignant	Normal mammary breast epithelium	Cell line	GSM2258709	MCF10A.H3K36me3.rep2	GSM2258721	MCF10A.Input.rep2
Pair_101	GSE85158	H3K36me3	TN CL breast cancer	Tumor vs Nonmalignant	Tumor	TN CL breast cancer	Cell line	GSM2258852	MB231.H3K36me3.rep1	GSM2258864	MB231.Input.rep1
Pair_101	GSE85158	H3K36me3	TN CL breast cancer	Tumor vs Nonmalignant	Tumor	TN CL breast cancer	Cell line	GSM2258853	MB231.H3K36me3.rep2	GSM2258865	MB231.Input.rep2
Pair_101	GSE85158	H3K36me3	TN CL breast cancer	Tumor vs Nonmalignant	Tumor	TN CL breast cancer	Cell line	GSM2258870	MB436.H3K36me3.rep1	GSM2258882	MB436.Input.rep1
Pair_101	GSE85158	H3K36me3	TN CL breast cancer	Tumor vs Nonmalignant	Tumor	TN CL breast cancer	Cell line	GSM2258871	MB436.H3K36me3.rep2	GSM2258883	MB436.Input.rep2
Pair_102	GSE85158	H3K36me3	TN basal breast cancer	Tumor vs Nonmalignant	Nonmalignant	Normal mammary breast epithelium	Cell line	GSM2258690	76NF2V.H3K36me3.rep1	GSM2258702	76NF2V.Input.rep1
Pair_102	GSE85158	H3K36me3	TN basal breast cancer	Tumor vs Nonmalignant	Nonmalignant	Normal mammary breast epithelium	Cell line	GSM2258691	76NF2V.H3K36me3.rep2	GSM2258703	76NF2V.Input.rep2
Pair_102	GSE85158	H3K36me3	TN basal breast cancer	Tumor vs Nonmalignant	Nonmalignant	Normal mammary breast epithelium	Cell line	GSM2258708	MCF10A.H3K36me3.rep1	GSM2258720	MCF10A.Input.rep1
Pair_102	GSE85158	H3K36me3	TN basal breast cancer	Tumor vs Nonmalignant	Nonmalignant	Normal mammary breast epithelium	Cell line	GSM2258709	MCF10A.H3K36me3.rep2	GSM2258721	MCF10A.Input.rep2
Pair_102	GSE85158	H3K36me3	TN basal breast cancer	Tumor vs Nonmalignant	Tumor	TN basal breast cancer	Cell line	GSM2258888	MB468.H3K36me3.rep1	GSM2258900	MB468.Input.rep1
Pair_102	GSE85158	H3K36me3	TN basal breast cancer	Tumor vs Nonmalignant	Tumor	TN basal breast cancer	Cell line	GSM2258889	MB468.H3K36me3.rep2	GSM2258901	MB468.Input.rep2
Pair_102	GSE85158	H3K36me3	TN basal breast cancer	Tumor vs Nonmalignant	Tumor	TN basal breast cancer	Cell line	GSM2258906	HCC1937.H3K36me3.rep1	GSM2258918	HCC1937.Input.rep1
Pair_102	GSE85158	H3K36me3	TN basal breast cancer	Tumor vs Nonmalignant	Tumor	TN basal breast cancer	Cell line	GSM2258907	HCC1937.H3K36me3.rep2	GSM2258919	HCC1937.Input.rep2
Pair_103	GSE85158	H3K4me1	Luminal A breast cancer	Tumor vs Nonmalignant	Nonmalignant	Normal mammary breast epithelium	Cell line	GSM2258692	76NF2V.H3K4me1.rep1	GSM2258702	76NF2V.Input.rep1
Pair_103	GSE85158	H3K4me1	Luminal A breast cancer	Tumor vs Nonmalignant	Nonmalignant	Normal mammary breast epithelium	Cell line	GSM2258693	76NF2V.H3K4me1.rep2	GSM2258703	76NF2V.Input.rep2
Pair_103	GSE85158	H3K4me1	Luminal A breast cancer	Tumor vs Nonmalignant	Nonmalignant	Normal mammary breast epithelium	Cell line	GSM2258710	MCF10A.H3K4me1.rep1	GSM2258720	MCF10A.Input.rep1
Pair_103	GSE85158	H3K4me1	Luminal A breast cancer	Tumor vs Nonmalignant	Nonmalignant	Normal mammary breast epithelium	Cell line	GSM2258711	MCF10A.H3K4me1.rep2	GSM2258721	MCF10A.Input.rep2
Pair_103	GSE85158	H3K4me1	Luminal A breast cancer	Tumor vs Nonmalignant	Tumor	Luminal A breast cancer	Cell line	GSM2258728	MCF7.H3K4me1.rep1	GSM2258738	MCF7.Input.rep1
Pair_103	GSE85158	H3K4me1	Luminal A breast cancer	Tumor vs Nonmalignant	Tumor	Luminal A breast cancer	Cell line	GSM2258729	MCF7.H3K4me1.rep2	GSM2258739	MCF7.Input.rep2
Pair_103	GSE85158	H3K4me1	Luminal A breast cancer	Tumor vs Nonmalignant	Tumor	Luminal A breast cancer	Cell line	GSM2258746	ZR751.H3K4me1.rep1	GSM2258756	ZR751.Input.rep1
Pair_103	GSE85158	H3K4me1	Luminal A breast cancer	Tumor vs Nonmalignant	Tumor	Luminal A breast cancer	Cell line	GSM2258747	ZR751.H3K4me1.rep2	GSM2258757	ZR751.Input.rep2
Pair_104	GSE85158	H3K4me1	Luminal B breast cancer	Tumor vs Nonmalignant	Nonmalignant	Normal mammary breast epithelium	Cell line	GSM2258692	76NF2V.H3K4me1.rep1	GSM2258702	76NF2V.Input.rep1
Pair_104	GSE85158	H3K4me1	Luminal B breast cancer	Tumor vs Nonmalignant	Nonmalignant	Normal mammary breast epithelium	Cell line	GSM2258693	76NF2V.H3K4me1.rep2	GSM2258703	76NF2V.Input.rep2
Pair_104	GSE85158	H3K4me1	Luminal B breast cancer	Tumor vs Nonmalignant	Nonmalignant	Normal mammary breast epithelium	Cell line	GSM2258710	MCF10A.H3K4me1.rep1	GSM2258720	MCF10A.Input.rep1
Pair_104	GSE85158	H3K4me1	Luminal B breast cancer	Tumor vs Nonmalignant	Nonmalignant	Normal mammary breast epithelium	Cell line	GSM2258711	MCF10A.H3K4me1.rep2	GSM2258721	MCF10A.Input.rep2
Pair_104	GSE85158	H3K4me1	Luminal B breast cancer	Tumor vs Nonmalignant	Tumor	Lumina B breast cancer	Cell line	GSM2258764	MB361.H3K4me1.rep1	GSM2258774	MB361.Input.rep1
Pair_104	GSE85158	H3K4me1	Luminal B breast cancer	Tumor vs Nonmalignant	Tumor	Lumina B breast cancer	Cell line	GSM2258765	MB361.H3K4me1.rep2	GSM2258775	MB361.Input.rep2
Pair_104	GSE85158	H3K4me1	Luminal B breast cancer	Tumor vs Nonmalignant	Tumor	Lumina B breast cancer	Cell line	GSM2258782	UACC812.H3K4me1.rep1	GSM2258792	UACC812.Input.rep1
Pair_104	GSE85158	H3K4me1	Luminal B breast cancer	Tumor vs Nonmalignant	Tumor	Lumina B breast cancer	Cell line	GSM2258783	UACC812.H3K4me1.rep2	GSM2258793	UACC812.Input.rep2
Pair_105	GSE85158	H3K4me1	HER2+ breast cancer	Tumor vs Nonmalignant	Nonmalignant	Normal mammary breast epithelium	Cell line	GSM2258692	76NF2V.H3K4me1.rep1	GSM2258702	76NF2V.Input.rep1
Pair_105	GSE85158	H3K4me1	HER2+ breast cancer	Tumor vs Nonmalignant	Nonmalignant	Normal mammary breast epithelium	Cell line	GSM2258693	76NF2V.H3K4me1.rep2	GSM2258703	76NF2V.Input.rep2
Pair_105	GSE85158	H3K4me1	HER2+ breast cancer	Tumor vs Nonmalignant	Nonmalignant	Normal mammary breast epithelium	Cell line	GSM2258710	MCF10A.H3K4me1.rep1	GSM2258720	MCF10A.Input.rep1
Pair_105	GSE85158	H3K4me1	HER2+ breast cancer	Tumor vs Nonmalignant	Nonmalignant	Normal mammary breast epithelium	Cell line	GSM2258711	MCF10A.H3K4me1.rep2	GSM2258721	MCF10A.Input.rep2
Pair_105	GSE85158	H3K4me1	HER2+ breast cancer	Tumor vs Nonmalignant	Tumor	HER2+ breast cancer	Cell line	GSM2258800	SKBR3.H3K4me1.rep1	GSM2258810	SKBR3.Input.rep1
Pair_105	GSE85158	H3K4me1	HER2+ breast cancer	Tumor vs Nonmalignant	Tumor	HER2+ breast cancer	Cell line	GSM2258801	SKBR3.H3K4me1.rep2	GSM2258811	SKBR3.Input.rep2
Pair_105	GSE85158	H3K4me1	HER2+ breast cancer	Tumor vs Nonmalignant	Tumor	HER2+ breast cancer	Cell line	GSM2258818	AU565.H3K4me1.rep1	GSM2258828	AU565.Input.rep1
Pair_105	GSE85158	H3K4me1	HER2+ breast cancer	Tumor vs Nonmalignant	Tumor	HER2+ breast cancer	Cell line	GSM2258819	AU565.H3K4me1.rep2	GSM2258829	AU565.Input.rep2
Pair_105	GSE85158	H3K4me1	HER2+ breast cancer	Tumor vs Nonmalignant	Tumor	HER2+ breast cancer	Cell line	GSM2258836	HCC1954.H3K4me1.rep1	GSM2258846	HCC1954.Input.rep1
Pair_105	GSE85158	H3K4me1	HER2+ breast cancer	Tumor vs Nonmalignant	Tumor	HER2+ breast cancer	Cell line	GSM2258837	HCC1954.H3K4me1.rep2	GSM2258847	HCC1954.Input.rep2
Pair_106	GSE85158	H3K4me1	TN CL breast cancer	Tumor vs Nonmalignant	Nonmalignant	Normal mammary breast epithelium	Cell line	GSM2258692	76NF2V.H3K4me1.rep1	GSM2258702	76NF2V.Input.rep1
Pair_106	GSE85158	H3K4me1	TN CL breast cancer	Tumor vs Nonmalignant	Nonmalignant	Normal mammary breast epithelium	Cell line	GSM2258693	76NF2V.H3K4me1.rep2	GSM2258703	76NF2V.Input.rep2
Pair_106	GSE85158	H3K4me1	TN CL breast cancer	Tumor vs Nonmalignant	Nonmalignant	Normal mammary breast epithelium	Cell line	GSM2258710	MCF10A.H3K4me1.rep1	GSM2258720	MCF10A.Input.rep1
Pair_106	GSE85158	H3K4me1	TN CL breast cancer	Tumor vs Nonmalignant	Nonmalignant	Normal mammary breast epithelium	Cell line	GSM2258711	MCF10A.H3K4me1.rep2	GSM2258721	MCF10A.Input.rep2
Pair_106	GSE85158	H3K4me1	TN CL breast cancer	Tumor vs Nonmalignant	Tumor	TN CL breast cancer	Cell line	GSM2258854	MB231.H3K4me1.rep1	GSM2258864	MB231.Input.rep1
Pair_106	GSE85158	H3K4me1	TN CL breast cancer	Tumor vs Nonmalignant	Tumor	TN CL breast cancer	Cell line	GSM2258855	MB231.H3K4me1.rep2	GSM2258865	MB231.Input.rep2
Pair_106	GSE85158	H3K4me1	TN CL breast cancer	Tumor vs Nonmalignant	Tumor	TN CL breast cancer	Cell line	GSM2258872	MB436.H3K4me1.rep1	GSM2258882	MB436.Input.rep1
Pair_106	GSE85158	H3K4me1	TN CL breast cancer	Tumor vs Nonmalignant	Tumor	TN CL breast cancer	Cell line	GSM2258873	MB436.H3K4me1.rep2	GSM2258883	MB436.Input.rep2
Pair_107	GSE85158	H3K4me1	TN basal breast cancer	Tumor vs Nonmalignant	Nonmalignant	Normal mammary breast epithelium	Cell line	GSM2258692	76NF2V.H3K4me1.rep1	GSM2258702	76NF2V.Input.rep1
Pair_107	GSE85158	H3K4me1	TN basal breast cancer	Tumor vs Nonmalignant	Nonmalignant	Normal mammary breast epithelium	Cell line	GSM2258693	76NF2V.H3K4me1.rep2	GSM2258703	76NF2V.Input.rep2
Pair_107	GSE85158	H3K4me1	TN basal breast cancer	Tumor vs Nonmalignant	Nonmalignant	Normal mammary breast epithelium	Cell line	GSM2258710	MCF10A.H3K4me1.rep1	GSM2258720	MCF10A.Input.rep1
Pair_107	GSE85158	H3K4me1	TN basal breast cancer	Tumor vs Nonmalignant	Nonmalignant	Normal mammary breast epithelium	Cell line	GSM2258711	MCF10A.H3K4me1.rep2	GSM2258721	MCF10A.Input.rep2
Pair_107	GSE85158	H3K4me1	TN basal breast cancer	Tumor vs Nonmalignant	Tumor	TN basal breast cancer	Cell line	GSM2258890	MB468.H3K4me1.rep1	GSM2258900	MB468.Input.rep1
Pair_107	GSE85158	H3K4me1	TN basal breast cancer	Tumor vs Nonmalignant	Tumor	TN basal breast cancer	Cell line	GSM2258891	MB468.H3K4me1.rep2	GSM2258901	MB468.Input.rep2
Pair_107	GSE85158	H3K4me1	TN basal breast cancer	Tumor vs Nonmalignant	Tumor	TN basal breast cancer	Cell line	GSM2258908	HCC1937.H3K4me1.rep1	GSM2258918	HCC1937.Input.rep1
Pair_107	GSE85158	H3K4me1	TN basal breast cancer	Tumor vs Nonmalignant	Tumor	TN basal breast cancer	Cell line	GSM2258909	HCC1937.H3K4me1.rep2	GSM2258919	HCC1937.Input.rep2
Pair_108	GSE85158	H3K4me3	Luminal A breast cancer	Tumor vs Nonmalignant	Nonmalignant	Normal mammary breast epithelium	Cell line	GSM2258694	76NF2V.H3K4me3.rep1	GSM2258702	76NF2V.Input.rep1
Pair_108	GSE85158	H3K4me3	Luminal A breast cancer	Tumor vs Nonmalignant	Nonmalignant	Normal mammary breast epithelium	Cell line	GSM2258695	76NF2V.H3K4me3.rep2	GSM2258703	76NF2V.Input.rep2
Pair_108	GSE85158	H3K4me3	Luminal A breast cancer	Tumor vs Nonmalignant	Nonmalignant	Normal mammary breast epithelium	Cell line	GSM2258712	MCF10A.H3K4me3.rep1	GSM2258720	MCF10A.Input.rep1
Pair_108	GSE85158	H3K4me3	Luminal A breast cancer	Tumor vs Nonmalignant	Nonmalignant	Normal mammary breast epithelium	Cell line	GSM2258713	MCF10A.H3K4me3.rep2	GSM2258721	MCF10A.Input.rep2
Pair_108	GSE85158	H3K4me3	Luminal A breast cancer	Tumor vs Nonmalignant	Tumor	Luminal A breast cancer	Cell line	GSM2258730	MCF7.H3K4me3.rep1	GSM2258738	MCF7.Input.rep1
Pair_108	GSE85158	H3K4me3	Luminal A breast cancer	Tumor vs Nonmalignant	Tumor	Luminal A breast cancer	Cell line	GSM2258731	MCF7.H3K4me3.rep2	GSM2258739	MCF7.Input.rep2
Pair_108	GSE85158	H3K4me3	Luminal A breast cancer	Tumor vs Nonmalignant	Tumor	Luminal A breast cancer	Cell line	GSM2258748	ZR751.H3K4me3.rep1	GSM2258756	ZR751.Input.rep1
Pair_108	GSE85158	H3K4me3	Luminal A breast cancer	Tumor vs Nonmalignant	Tumor	Luminal A breast cancer	Cell line	GSM2258749	ZR751.H3K4me3.rep2	GSM2258757	ZR751.Input.rep2
Pair_109	GSE85158	H3K4me3	Luminal B breast cancer	Tumor vs Nonmalignant	Nonmalignant	Normal mammary breast epithelium	Cell line	GSM2258694	76NF2V.H3K4me3.rep1	GSM2258702	76NF2V.Input.rep1
Pair_109	GSE85158	H3K4me3	Luminal B breast cancer	Tumor vs Nonmalignant	Nonmalignant	Normal mammary breast epithelium	Cell line	GSM2258695	76NF2V.H3K4me3.rep2	GSM2258703	76NF2V.Input.rep2
Pair_109	GSE85158	H3K4me3	Luminal B breast cancer	Tumor vs Nonmalignant	Nonmalignant	Normal mammary breast epithelium	Cell line	GSM2258712	MCF10A.H3K4me3.rep1	GSM2258720	MCF10A.Input.rep1
Pair_109	GSE85158	H3K4me3	Luminal B breast cancer	Tumor vs Nonmalignant	Nonmalignant	Normal mammary breast epithelium	Cell line	GSM2258713	MCF10A.H3K4me3.rep2	GSM2258721	MCF10A.Input.rep2
Pair_109	GSE85158	H3K4me3	Luminal B breast cancer	Tumor vs Nonmalignant	Tumor	Lumina B breast cancer	Cell line	GSM2258766	MB361.H3K4me3.rep1	GSM2258774	MB361.Input.rep1
Pair_109	GSE85158	H3K4me3	Luminal B breast cancer	Tumor vs Nonmalignant	Tumor	Lumina B breast cancer	Cell line	GSM2258767	MB361.H3K4me3.rep2	GSM2258775	MB361.Input.rep2
Pair_109	GSE85158	H3K4me3	Luminal B breast cancer	Tumor vs Nonmalignant	Tumor	Lumina B breast cancer	Cell line	GSM2258784	UACC812.H3K4me3.rep1	GSM2258792	UACC812.Input.rep1
Pair_109	GSE85158	H3K4me3	Luminal B breast cancer	Tumor vs Nonmalignant	Tumor	Lumina B breast cancer	Cell line	GSM2258785	UACC812.H3K4me3.rep2	GSM2258793	UACC812.Input.rep2
Pair_110	GSE85158	H3K4me3	HER2+ breast cancer	Tumor vs Nonmalignant	Nonmalignant	Normal mammary breast epithelium	Cell line	GSM2258694	76NF2V.H3K4me3.rep1	GSM2258702	76NF2V.Input.rep1
Pair_110	GSE85158	H3K4me3	HER2+ breast cancer	Tumor vs Nonmalignant	Nonmalignant	Normal mammary breast epithelium	Cell line	GSM2258695	76NF2V.H3K4me3.rep2	GSM2258703	76NF2V.Input.rep2
Pair_110	GSE85158	H3K4me3	HER2+ breast cancer	Tumor vs Nonmalignant	Nonmalignant	Normal mammary breast epithelium	Cell line	GSM2258712	MCF10A.H3K4me3.rep1	GSM2258720	MCF10A.Input.rep1
Pair_110	GSE85158	H3K4me3	HER2+ breast cancer	Tumor vs Nonmalignant	Nonmalignant	Normal mammary breast epithelium	Cell line	GSM2258713	MCF10A.H3K4me3.rep2	GSM2258721	MCF10A.Input.rep2
Pair_110	GSE85158	H3K4me3	HER2+ breast cancer	Tumor vs Nonmalignant	Tumor	HER2+ breast cancer	Cell line	GSM2258802	SKBR3.H3K4me3.rep1	GSM2258810	SKBR3.Input.rep1
Pair_110	GSE85158	H3K4me3	HER2+ breast cancer	Tumor vs Nonmalignant	Tumor	HER2+ breast cancer	Cell line	GSM2258803	SKBR3.H3K4me3.rep2	GSM2258811	SKBR3.Input.rep2
Pair_110	GSE85158	H3K4me3	HER2+ breast cancer	Tumor vs Nonmalignant	Tumor	HER2+ breast cancer	Cell line	GSM2258820	AU565.H3K4me3.rep1	GSM2258828	AU565.Input.rep1
Pair_110	GSE85158	H3K4me3	HER2+ breast cancer	Tumor vs Nonmalignant	Tumor	HER2+ breast cancer	Cell line	GSM2258821	AU565.H3K4me3.rep2	GSM2258829	AU565.Input.rep2
Pair_110	GSE85158	H3K4me3	HER2+ breast cancer	Tumor vs Nonmalignant	Tumor	HER2+ breast cancer	Cell line	GSM2258838	HCC1954.H3K4me3.rep1	GSM2258846	HCC1954.Input.rep1
Pair_110	GSE85158	H3K4me3	HER2+ breast cancer	Tumor vs Nonmalignant	Tumor	HER2+ breast cancer	Cell line	GSM2258839	HCC1954.H3K4me3.rep2	GSM2258847	HCC1954.Input.rep2
Pair_111	GSE85158	H3K4me3	TN CL breast cancer	Tumor vs Nonmalignant	Nonmalignant	Normal mammary breast epithelium	Cell line	GSM2258694	76NF2V.H3K4me3.rep1	GSM2258702	76NF2V.Input.rep1
Pair_111	GSE85158	H3K4me3	TN CL breast cancer	Tumor vs Nonmalignant	Nonmalignant	Normal mammary breast epithelium	Cell line	GSM2258695	76NF2V.H3K4me3.rep2	GSM2258703	76NF2V.Input.rep2
Pair_111	GSE85158	H3K4me3	TN CL breast cancer	Tumor vs Nonmalignant	Nonmalignant	Normal mammary breast epithelium	Cell line	GSM2258712	MCF10A.H3K4me3.rep1	GSM2258720	MCF10A.Input.rep1
Pair_111	GSE85158	H3K4me3	TN CL breast cancer	Tumor vs Nonmalignant	Nonmalignant	Normal mammary breast epithelium	Cell line	GSM2258713	MCF10A.H3K4me3.rep2	GSM2258721	MCF10A.Input.rep2
Pair_111	GSE85158	H3K4me3	TN CL breast cancer	Tumor vs Nonmalignant	Tumor	TN CL breast cancer	Cell line	GSM2258856	MB231.H3K4me3.rep1	GSM2258864	MB231.Input.rep1
Pair_111	GSE85158	H3K4me3	TN CL breast cancer	Tumor vs Nonmalignant	Tumor	TN CL breast cancer	Cell line	GSM2258857	MB231.H3K4me3.rep2	GSM2258865	MB231.Input.rep2
Pair_111	GSE85158	H3K4me3	TN CL breast cancer	Tumor vs Nonmalignant	Tumor	TN CL breast cancer	Cell line	GSM2258874	MB436.H3K4me3.rep1	GSM2258882	MB436.Input.rep1
Pair_111	GSE85158	H3K4me3	TN CL breast cancer	Tumor vs Nonmalignant	Tumor	TN CL breast cancer	Cell line	GSM2258875	MB436.H3K4me3.rep2	GSM2258883	MB436.Input.rep2
Pair_112	GSE85158	H3K4me3	TN basal breast cancer	Tumor vs Nonmalignant	Nonmalignant	Normal mammary breast epithelium	Cell line	GSM2258694	76NF2V.H3K4me3.rep1	GSM2258702	76NF2V.Input.rep1
Pair_112	GSE85158	H3K4me3	TN basal breast cancer	Tumor vs Nonmalignant	Nonmalignant	Normal mammary breast epithelium	Cell line	GSM2258695	76NF2V.H3K4me3.rep2	GSM2258703	76NF2V.Input.rep2
Pair_112	GSE85158	H3K4me3	TN basal breast cancer	Tumor vs Nonmalignant	Nonmalignant	Normal mammary breast epithelium	Cell line	GSM2258712	MCF10A.H3K4me3.rep1	GSM2258720	MCF10A.Input.rep1
Pair_112	GSE85158	H3K4me3	TN basal breast cancer	Tumor vs Nonmalignant	Nonmalignant	Normal mammary breast epithelium	Cell line	GSM2258713	MCF10A.H3K4me3.rep2	GSM2258721	MCF10A.Input.rep2
Pair_112	GSE85158	H3K4me3	TN basal breast cancer	Tumor vs Nonmalignant	Tumor	TN basal breast cancer	Cell line	GSM2258892	MB468.H3K4me3.rep1	GSM2258900	MB468.Input.rep1
Pair_112	GSE85158	H3K4me3	TN basal breast cancer	Tumor vs Nonmalignant	Tumor	TN basal breast cancer	Cell line	GSM2258893	MB468.H3K4me3.rep2	GSM2258901	MB468.Input.rep2
Pair_112	GSE85158	H3K4me3	TN basal breast cancer	Tumor vs Nonmalignant	Tumor	TN basal breast cancer	Cell line	GSM2258910	HCC1937.H3K4me3.rep1	GSM2258918	HCC1937.Input.rep1
Pair_112	GSE85158	H3K4me3	TN basal breast cancer	Tumor vs Nonmalignant	Tumor	TN basal breast cancer	Cell line	GSM2258911	HCC1937.H3K4me3.rep2	GSM2258919	HCC1937.Input.rep2
Pair_113	GSE85158	H3K79me2	Luminal A breast cancer	Tumor vs Nonmalignant	Nonmalignant	Normal mammary breast epithelium	Cell line	GSM2258714	MCF10A.H3K79me2.rep1	GSM2258720	MCF10A.Input.rep1
Pair_113	GSE85158	H3K79me2	Luminal A breast cancer	Tumor vs Nonmalignant	Nonmalignant	Normal mammary breast epithelium	Cell line	GSM2258715	MCF10A.H3K79me2.rep2	GSM2258721	MCF10A.Input.rep2
Pair_113	GSE85158	H3K79me2	Luminal A breast cancer	Tumor vs Nonmalignant	Nonmalignant	Luminal A breast cancer	Cell line	GSM2258732	MCF7.H3K79me2.rep1	GSM2258738	MCF7.Input.rep1
Pair_113	GSE85158	H3K79me2	Luminal A breast cancer	Tumor vs Nonmalignant	Tumor	Luminal A breast cancer	Cell line	GSM2258733	MCF7.H3K79me2.rep2	GSM2258739	MCF7.Input.rep2
Pair_113	GSE85158	H3K79me2	Luminal A breast cancer	Tumor vs Nonmalignant	Tumor	Luminal A breast cancer	Cell line	GSM2258750	ZR751.H3K79me2.rep1	GSM2258756	ZR751.Input.rep1
Pair_113	GSE85158	H3K79me2	Luminal A breast cancer	Tumor vs Nonmalignant	Tumor	Luminal A breast cancer	Cell line	GSM2258751	ZR751.H3K79me2.rep2	GSM2258757	ZR751.Input.rep2
Pair_114	GSE85158	H3K79me2	Luminal B breast cancer	Tumor vs Nonmalignant	Nonmalignant	Normal mammary breast epithelium	Cell line	GSM2258714	MCF10A.H3K79me2.rep1	GSM2258720	MCF10A.Input.rep1
Pair_114	GSE85158	H3K79me2	Luminal B breast cancer	Tumor vs Nonmalignant	Nonmalignant	Normal mammary breast epithelium	Cell line	GSM2258715	MCF10A.H3K79me2.rep2	GSM2258721	MCF10A.Input.rep2
Pair_114	GSE85158	H3K79me2	Luminal B breast cancer	Tumor vs Nonmalignant	Nonmalignant	Lumina B breast cancer	Cell line	GSM2258768	MB361.H3K79me2.rep1	GSM2258774	MB361.Input.rep1
Pair_114	GSE85158	H3K79me2	Luminal B breast cancer	Tumor vs Nonmalignant	Tumor	Lumina B breast cancer	Cell line	GSM2258769	MB361.H3K79me2.rep2	GSM2258775	MB361.Input.rep2
Pair_114	GSE85158	H3K79me2	Luminal B breast cancer	Tumor vs Nonmalignant	Tumor	Lumina B breast cancer	Cell line	GSM2258786	UACC812.H3K79me2.rep1	GSM2258792	UACC812.Input.rep1
Pair_114	GSE85158	H3K79me2	Luminal B breast cancer	Tumor vs Nonmalignant	Tumor	Lumina B breast cancer	Cell line	GSM2258787	UACC812.H3K79me2.rep2	GSM2258793	UACC812.Input.rep2
Pair_115	GSE85158	H3K79me2	HER2+ breast cancer	Tumor vs Nonmalignant	Nonmalignant	Normal mammary breast epithelium	Cell line	GSM2258714	MCF10A.H3K79me2.rep1	GSM2258720	MCF10A.Input.rep1
Pair_115	GSE85158	H3K79me2	HER2+ breast cancer	Tumor vs Nonmalignant	Nonmalignant	Normal mammary breast epithelium	Cell line	GSM2258715	MCF10A.H3K79me2.rep2	GSM2258721	MCF10A.Input.rep2
Pair_115	GSE85158	H3K79me2	HER2+ breast cancer	Tumor vs Nonmalignant	Nonmalignant	HER2+ breast cancer	Cell line	GSM2258804	SKBR3.H3K79me2.rep1	GSM2258810	SKBR3.Input.rep1
Pair_115	GSE85158	H3K79me2	HER2+ breast cancer	Tumor vs Nonmalignant	Tumor	HER2+ breast cancer	Cell line	GSM2258805	SKBR3.H3K79me2.rep2	GSM2258811	SKBR3.Input.rep2
Pair_115	GSE85158	H3K79me2	HER2+ breast cancer	Tumor vs Nonmalignant	Tumor	HER2+ breast cancer	Cell line	GSM2258822	AU565.H3K79me2.rep1	GSM2258828	AU565.Input.rep1
Pair_115	GSE85158	H3K79me2	HER2+ breast cancer	Tumor vs Nonmalignant	Tumor	HER2+ breast cancer	Cell line	GSM2258823	AU565.H3K79me2.rep2	GSM2258829	AU565.Input.rep2
Pair_115	GSE85158	H3K79me2	HER2+ breast cancer	Tumor vs Nonmalignant	Tumor	HER2+ breast cancer	Cell line	GSM2258840	HCC1954.H3K79me2.rep1	GSM2258846	HCC1954.Input.rep1
Pair_115	GSE85158	H3K79me2	HER2+ breast cancer	Tumor vs Nonmalignant	Tumor	HER2+ breast cancer	Cell line	GSM2258841	HCC1954.H3K79me2.rep2	GSM2258847	HCC1954.Input.rep2
Pair_116	GSE85158	H3K79me2	TN CL breast cancer	Tumor vs Nonmalignant	Nonmalignant	Normal mammary breast epithelium	Cell line	GSM2258714	MCF10A.H3K79me2.rep1	GSM2258720	MCF10A.Input.rep1
Pair_116	GSE85158	H3K79me2	TN CL breast cancer	Tumor vs Nonmalignant	Nonmalignant	Normal mammary breast epithelium	Cell line	GSM2258715	MCF10A.H3K79me2.rep2	GSM2258721	MCF10A.Input.rep2
Pair_116	GSE85158	H3K79me2	TN CL breast cancer	Tumor vs Nonmalignant	Tumor	TN CL breast cancer	Cell line	GSM2258858	MB231.H3K79me2.rep1	GSM2258864	MB231.Input.rep1
Pair_116	GSE85158	H3K79me2	TN CL breast cancer	Tumor vs Nonmalignant	Tumor	TN CL breast cancer	Cell line	GSM2258859	MB231.H3K79me2.rep2	GSM2258865	MB231.Input.rep2
Pair_116	GSE85158	H3K79me2	TN CL breast cancer	Tumor vs Nonmalignant	Tumor	TN CL breast cancer	Cell line	GSM2258876	MB436.H3K79me2.rep1	GSM2258882	MB436.Input.rep1
Pair_116	GSE85158	H3K79me2	TN CL breast cancer	Tumor vs Nonmalignant	Tumor	TN CL breast cancer	Cell line	GSM2258877	MB436.H3K79me2.rep2	GSM2258883	MB436.Input.rep2
Pair_117	GSE85158	H3K79me2	TN basal breast cancer	Tumor vs Nonmalignant	Nonmalignant	Normal mammary breast epithelium	Cell line	GSM2258714	MCF10A.H3K79me2.rep1	GSM2258720	MCF10A.Input.rep1
Pair_117	GSE85158	H3K79me2	TN basal breast cancer	Tumor vs Nonmalignant	Nonmalignant	Normal mammary breast epithelium	Cell line	GSM2258715	MCF10A.H3K79me2.rep2	GSM2258721	MCF10A.Input.rep2
Pair_117	GSE85158	H3K79me2	TN basal breast cancer	Tumor vs Nonmalignant	Tumor	TN basal breast cancer	Cell line	GSM2258894	MB468.H3K79me2.rep1	GSM2258900	MB468.Input.rep1
Pair_117	GSE85158	H3K79me2	TN basal breast cancer	Tumor vs Nonmalignant	Tumor	TN basal breast cancer	Cell line	GSM2258895	MB468.H3K79me2.rep2	GSM2258901	MB468.Input.rep2
Pair_117	GSE85158	H3K79me2	TN basal breast cancer	Tumor vs Nonmalignant	Tumor	TN basal breast cancer	Cell line	GSM2258912	HCC1937.H3K79me2.rep1	GSM2258918	HCC1937.Input.rep1
Pair_117	GSE85158	H3K79me2	TN basal breast cancer	Tumor vs Nonmalignant	Tumor	TN basal breast cancer	Cell line	GSM2258913	HCC1937.H3K79me2.rep2	GSM2258919	HCC1937.Input.rep2
Pair_118	GSE85158	H3K9ac	Luminal A breast cancer	Tumor vs Nonmalignant	Nonmalignant	Normal mammary breast epithelium	Cell line	GSM2258698	76NF2V.H3K9ac.rep1	GSM2258702	76NF2V.Input.rep1
Pair_118	GSE85158	H3K9ac	Luminal A breast cancer	Tumor vs Nonmalignant	Nonmalignant	Normal mammary breast epithelium	Cell line	GSM2258699	76NF2V.H3K9ac.rep2	GSM2258703	76NF2V.Input.rep2
Pair_118	GSE85158	H3K9ac	Luminal A breast cancer	Tumor vs Nonmalignant	Nonmalignant	Normal mammary breast epithelium	Cell line	GSM2258716	MCF10A.H3K9ac.rep1	GSM2258720	MCF10A.Input.rep1
Pair_118	GSE85158	H3K9ac	Luminal A breast cancer	Tumor vs Nonmalignant	Nonmalignant	Normal mammary breast epithelium	Cell line	GSM2258717	MCF10A.H3K9ac.rep2	GSM2258721	MCF10A.Input.rep2
Pair_118	GSE85158	H3K9ac	Luminal A breast cancer	Tumor vs Nonmalignant	Tumor	Luminal A breast cancer	Cell line	GSM2258734	MCF7.H3K9ac.rep1	GSM2258738	MCF7.Input.rep1
Pair_118	GSE85158	H3K9ac	Luminal A breast cancer	Tumor vs Nonmalignant	Tumor	Luminal A breast cancer	Cell line	GSM2258735	MCF7.H3K9ac.rep2	GSM2258739	MCF7.Input.rep2
Pair_118	GSE85158	H3K9ac	Luminal A breast cancer	Tumor vs Nonmalignant	Tumor	Luminal A breast cancer	Cell line	GSM2258752	ZR751.H3K9ac.rep1	GSM2258756	ZR751.Input.rep1
Pair_118	GSE85158	H3K9ac	Luminal A breast cancer	Tumor vs Nonmalignant	Tumor	Luminal A breast cancer	Cell line	GSM2258753	ZR751.H3K9ac.rep2	GSM2258757	ZR751.Input.rep2
Pair_119	GSE85158	H3K9ac	Luminal B breast cancer	Tumor vs Nonmalignant	Nonmalignant	Normal mammary breast epithelium	Cell line	GSM2258698	76NF2V.H3K9ac.rep1	GSM2258702	76NF2V.Input.rep1
Pair_119	GSE85158	H3K9ac	Luminal B breast cancer	Tumor vs Nonmalignant	Nonmalignant	Normal mammary breast epithelium	Cell line	GSM2258699	76NF2V.H3K9ac.rep2	GSM2258703	76NF2V.Input.rep2
Pair_119	GSE85158	H3K9ac	Luminal B breast cancer	Tumor vs Nonmalignant	Nonmalignant	Normal mammary breast epithelium	Cell line	GSM2258716	MCF10A.H3K9ac.rep1	GSM2258720	MCF10A.Input.rep1
Pair_119	GSE85158	H3K9ac	Luminal B breast cancer	Tumor vs Nonmalignant	Nonmalignant	Normal mammary breast epithelium	Cell line	GSM2258717	MCF10A.H3K9ac.rep2	GSM2258721	MCF10A.Input.rep2
Pair_119	GSE85158	H3K9ac	Luminal B breast cancer	Tumor vs Nonmalignant	Tumor	Lumina B breast cancer	Cell line	GSM2258770	MB361.H3K9ac.rep1	GSM2258774	MB361.Input.rep1
Pair_119	GSE85158	H3K9ac	Luminal B breast cancer	Tumor vs Nonmalignant	Tumor	Lumina B breast cancer	Cell line	GSM2258771	MB361.H3K9ac.rep2	GSM2258775	MB361.Input.rep2
Pair_119	GSE85158	H3K9ac	Luminal B breast cancer	Tumor vs Nonmalignant	Tumor	Lumina B breast cancer	Cell line	GSM2258788	UACC812.H3K9ac.rep1	GSM2258792	UACC812.Input.rep1
Pair_119	GSE85158	H3K9ac	Luminal B breast cancer	Tumor vs Nonmalignant	Tumor	Lumina B breast cancer	Cell line	GSM2258789	UACC812.H3K9ac.rep2	GSM2258793	UACC812.Input.rep2
Pair_120	GSE85158	H3K9ac	HER2+ breast cancer	Tumor vs Nonmalignant	Nonmalignant	Normal mammary breast epithelium	Cell line	GSM2258698	76NF2V.H3K9ac.rep1	GSM2258702	76NF2V.Input.rep1
Pair_120	GSE85158	H3K9ac	HER2+ breast cancer	Tumor vs Nonmalignant	Nonmalignant	Normal mammary breast epithelium	Cell line	GSM2258699	76NF2V.H3K9ac.rep2	GSM2258703	76NF2V.Input.rep2
Pair_120	GSE85158	H3K9ac	HER2+ breast cancer	Tumor vs Nonmalignant	Nonmalignant	Normal mammary breast epithelium	Cell line	GSM2258716	MCF10A.H3K9ac.rep1	GSM2258720	MCF10A.Input.rep1
Pair_120	GSE85158	H3K9ac	HER2+ breast cancer	Tumor vs Nonmalignant	Nonmalignant	Normal mammary breast epithelium	Cell line	GSM2258717	MCF10A.H3K9ac.rep2	GSM2258721	MCF10A.Input.rep2
Pair_120	GSE85158	H3K9ac	HER2+ breast cancer	Tumor vs Nonmalignant	Tumor	HER2+ breast cancer	Cell line	GSM2258806	SKBR3.H3K9ac.rep1	GSM2258810	SKBR3.Input.rep1
Pair_120	GSE85158	H3K9ac	HER2+ breast cancer	Tumor vs Nonmalignant	Tumor	HER2+ breast cancer	Cell line	GSM2258807	SKBR3.H3K9ac.rep2	GSM2258811	SKBR3.Input.rep2
Pair_120	GSE85158	H3K9ac	HER2+ breast cancer	Tumor vs Nonmalignant	Tumor	HER2+ breast cancer	Cell line	GSM2258824	AU565.H3K9ac.rep1	GSM2258828	AU565.Input.rep1
Pair_120	GSE85158	H3K9ac	HER2+ breast cancer	Tumor vs Nonmalignant	Tumor	HER2+ breast cancer	Cell line	GSM2258825	AU565.H3K9ac.rep2	GSM2258829	AU565.Input.rep2
Pair_120	GSE85158	H3K9ac	HER2+ breast cancer	Tumor vs Nonmalignant	Tumor	HER2+ breast cancer	Cell line	GSM2258842	HCC1954.H3K9ac.rep1	GSM2258846	HCC1954.Input.rep1
Pair_120	GSE85158	H3K9ac	HER2+ breast cancer	Tumor vs Nonmalignant	Tumor	HER2+ breast cancer	Cell line	GSM2258843	HCC1954.H3K9ac.rep2	GSM2258847	HCC1954.Input.rep2
Pair_121	GSE85158	H3K9ac	TN CL breast cancer	Tumor vs Nonmalignant	Nonmalignant	Normal mammary breast epithelium	Cell line	GSM2258698	76NF2V.H3K9ac.rep1	GSM2258702	76NF2V.Input.rep1
Pair_121	GSE85158	H3K9ac	TN CL breast cancer	Tumor vs Nonmalignant	Nonmalignant	Normal mammary breast epithelium	Cell line	GSM2258699	76NF2V.H3K9ac.rep2	GSM2258703	76NF2V.Input.rep2
Pair_121	GSE85158	H3K9ac	TN CL breast cancer	Tumor vs Nonmalignant	Nonmalignant	Normal mammary breast epithelium	Cell line	GSM2258716	MCF10A.H3K9ac.rep1	GSM2258720	MCF10A.Input.rep1
Pair_121	GSE85158	H3K9ac	TN CL breast cancer	Tumor vs Nonmalignant	Nonmalignant	Normal mammary breast epithelium	Cell line	GSM2258717	MCF10A.H3K9ac.rep2	GSM2258721	MCF10A.Input.rep2
Pair_121	GSE85158	H3K9ac	TN CL breast cancer	Tumor vs Nonmalignant	Tumor	TN CL breast cancer	Cell line	GSM2258860	MB231.H3K9ac.rep1	GSM2258864	MB231.Input.rep1
Pair_121	GSE85158	H3K9ac	TN CL breast cancer	Tumor vs Nonmalignant	Tumor	TN CL breast cancer	Cell line	GSM2258861	MB231.H3K9ac.rep2	GSM2258865	MB231.Input.rep2
Pair_121	GSE85158	H3K9ac	TN CL breast cancer	Tumor vs Nonmalignant	Tumor	TN CL breast cancer	Cell line	GSM2258878	MB436.H3K9ac.rep1	GSM2258882	MB436.Input.rep1
Pair_121	GSE85158	H3K9ac	TN CL breast cancer	Tumor vs Nonmalignant	Tumor	TN CL breast cancer	Cell line	GSM2258879	MB436.H3K9ac.rep2	GSM2258883	MB436.Input.rep2
Pair_122	GSE85158	H3K9ac	TN basal breast cancer	Tumor vs Nonmalignant	Nonmalignant	Normal mammary breast epithelium	Cell line	GSM2258698	76NF2V.H3K9ac.rep1	GSM2258702	76NF2V.Input.rep1
Pair_122	GSE85158	H3K9ac	TN basal breast cancer	Tumor vs Nonmalignant	Nonmalignant	Normal mammary breast epithelium	Cell line	GSM2258699	76NF2V.H3K9ac.rep2	GSM2258703	76NF2V.Input.rep2
Pair_122	GSE85158	H3K9ac	TN basal breast cancer	Tumor vs Nonmalignant	Nonmalignant	Normal mammary breast epithelium	Cell line	GSM2258716	MCF10A.H3K9ac.rep1	GSM2258720	MCF10A.Input.rep1
Pair_122	GSE85158	H3K9ac	TN basal breast cancer	Tumor vs Nonmalignant	Nonmalignant	Normal mammary breast epithelium	Cell line	GSM2258717	MCF10A.H3K9ac.rep2	GSM2258721	MCF10A.Input.rep2
Pair_122	GSE85158	H3K9ac	TN basal breast cancer	Tumor vs Nonmalignant	Tumor	TN basal breast cancer	Cell line	GSM2258896	MB468.H3K9ac.rep1	GSM2258900	MB468.Input.rep1
Pair_122	GSE85158	H3K9ac	TN basal breast cancer	Tumor vs Nonmalignant	Tumor	TN basal breast cancer	Cell line	GSM2258897	MB468.H3K9ac.rep2	GSM2258901	MB468.Input.rep2
Pair_122	GSE85158	H3K9ac	TN basal breast cancer	Tumor vs Nonmalignant	Tumor	TN basal breast cancer	Cell line	GSM2258914	HCC1937.H3K9ac.rep1	GSM2258918	HCC1937.Input.rep1
Pair_122	GSE85158	H3K9ac	TN basal breast cancer	Tumor vs Nonmalignant	Tumor	TN basal breast cancer	Cell line	GSM2258915	HCC1937.H3K9ac.rep2	GSM2258919	HCC1937.Input.rep2
Pair_123	GSE85158	H3K9me3	Luminal A breast cancer	Tumor vs Nonmalignant	Nonmalignant	Normal mammary breast epithelium	Cell line	GSM2258700	76NF2V.H3K9me3.rep1	GSM2258702	76NF2V.Input.rep1
Pair_123	GSE85158	H3K9me3	Luminal A breast cancer	Tumor vs Nonmalignant	Nonmalignant	Normal mammary breast epithelium	Cell line	GSM2258701	76NF2V.H3K9me3.rep2	GSM2258703	76NF2V.Input.rep2
Pair_123	GSE85158	H3K9me3	Luminal A breast cancer	Tumor vs Nonmalignant	Nonmalignant	Normal mammary breast epithelium	Cell line	GSM2258718	MCF10A.H3K9me3.rep1	GSM2258720	MCF10A.Input.rep1
Pair_123	GSE85158	H3K9me3	Luminal A breast cancer	Tumor vs Nonmalignant	Nonmalignant	Normal mammary breast epithelium	Cell line	GSM2258719	MCF10A.H3K9me3.rep2	GSM2258721	MCF10A.Input.rep2
Pair_123	GSE85158	H3K9me3	Luminal A breast cancer	Tumor vs Nonmalignant	Tumor	Luminal A breast cancer	Cell line	GSM2258736	MCF7.H3K9me3.rep1	GSM2258738	MCF7.Input.rep1
Pair_123	GSE85158	H3K9me3	Luminal A breast cancer	Tumor vs Nonmalignant	Tumor	Luminal A breast cancer	Cell line	GSM2258737	MCF7.H3K9me3.rep2	GSM2258739	MCF7.Input.rep2
Pair_124	GSE85158	H3K9me3	Luminal B breast cancer	Tumor vs Nonmalignant	Nonmalignant	Normal mammary breast epithelium	Cell line	GSM2258700	76NF2V.H3K9me3.rep1	GSM2258702	76NF2V.Input.rep1
Pair_124	GSE85158	H3K9me3	Luminal B breast cancer	Tumor vs Nonmalignant	Nonmalignant	Normal mammary breast epithelium	Cell line	GSM2258701	76NF2V.H3K9me3.rep2	GSM2258703	76NF2V.Input.rep2
Pair_124	GSE85158	H3K9me3	Luminal B breast cancer	Tumor vs Nonmalignant	Nonmalignant	Normal mammary breast epithelium	Cell line	GSM2258718	MCF10A.H3K9me3.rep1	GSM2258720	MCF10A.Input.rep1
Pair_124	GSE85158	H3K9me3	Luminal B breast cancer	Tumor vs Nonmalignant	Nonmalignant	Normal mammary breast epithelium	Cell line	GSM2258719	MCF10A.H3K9me3.rep2	GSM2258721	MCF10A.Input.rep2
Pair_124	GSE85158	H3K9me3	Luminal B breast cancer	Tumor vs Nonmalignant	Tumor	Lumina B breast cancer	Cell line	GSM2258772	MB361.H3K9me3.rep1	GSM2258774	MB361.Input.rep1
Pair_124	GSE85158	H3K9me3	Luminal B breast cancer	Tumor vs Nonmalignant	Tumor	Lumina B breast cancer	Cell line	GSM2258773	MB361.H3K9me3.rep2	GSM2258775	MB361.Input.rep2
Pair_124	GSE85158	H3K9me3	Luminal B breast cancer	Tumor vs Nonmalignant	Tumor	Lumina B breast cancer	Cell line	GSM2258790	UACC812.H3K9me3.rep1	GSM2258792	UACC812.Input.rep1
Pair_124	GSE85158	H3K9me3	Luminal B breast cancer	Tumor vs Nonmalignant	Tumor	Lumina B breast cancer	Cell line	GSM2258791	UACC812.H3K9me3.rep2	GSM2258793	UACC812.Input.rep2
Pair_125	GSE85158	H3K9me3	HER2+ breast cancer	Tumor vs Nonmalignant	Nonmalignant	Normal mammary breast epithelium	Cell line	GSM2258700	76NF2V.H3K9me3.rep1	GSM2258702	76NF2V.Input.rep1
Pair_125	GSE85158	H3K9me3	HER2+ breast cancer	Tumor vs Nonmalignant	Nonmalignant	Normal mammary breast epithelium	Cell line	GSM2258701	76NF2V.H3K9me3.rep2	GSM2258703	76NF2V.Input.rep2
Pair_125	GSE85158	H3K9me3	HER2+ breast cancer	Tumor vs Nonmalignant	Nonmalignant	Normal mammary breast epithelium	Cell line	GSM2258718	MCF10A.H3K9me3.rep1	GSM2258720	MCF10A.Input.rep1
Pair_125	GSE85158	H3K9me3	HER2+ breast cancer	Tumor vs Nonmalignant	Nonmalignant	Normal mammary breast epithelium	Cell line	GSM2258719	MCF10A.H3K9me3.rep2	GSM2258721	MCF10A.Input.rep2
Pair_125	GSE85158	H3K9me3	HER2+ breast cancer	Tumor vs Nonmalignant	Tumor	HER2+ breast cancer	Cell line	GSM2258808	SKBR3.H3K9me3.rep1	GSM2258810	SKBR3.Input.rep1
Pair_125	GSE85158	H3K9me3	HER2+ breast cancer	Tumor vs Nonmalignant	Tumor	HER2+ breast cancer	Cell line	GSM2258809	SKBR3.H3K9me3.rep2	GSM2258811	SKBR3.Input.rep2
Pair_125	GSE85158	H3K9me3	HER2+ breast cancer	Tumor vs Nonmalignant	Tumor	HER2+ breast cancer	Cell line	GSM2258826	AU565.H3K9me3.rep1	GSM2258828	AU565.Input.rep1
Pair_125	GSE85158	H3K9me3	HER2+ breast cancer	Tumor vs Nonmalignant	Tumor	HER2+ breast cancer	Cell line	GSM2258827	AU565.H3K9me3.rep2	GSM2258829	AU565.Input.rep2
Pair_125	GSE85158	H3K9me3	HER2+ breast cancer	Tumor vs Nonmalignant	Tumor	HER2+ breast cancer	Cell line	GSM2258844	HCC1954.H3K9me3.rep1	GSM2258846	HCC1954.Input.rep1
Pair_125	GSE85158	H3K9me3	HER2+ breast cancer	Tumor vs Nonmalignant	Tumor	HER2+ breast cancer	Cell line	GSM2258845	HCC1954.H3K9me3.rep2	GSM2258847	HCC1954.Input.rep2
Pair_126	GSE85158	H3K9me3	TN CL breast cancer	Tumor vs Nonmalignant	Nonmalignant	Normal mammary breast epithelium	Cell line	GSM2258700	76NF2V.H3K9me3.rep1	GSM2258702	76NF2V.Input.rep1
Pair_126	GSE85158	H3K9me3	TN CL breast cancer	Tumor vs Nonmalignant	Nonmalignant	Normal mammary breast epithelium	Cell line	GSM2258701	76NF2V.H3K9me3.rep2	GSM2258703	76NF2V.Input.rep2
Pair_126	GSE85158	H3K9me3	TN CL breast cancer	Tumor vs Nonmalignant	Nonmalignant	Normal mammary breast epithelium	Cell line	GSM2258718	MCF10A.H3K9me3.rep1	GSM2258720	MCF10A.Input.rep1
Pair_126	GSE85158	H3K9me3	TN CL breast cancer	Tumor vs Nonmalignant	Nonmalignant	Normal mammary breast epithelium	Cell line	GSM2258719	MCF10A.H3K9me3.rep2	GSM2258721	MCF10A.Input.rep2
Pair_126	GSE85158	H3K9me3	TN CL breast cancer	Tumor vs Nonmalignant	Tumor	TN CL breast cancer	Cell line	GSM2258880	MB436.H3K9me3.rep1	GSM2258882	MB436.Input.rep1
Pair_126	GSE85158	H3K9me3	TN CL breast cancer	Tumor vs Nonmalignant	Tumor	TN CL breast cancer	Cell line	GSM2258881	MB436.H3K9me3.rep2	GSM2258883	MB436.Input.rep2
Pair_127	GSE85158	H3K9me3	TN basal breast cancer	Tumor vs Nonmalignant	Nonmalignant	Normal mammary breast epithelium	Cell line	GSM2258700	76NF2V.H3K9me3.rep1	GSM2258702	76NF2V.Input.rep1
Pair_127	GSE85158	H3K9me3	TN basal breast cancer	Tumor vs Nonmalignant	Nonmalignant	Normal mammary breast epithelium	Cell line	GSM2258701	76NF2V.H3K9me3.rep2	GSM2258703	76NF2V.Input.rep2
Pair_127	GSE85158	H3K9me3	TN basal breast cancer	Tumor vs Nonmalignant	Nonmalignant	Normal mammary breast epithelium	Cell line	GSM2258718	MCF10A.H3K9me3.rep1	GSM2258720	MCF10A.Input.rep1
Pair_127	GSE85158	H3K9me3	TN basal breast cancer	Tumor vs Nonmalignant	Nonmalignant	Normal mammary breast epithelium	Cell line	GSM2258719	MCF10A.H3K9me3.rep2	GSM2258721	MCF10A.Input.rep2
Pair_127	GSE85158	H3K9me3	TN basal breast cancer	Tumor vs Nonmalignant	Tumor	TN basal breast cancer	Cell line	GSM2258898	MB468.H3K9me3.rep1	GSM2258900	MB468.Input.rep1
Pair_127	GSE85158	H3K9me3	TN basal breast cancer	Tumor vs Nonmalignant	Tumor	TN basal breast cancer	Cell line	GSM2258899	MB468.H3K9me3.rep2	GSM2258901	MB468.Input.rep2
Pair_127	GSE85158	H3K9me3	TN basal breast cancer	Tumor vs Nonmalignant	Tumor	TN basal breast cancer	Cell line	GSM2258916	HCC1937.H3K9me3.rep1	GSM2258918	HCC1937.Input.rep1
Pair_127	GSE85158	H3K9me3	TN basal breast cancer	Tumor vs Nonmalignant	Tumor	TN basal breast cancer	Cell line	GSM2258917	HCC1937.H3K9me3.rep2	GSM2258919	HCC1937.Input.rep2
Pair_129	GSE149103	H3K27ac	Pancreatic cancer	Tumor vs Nonmalignant	Nonmalignant	Immortalized normal pancreatic ductal epithelium	Cell line	GSM4490496	HPNE H3K27ac ChIP-seq Rep1	GSM4490506	HPNE input
Pair_129	GSE149103	H3K27ac	Pancreatic cancer	Tumor vs Nonmalignant	Nonmalignant	Immortalized normal pancreatic ductal epithelium	Cell line	GSM4490497	HPNE H3K27ac ChIP-seq Rep2	GSM4490506	HPNE input
Pair_129	GSE149103	H3K27ac	Pancreatic cancer	Tumor vs Nonmalignant	Tumor	Primary pancreatic cancer cells	Cell line	GSM4490518	PANC-1 H3K27ac ChIP-seq Rep1	GSM4490528	PANC-1 input
Pair_129	GSE149103	H3K27ac	Pancreatic cancer	Tumor vs Nonmalignant	Tumor	Primary pancreatic cancer cells	Cell line	GSM4490519	PANC-1 H3K27ac ChIP-seq Rep2	GSM4490528	PANC-1 input
Pair_130	GSE149103	H3K27ac	Pancreatic cancer	Metastasis vs Primary	Primary	Primary pancreatic cancer cells	Cell line	GSM4490518	PANC-1 H3K27ac ChIP-seq Rep1	GSM4490528	PANC-1 input
Pair_130	GSE149103	H3K27ac	Pancreatic cancer	Metastasis vs Primary	Primary	Primary pancreatic cancer cells	Cell line	GSM4490519	PANC-1 H3K27ac ChIP-seq Rep2	GSM4490528	PANC-1 input
Pair_130	GSE149103	H3K27ac	Pancreatic cancer	Metastasis vs Primary	Metastasis	Pancreatic cancer cells derived from liver metastasis	Cell line	GSM4490540	Capan-1 H3K27ac ChIP-seq Rep1	GSM4490550	Capan-1 input
Pair_130	GSE149103	H3K27ac	Pancreatic cancer	Metastasis vs Primary	Metastasis	Pancreatic cancer cells derived from liver metastasis	Cell line	GSM4490541	Capan-1 H3K27ac ChIP-seq Rep2	GSM4490550	Capan-1 input
Pair_135	GSE149103	H3K4me3	Pancreatic cancer	Tumor vs Nonmalignant	Nonmalignant	Immortalized normal pancreatic ductal epithelium	Cell line	GSM4490494	HPNE H3K4me3 ChIP-seq Rep1	GSM4490506	HPNE input
Pair_135	GSE149103	H3K4me3	Pancreatic cancer	Tumor vs Nonmalignant	Nonmalignant	Immortalized normal pancreatic ductal epithelium	Cell line	GSM4490495	HPNE H3K4me3 ChIP-seq Rep2	GSM4490506	HPNE input
Pair_135	GSE149103	H3K4me3	Pancreatic cancer	Tumor vs Nonmalignant	Tumor	Primary pancreatic cancer cells	Cell line	GSM4490517	PANC-1 H3K4me3 ChIP-seq Rep2	GSM4490528	PANC-1 input
Pair_135	GSE149103	H3K4me3	Pancreatic cancer	Tumor vs Nonmalignant	Tumor	Primary pancreatic cancer cells	Cell line	GSM4490516	PANC-1 H3K4me3 ChIP-seq Rep1	GSM4490528	PANC-1 input
Pair_136	GSE149103	H3K4me3	Pancreatic cancer	Metastasis vs Primary	Primary	Primary pancreatic cancer cells	Cell line	GSM4490517	PANC-1 H3K4me3 ChIP-seq Rep2	GSM4490528	PANC-1 input
Pair_136	GSE149103	H3K4me3	Pancreatic cancer	Metastasis vs Primary	Primary	Primary pancreatic cancer cells	Cell line	GSM4490516	PANC-1 H3K4me3 ChIP-seq Rep1	GSM4490528	PANC-1 input
Pair_136	GSE149103	H3K4me3	Pancreatic cancer	Metastasis vs Primary	Metastasis	Pancreatic cancer cells derived from liver metastasis	Cell line	GSM4490538	Capan-1 H3K4me3 ChIP-seq Rep1	GSM4490550	Capan-1 input
Pair_136	GSE149103	H3K4me3	Pancreatic cancer	Metastasis vs Primary	Metastasis	Pancreatic cancer cells derived from liver metastasis	Cell line	GSM4490539	Capan-1 H3K4me3 ChIP-seq Rep2	GSM4490550	Capan-1 input
Pair_137	GSE149103	H3K9me3	Pancreatic cancer	Tumor vs Nonmalignant	Nonmalignant	Immortalized normal pancreatic ductal epithelium	Cell line	GSM4490502	HPNE H3K9me3 ChIP-seq Rep1	GSM4490506	HPNE input
Pair_137	GSE149103	H3K9me3	Pancreatic cancer	Tumor vs Nonmalignant	Nonmalignant	Immortalized normal pancreatic ductal epithelium	Cell line	GSM4490503	HPNE H3K9me3 ChIP-seq Rep2	GSM4490506	HPNE input
Pair_137	GSE149103	H3K9me3	Pancreatic cancer	Tumor vs Nonmalignant	Tumor	Primary pancreatic cancer cells	Cell line	GSM4490524	PANC-1 H3K9me3 ChIP-seq Rep1	GSM4490528	PANC-1 input
Pair_137	GSE149103	H3K9me3	Pancreatic cancer	Tumor vs Nonmalignant	Tumor	Primary pancreatic cancer cells	Cell line	GSM4490525	PANC-1 H3K9me3 ChIP-seq Rep2	GSM4490528	PANC-1 input
Pair_138	GSE149103	H3K9me3	Pancreatic cancer	Metastasis vs Primary	Primary	Primary pancreatic cancer cells	Cell line	GSM4490524	PANC-1 H3K9me3 ChIP-seq Rep1	GSM4490528	PANC-1 input
Pair_138	GSE149103	H3K9me3	Pancreatic cancer	Metastasis vs Primary	Primary	Primary pancreatic cancer cells	Cell line	GSM4490525	PANC-1 H3K9me3 ChIP-seq Rep2	GSM4490528	PANC-1 input
Pair_138	GSE149103	H3K9me3	Pancreatic cancer	Metastasis vs Primary	Metastasis	Pancreatic cancer cells derived from liver metastasis	Cell line	GSM4490546	Capan-1 H3K9me3 ChIP-seq Rep1	GSM4490550	Capan-1 input
Pair_138	GSE149103	H3K9me3	Pancreatic cancer	Metastasis vs Primary	Metastasis	Pancreatic cancer cells derived from liver metastasis	Cell line	GSM4490547	Capan-1 H3K9me3 ChIP-seq Rep2	GSM4490550	Capan-1 input
Pair_139	GSE166254	H3K27ac	Colorectal cancer	Tumor vs Nonmalignant	Tumor	Primary CRC	Tissue	GSM5066838	17627T H3K27ac ChIP-seq	GSM5066867	17627T input
Pair_139	GSE166254	H3K27ac	Colorectal cancer	Tumor vs Nonmalignant	Tumor	Primary CRC	Tissue	GSM5066840	17753T H3K27ac ChIP-seq	GSM5066869	17753T input
Pair_139	GSE166254	H3K27ac	Colorectal cancer	Tumor vs Nonmalignant	Tumor	Primary CRC	Tissue	GSM5066842	17787T H3K27ac ChIP-seq	GSM5066871	17787T input
Pair_139	GSE166254	H3K27ac	Colorectal cancer	Tumor vs Nonmalignant	Tumor	Primary CRC	Tissue	GSM5066843	18081T H3K27ac ChIP-seq	GSM5066873	18081T input
Pair_139	GSE166254	H3K27ac	Colorectal cancer	Tumor vs Nonmalignant	Nonmalignant	Normal colon mucosa	Tissue	GSM5066844	18081N H3K27ac ChIP-seq	GSM5066874	18081N input
Pair_139	GSE166254	H3K27ac	Colorectal cancer	Tumor vs Nonmalignant	Tumor	Primary CRC	Tissue	GSM5066847	18607T H3K27ac ChIP-seq	GSM5066876	18607T input
Pair_139	GSE166254	H3K27ac	Colorectal cancer	Tumor vs Nonmalignant	Nonmalignant	Normal colon mucosa	Tissue	GSM5066848	18607N H3K27ac ChIP-seq	GSM5066877	18607N input
Pair_139	GSE166254	H3K27ac	Colorectal cancer	Tumor vs Nonmalignant	Tumor	Primary CRC	Tissue	GSM5066849	18739T H3K27ac ChIP-seq	GSM5066878	18739T input
Pair_139	GSE166254	H3K27ac	Colorectal cancer	Tumor vs Nonmalignant	Nonmalignant	Normal colon mucosa	Tissue	GSM5066850	18739N H3K27ac ChIP-seq	GSM5066879	18739N input
Pair_139	GSE166254	H3K27ac	Colorectal cancer	Tumor vs Nonmalignant	Tumor	Primary CRC	Tissue	GSM5066851	18810T H3K27ac ChIP-seq	GSM5066880	18810T input
Pair_139	GSE166254	H3K27ac	Colorectal cancer	Tumor vs Nonmalignant	Nonmalignant	Normal colon mucosa	Tissue	GSM5066852	18810N H3K27ac ChIP-seq	GSM5066881	18810N input
Pair_139	GSE166254	H3K27ac	Colorectal cancer	Tumor vs Nonmalignant	Tumor	Primary CRC	Tissue	GSM5066853	18946T H3K27ac ChIP-seq	GSM5066882	18946T input
Pair_139	GSE166254	H3K27ac	Colorectal cancer	Tumor vs Nonmalignant	Nonmalignant	Normal colon mucosa	Tissue	GSM5066854	18946N H3K27ac ChIP-seq	GSM5066883	18946N input
Pair_139	GSE166254	H3K27ac	Colorectal cancer	Tumor vs Nonmalignant	Tumor	Primary CRC	Tissue	GSM5066855	19106T H3K27ac ChIP-seq	GSM5066884	19106T input
Pair_139	GSE166254	H3K27ac	Colorectal cancer	Tumor vs Nonmalignant	Nonmalignant	Normal colon mucosa	Tissue	GSM5066856	19106N H3K27ac ChIP-seq	GSM5066885	19106N input
Pair_139	GSE166254	H3K27ac	Colorectal cancer	Tumor vs Nonmalignant	Tumor	Primary CRC	Tissue	GSM5066857	19282T H3K27ac ChIP-seq	GSM5066886	19282T input
Pair_139	GSE166254	H3K27ac	Colorectal cancer	Tumor vs Nonmalignant	Nonmalignant	Normal colon mucosa	Tissue	GSM5066858	19282N H3K27ac ChIP-seq	GSM5066887	19282N input
Pair_139	GSE166254	H3K27ac	Colorectal cancer	Tumor vs Nonmalignant	Tumor	Primary CRC	Tissue	GSM5066859	19342T H3K27ac ChIP-seq	GSM5066888	19342T input
Pair_139	GSE166254	H3K27ac	Colorectal cancer	Tumor vs Nonmalignant	Nonmalignant	Normal colon mucosa	Tissue	GSM5066860	19342N H3K27ac ChIP-seq	GSM5066889	19342N input
Pair_139	GSE166254	H3K27ac	Colorectal cancer	Tumor vs Nonmalignant	Tumor	Primary CRC	Tissue	GSM5066861	19395T H3K27ac ChIP-seq	GSM5066890	19395T input
Pair_139	GSE166254	H3K27ac	Colorectal cancer	Tumor vs Nonmalignant	Tumor	Primary CRC	Tissue	GSM5066863	19441T H3K27ac ChIP-seq	GSM5066892	19441T input
Pair_139	GSE166254	H3K27ac	Colorectal cancer	Tumor vs Nonmalignant	Nonmalignant	Normal colon mucosa	Tissue	GSM5066864	19441N H3K27ac ChIP-seq	GSM5066893	19441N input
Pair_139	GSE166254	H3K27ac	Colorectal cancer	Tumor vs Nonmalignant	Tumor	Primary CRC	Tissue	GSM5066865	19442T H3K27ac ChIP-seq	GSM5066894	19442T input
Pair_139	GSE166254	H3K27ac	Colorectal cancer	Tumor vs Nonmalignant	Nonmalignant	Normal colon mucosa	Tissue	GSM5066866	19442N H3K27ac ChIP-seq	GSM5066895	19442N input
Pair_140	GSE211473	H3K4me1	Head and neck cancer (HPV Positive)	Tumor vs Nonmalignant	Nonmalignant	nasopharyngeal epithelial cell line	Cell line	GSM6473195	NP69SV40T_WT_H3K4me1_replication1	GSM6473198	NP69SV40T_WT_input_replication1
Pair_140	GSE211473	H3K4me1	Head and neck cancer (HPV Positive)	Tumor vs Nonmalignant	Nonmalignant	nasopharyngeal epithelial cell line	Cell line	GSM6473199	NP69SV40T_WT_H3K4me1_replication2	GSM6473202	NP69SV40T_WT_input_replication2
Pair_140	GSE211473	H3K4me1	Head and neck cancer (HPV Positive)	Tumor vs Nonmalignant	Tumor	HPV(+) head and neck cancer cell line	Cell line	GSM6792835	UM-SCC-47_H3K4me1_replication1	GSM6792838	HPV(+) UM-SCC-47_input_replication1
Pair_140	GSE211473	H3K4me1	Head and neck cancer (HPV Positive)	Tumor vs Nonmalignant	Tumor	HPV(+) head and neck cancer cell line	Cell line	GSM6792839	UM-SCC-47_H3K4me1_replication2	GSM6792842	HPV(+) UM-SCC-47_input_replication2
Pair_140	GSE211473	H3K4me1	Head and neck cancer (HPV Positive)	Tumor vs Nonmalignant	Tumor	HPV(+) head and neck cancer cell line	Cell line	GSM6473171	UPCI-SCC-090_WT_H3K4me1_replication1	GSM6473174	HPV(+) UPCI-SCC-090_WT_input_replication1
Pair_140	GSE211473	H3K4me1	Head and neck cancer (HPV Positive)	Tumor vs Nonmalignant	Tumor	HPV(+) head and neck cancer cell line	Cell line	GSM6473175	UPCI-SCC-090_WT_H3K4me1_replication2	GSM6473178	HPV(+) UPCI-SCC-090_WT_input_replication2
Pair_141	GSE211473	H3K4me1	Head and neck cancer (HPV Negative)	Tumor vs Nonmalignant	Nonmalignant	nasopharyngeal epithelial cell line	Cell line	GSM6473195	NP69SV40T_WT_H3K4me1_replication1	GSM6473198	NP69SV40T_WT_input_replication1
Pair_141	GSE211473	H3K4me1	Head and neck cancer (HPV Negative)	Tumor vs Nonmalignant	Nonmalignant	nasopharyngeal epithelial cell line	Cell line	GSM6473199	NP69SV40T_WT_H3K4me1_replication2	GSM6473202	NP69SV40T_WT_input_replication2
Pair_141	GSE211473	H3K4me1	Head and neck cancer (HPV Negative)	Tumor vs Nonmalignant	Tumor	HPV(-) head and neck cancer cell line	Cell line	GSM6473187	FaDu_WT_H3K4me1_replication1	GSM6473190	HPV(-) FaDu_WT_input_replication1
Pair_141	GSE211473	H3K4me1	Head and neck cancer (HPV Negative)	Tumor vs Nonmalignant	Tumor	HPV(-) head and neck cancer cell line	Cell line	GSM6473191	FaDu_WT_H3K4me1_replication2	GSM6473194	HPV(-) FaDu_WT_input_replication2
Pair_142	GSE211473	H3K4me1	Head and neck cancer	Subtype1 vs Subtype2	Subtype1	HPV(+) head and neck cancer cell line	Cell line	GSM6792835	UM-SCC-47_H3K4me1_replication1	GSM6792838	HPV(+) UM-SCC-47_input_replication1
Pair_142	GSE211473	H3K4me1	Head and neck cancer	Subtype1 vs Subtype2	Subtype1	HPV(+) head and neck cancer cell line	Cell line	GSM6792839	UM-SCC-47_H3K4me1_replication2	GSM6792842	HPV(+) UM-SCC-47_input_replication2
Pair_142	GSE211473	H3K4me1	Head and neck cancer	Subtype1 vs Subtype2	Subtype1	HPV(+) head and neck cancer cell line	Cell line	GSM6473171	UPCI-SCC-090_WT_H3K4me1_replication1	GSM6473174	HPV(+) UPCI-SCC-090_WT_input_replication1
Pair_142	GSE211473	H3K4me1	Head and neck cancer	Subtype1 vs Subtype2	Subtype1	HPV(+) head and neck cancer cell line	Cell line	GSM6473175	UPCI-SCC-090_WT_H3K4me1_replication2	GSM6473178	HPV(+) UPCI-SCC-090_WT_input_replication2
Pair_142	GSE211473	H3K4me1	Head and neck cancer	Subtype1 vs Subtype2	Subtype2	HPV(-) head and neck cancer cell line	Cell line	GSM6473187	FaDu_WT_H3K4me1_replication1	GSM6473190	HPV(-) FaDu_WT_input_replication1
Pair_142	GSE211473	H3K4me1	Head and neck cancer	Subtype1 vs Subtype2	Subtype2	HPV(-) head and neck cancer cell line	Cell line	GSM6473191	FaDu_WT_H3K4me1_replication2	GSM6473194	HPV(-) FaDu_WT_input_replication2
Pair_143	GSE211473	H3K4me3	Head and neck cancer (HPV Positive)	Tumor vs Nonmalignant	Nonmalignant	nasopharyngeal epithelial cell line	Cell line	GSM6473196	NP69SV40T_WT_H3K4me3_replication1	GSM6473198	NP69SV40T_WT_input_replication1
Pair_143	GSE211473	H3K4me3	Head and neck cancer (HPV Positive)	Tumor vs Nonmalignant	Nonmalignant	nasopharyngeal epithelial cell line	Cell line	GSM6473200	NP69SV40T_WT_H3K4me3_replication2	GSM6473202	NP69SV40T_WT_input_replication2
Pair_143	GSE211473	H3K4me3	Head and neck cancer (HPV Positive)	Tumor vs Nonmalignant	Tumor	HPV(+) head and neck cancer cell line	Cell line	GSM6792836	UM-SCC-47_H3K4me3_replication1	GSM6792838	HPV(+) UM-SCC-47_input_replication1
Pair_143	GSE211473	H3K4me3	Head and neck cancer (HPV Positive)	Tumor vs Nonmalignant	Tumor	HPV(+) head and neck cancer cell line	Cell line	GSM6792840	UM-SCC-47_H3K4me3_replication2	GSM6792842	HPV(+) UM-SCC-47_input_replication2
Pair_143	GSE211473	H3K4me3	Head and neck cancer (HPV Positive)	Tumor vs Nonmalignant	Tumor	HPV(+) head and neck cancer cell line	Cell line	GSM6473172	UPCI-SCC-090_WT_H3K4me3_replication1	GSM6473174	HPV(+) UPCI-SCC-090_WT_input_replication1
Pair_143	GSE211473	H3K4me3	Head and neck cancer (HPV Positive)	Tumor vs Nonmalignant	Tumor	HPV(+) head and neck cancer cell line	Cell line	GSM6473176	UPCI-SCC-090_WT_H3K4me3_replication2	GSM6473178	HPV(+) UPCI-SCC-090_WT_input_replication2
Pair_143	GSE211473	H3K4me3	Head and neck cancer (HPV Positive)	Tumor vs Nonmalignant	Tumor	HPV(+) head and neck cancer cell line	Cell line	GSM6473180	UM-SCC-104_WT_H3K4me3_replication1	GSM6473182	HPV(+) UM-SCC-104_WT_input_replication1
Pair_143	GSE211473	H3K4me3	Head and neck cancer (HPV Positive)	Tumor vs Nonmalignant	Tumor	HPV(+) head and neck cancer cell line	Cell line	GSM6473184	UM-SCC-104_WT_H3K4me3_replication2	GSM6473186	HPV(+) UM-SCC-104_WT_input_replication2
Pair_144	GSE211473	H3K4me3	Head and neck cancer (HPV Negative)	Tumor vs Nonmalignant	Nonmalignant	nasopharyngeal epithelial cell line	Cell line	GSM6473196	NP69SV40T_WT_H3K4me3_replication1	GSM6473198	NP69SV40T_WT_input_replication1
Pair_144	GSE211473	H3K4me3	Head and neck cancer (HPV Negative)	Tumor vs Nonmalignant	Nonmalignant	nasopharyngeal epithelial cell line	Cell line	GSM6473200	NP69SV40T_WT_H3K4me3_replication2	GSM6473202	NP69SV40T_WT_input_replication2
Pair_144	GSE211473	H3K4me3	Head and neck cancer (HPV Negative)	Tumor vs Nonmalignant	Tumor	HPV(-) head and neck cancer cell line	Cell line	GSM6473188	FaDu_WT_H3K4me3_replication1	GSM6473190	HPV(-) FaDu_WT_input_replication1
Pair_144	GSE211473	H3K4me3	Head and neck cancer (HPV Negative)	Tumor vs Nonmalignant	Tumor	HPV(-) head and neck cancer cell line	Cell line	GSM6473192	FaDu_WT_H3K4me3_replication2	GSM6473194	HPV(-) FaDu_WT_input_replication2
Pair_145	GSE211473	H3K4me3	Head and neck cancer	Subtype1 vs Subtype2	Subtype1	HPV(+) head and neck cancer cell line	Cell line	GSM6792836	UM-SCC-47_H3K4me3_replication1	GSM6792838	HPV(+) UM-SCC-47_input_replication1
Pair_145	GSE211473	H3K4me3	Head and neck cancer	Subtype1 vs Subtype2	Subtype1	HPV(+) head and neck cancer cell line	Cell line	GSM6792840	UM-SCC-47_H3K4me3_replication2	GSM6792842	HPV(+) UM-SCC-47_input_replication2
Pair_145	GSE211473	H3K4me3	Head and neck cancer	Subtype1 vs Subtype2	Subtype1	HPV(+) head and neck cancer cell line	Cell line	GSM6473172	UPCI-SCC-090_WT_H3K4me3_replication1	GSM6473174	HPV(+) UPCI-SCC-090_WT_input_replication1
Pair_145	GSE211473	H3K4me3	Head and neck cancer	Subtype1 vs Subtype2	Subtype1	HPV(+) head and neck cancer cell line	Cell line	GSM6473176	UPCI-SCC-090_WT_H3K4me3_replication2	GSM6473178	HPV(+) UPCI-SCC-090_WT_input_replication2
Pair_145	GSE211473	H3K4me3	Head and neck cancer	Subtype1 vs Subtype2	Subtype1	HPV(+) head and neck cancer cell line	Cell line	GSM6473180	UM-SCC-104_WT_H3K4me3_replication1	GSM6473182	HPV(+) UM-SCC-104_WT_input_replication1
Pair_145	GSE211473	H3K4me3	Head and neck cancer	Subtype1 vs Subtype2	Subtype1	HPV(+) head and neck cancer cell line	Cell line	GSM6473184	UM-SCC-104_WT_H3K4me3_replication2	GSM6473186	HPV(+) UM-SCC-104_WT_input_replication2
Pair_145	GSE211473	H3K4me3	Head and neck cancer	Subtype1 vs Subtype2	Subtype2	HPV(-) head and neck cancer cell line	Cell line	GSM6473188	FaDu_WT_H3K4me3_replication1	GSM6473190	HPV(-) FaDu_WT_input_replication1
Pair_145	GSE211473	H3K4me3	Head and neck cancer	Subtype1 vs Subtype2	Subtype2	HPV(-) head and neck cancer cell line	Cell line	GSM6473192	FaDu_WT_H3K4me3_replication2	GSM6473194	HPV(-) FaDu_WT_input_replication2
Pair_146	GSE211473	H3K27ac	Head and neck cancer (HPV Positive)	Tumor vs Nonmalignant	Nonmalignant	nasopharyngeal epithelial cell line	Cell line	GSM6473197	NP69SV40T_WT_H3K27ac_replication1	GSM6473198	NP69SV40T_WT_input_replication1
Pair_146	GSE211473	H3K27ac	Head and neck cancer (HPV Positive)	Tumor vs Nonmalignant	Nonmalignant	nasopharyngeal epithelial cell line	Cell line	GSM6473201	NP69SV40T_WT_H3K27ac_replication2	GSM6473202	NP69SV40T_WT_input_replication2
Pair_146	GSE211473	H3K27ac	Head and neck cancer (HPV Positive)	Tumor vs Nonmalignant	Tumor	HPV(+) head and neck cancer cell line	Cell line	GSM6792837	UM-SCC-47_H3K27ac_replication1	GSM6792838	HPV(+) UM-SCC-47_input_replication1
Pair_146	GSE211473	H3K27ac	Head and neck cancer (HPV Positive)	Tumor vs Nonmalignant	Tumor	HPV(+) head and neck cancer cell line	Cell line	GSM6792841	UM-SCC-47_H3K27ac_replication2	GSM6792842	HPV(+) UM-SCC-47_input_replication2
Pair_146	GSE211473	H3K27ac	Head and neck cancer (HPV Positive)	Tumor vs Nonmalignant	Tumor	HPV(+) head and neck cancer cell line	Cell line	GSM6473173	UPCI-SCC-090_WT_H3K27ac_replication1	GSM6473174	HPV(+) UPCI-SCC-090_WT_input_replication1
Pair_146	GSE211473	H3K27ac	Head and neck cancer (HPV Positive)	Tumor vs Nonmalignant	Tumor	HPV(+) head and neck cancer cell line	Cell line	GSM6473177	UPCI-SCC-090_WT_H3K27ac_replication2	GSM6473178	HPV(+) UPCI-SCC-090_WT_input_replication2
Pair_146	GSE211473	H3K27ac	Head and neck cancer (HPV Positive)	Tumor vs Nonmalignant	Tumor	HPV(+) head and neck cancer cell line	Cell line	GSM6473181	UM-SCC-104_WT_H3K27ac_replication1	GSM6473182	HPV(+) UM-SCC-104_WT_input_replication1
Pair_146	GSE211473	H3K27ac	Head and neck cancer (HPV Positive)	Tumor vs Nonmalignant	Tumor	HPV(+) head and neck cancer cell line	Cell line	GSM6473185	UM-SCC-104_WT_H3K27ac_replication2	GSM6473186	HPV(+) UM-SCC-104_WT_input_replication2
Pair_147	GSE211473	H3K27ac	Head and neck cancer (HPV Negative)	Tumor vs Nonmalignant	Nonmalignant	nasopharyngeal epithelial cell line	Cell line	GSM6473197	NP69SV40T_WT_H3K27ac_replication1	GSM6473198	NP69SV40T_WT_input_replication1
Pair_147	GSE211473	H3K27ac	Head and neck cancer (HPV Negative)	Tumor vs Nonmalignant	Nonmalignant	nasopharyngeal epithelial cell line	Cell line	GSM6473201	NP69SV40T_WT_H3K27ac_replication2	GSM6473202	NP69SV40T_WT_input_replication2
Pair_147	GSE211473	H3K27ac	Head and neck cancer (HPV Negative)	Tumor vs Nonmalignant	Tumor	HPV(-) head and neck cancer cell line	Cell line	GSM6473189	FaDu_WT_H3K27ac_replication1	GSM6473190	HPV(-) FaDu_WT_input_replication1
Pair_147	GSE211473	H3K27ac	Head and neck cancer (HPV Negative)	Tumor vs Nonmalignant	Tumor	HPV(-) head and neck cancer cell line	Cell line	GSM6473193	FaDu_WT_H3K27ac_replication2	GSM6473194	HPV(-) FaDu_WT_input_replication2
Pair_148	GSE211473	H3K27ac	Head and neck cancer	Subtype1 vs Subtype2	Subtype1	HPV(+) head and neck cancer cell line	Cell line	GSM6792837	UM-SCC-47_H3K27ac_replication1	GSM6792838	HPV(+) UM-SCC-47_input_replication1
Pair_148	GSE211473	H3K27ac	Head and neck cancer	Subtype1 vs Subtype2	Subtype1	HPV(+) head and neck cancer cell line	Cell line	GSM6792841	UM-SCC-47_H3K27ac_replication2	GSM6792842	HPV(+) UM-SCC-47_input_replication2
Pair_148	GSE211473	H3K27ac	Head and neck cancer	Subtype1 vs Subtype2	Subtype1	HPV(+) head and neck cancer cell line	Cell line	GSM6473173	UPCI-SCC-090_WT_H3K27ac_replication1	GSM6473174	HPV(+) UPCI-SCC-090_WT_input_replication1
Pair_148	GSE211473	H3K27ac	Head and neck cancer	Subtype1 vs Subtype2	Subtype1	HPV(+) head and neck cancer cell line	Cell line	GSM6473177	UPCI-SCC-090_WT_H3K27ac_replication2	GSM6473178	HPV(+) UPCI-SCC-090_WT_input_replication2
Pair_148	GSE211473	H3K27ac	Head and neck cancer	Subtype1 vs Subtype2	Subtype1	HPV(+) head and neck cancer cell line	Cell line	GSM6473181	UM-SCC-104_WT_H3K27ac_replication1	GSM6473182	HPV(+) UM-SCC-104_WT_input_replication1
Pair_148	GSE211473	H3K27ac	Head and neck cancer	Subtype1 vs Subtype2	Subtype1	HPV(+) head and neck cancer cell line	Cell line	GSM6473185	UM-SCC-104_WT_H3K27ac_replication2	GSM6473186	HPV(+) UM-SCC-104_WT_input_replication2
Pair_148	GSE211473	H3K27ac	Head and neck cancer	Subtype1 vs Subtype2	Subtype2	HPV(-) head and neck cancer cell line	Cell line	GSM6473189	FaDu_WT_H3K27ac_replication1	GSM6473190	HPV(-) FaDu_WT_input_replication1
Pair_148	GSE211473	H3K27ac	Head and neck cancer	Subtype1 vs Subtype2	Subtype2	HPV(-) head and neck cancer cell line	Cell line	GSM6473193	FaDu_WT_H3K27ac_replication2	GSM6473194	HPV(-) FaDu_WT_input_replication2
Pair_149	GSE212342	H3K27ac	Liver cancer	Tumor vs Nonmalignant	Tumor	Tumor	Tissue	GSM6528123	HEP152_T10_H3K27ac_ChIPseq	GSM6528188	HN00146504_input
Pair_149	GSE212342	H3K27ac	Liver cancer	Tumor vs Nonmalignant	Tumor	Tumor	Tissue	GSM6528124	HEP152_T7_H3K27ac_ChIPseq	GSM6528188	HN00146504_input
Pair_149	GSE212342	H3K27ac	Liver cancer	Tumor vs Nonmalignant	Tumor	Tumor	Tissue	GSM6528125	HEP200_T7_H3K27ac_ChIPseq	GSM6528188	HN00146504_input
Pair_149	GSE212342	H3K27ac	Liver cancer	Tumor vs Nonmalignant	Tumor	Tumor	Tissue	GSM6528126	HEP200_T8_H3K27ac_ChIPseq	GSM6528188	HN00146504_input
Pair_149	GSE212342	H3K27ac	Liver cancer	Tumor vs Nonmalignant	Nonmalignant	Normal	Tissue	GSM6528127	01567_N_H3K27ac_ChIPseq	GSM6528189	HN00148717_HN00148718_input
Pair_149	GSE212342	H3K27ac	Liver cancer	Tumor vs Nonmalignant	Nonmalignant	Normal	Tissue	GSM6528128	B016_N_H3K27ac_ChIPseq	GSM6528189	HN00148717_HN00148718_input
Pair_149	GSE212342	H3K27ac	Liver cancer	Tumor vs Nonmalignant	Tumor	Tumor	Tissue	GSM6528129	B016_T_H3K27ac_ChIPseq	GSM6528189	HN00148717_HN00148718_input
Pair_149	GSE212342	H3K27ac	Liver cancer	Tumor vs Nonmalignant	Nonmalignant	Normal	Tissue	GSM6528130	B017_N_H3K27ac_ChIPseq	GSM6528189	HN00148717_HN00148718_input
Pair_149	GSE212342	H3K27ac	Liver cancer	Tumor vs Nonmalignant	Tumor	Tumor	Tissue	GSM6528131	B017_T_H3K27ac_ChIPseq	GSM6528189	HN00148717_HN00148718_input
Pair_149	GSE212342	H3K27ac	Liver cancer	Tumor vs Nonmalignant	Nonmalignant	Normal	Tissue	GSM6528132	B018_N_H3K27ac_ChIPseq	GSM6528189	HN00148717_HN00148718_input
Pair_149	GSE212342	H3K27ac	Liver cancer	Tumor vs Nonmalignant	Tumor	Tumor	Tissue	GSM6528133	B020_T_H3K27ac_ChIPseq	GSM6528189	HN00148717_HN00148718_input
Pair_149	GSE212342	H3K27ac	Liver cancer	Tumor vs Nonmalignant	Nonmalignant	Normal	Tissue	GSM6528134	B020_N_H3K27ac_ChIPseq	GSM6528189	HN00148717_HN00148718_input
Pair_149	GSE212342	H3K27ac	Liver cancer	Tumor vs Nonmalignant	Nonmalignant	Normal	Tissue	GSM6528135	HEP262_N_H3K27ac_ChIPseq	GSM6528189	HN00148717_HN00148718_input
Pair_149	GSE212342	H3K27ac	Liver cancer	Tumor vs Nonmalignant	Tumor	Tumor	Tissue	GSM6528136	HEP262_T_H3K27ac_ChIPseq	GSM6528189	HN00148717_HN00148718_input
Pair_149	GSE212342	H3K27ac	Liver cancer	Tumor vs Nonmalignant	Nonmalignant	Normal	Tissue	GSM6528137	HEP193_N_H3K27ac_ChIPseq	GSM6528190	HN00148421_input
Pair_149	GSE212342	H3K27ac	Liver cancer	Tumor vs Nonmalignant	Nonmalignant	Normal	Tissue	GSM6528138	HEP229_N_H3K27ac_ChIPseq	GSM6528191	HN00148890_HN00148891_HN00148892_HN00148893_input
Pair_149	GSE212342	H3K27ac	Liver cancer	Tumor vs Nonmalignant	Nonmalignant	Normal	Tissue	GSM6528139	HEP532_N_H3K27ac_ChIPseq	GSM6528191	HN00148890_HN00148891_HN00148892_HN00148893_input
Pair_149	GSE212342	H3K27ac	Liver cancer	Tumor vs Nonmalignant	Tumor	Tumor	Tissue	GSM6528140	HEP532_T_H3K27ac_ChIPseq	GSM6528191	HN00148890_HN00148891_HN00148892_HN00148893_input
Pair_149	GSE212342	H3K27ac	Liver cancer	Tumor vs Nonmalignant	Nonmalignant	Normal	Tissue	GSM6528141	HEP549_N_H3K27ac_ChIPseq	GSM6528191	HN00148890_HN00148891_HN00148892_HN00148893_input
Pair_149	GSE212342	H3K27ac	Liver cancer	Tumor vs Nonmalignant	Tumor	Tumor	Tissue	GSM6528142	HEP549_T_H3K27ac_ChIPseq	GSM6528191	HN00148890_HN00148891_HN00148892_HN00148893_input
Pair_149	GSE212342	H3K27ac	Liver cancer	Tumor vs Nonmalignant	Nonmalignant	Normal	Tissue	GSM6528143	B011_N_H3K27ac_ChIPseq	GSM6528191	HN00148890_HN00148891_HN00148892_HN00148893_input
Pair_149	GSE212342	H3K27ac	Liver cancer	Tumor vs Nonmalignant	Tumor	Tumor	Tissue	GSM6528144	B011_T_H3K27ac_ChIPseq	GSM6528191	HN00148890_HN00148891_HN00148892_HN00148893_input
Pair_149	GSE212342	H3K27ac	Liver cancer	Tumor vs Nonmalignant	Nonmalignant	Normal	Tissue	GSM6528145	B012_N_H3K27ac_ChIPseq	GSM6528191	HN00148890_HN00148891_HN00148892_HN00148893_input
Pair_149	GSE212342	H3K27ac	Liver cancer	Tumor vs Nonmalignant	Tumor	Tumor	Tissue	GSM6528146	B012_T_H3K27ac_ChIPseq	GSM6528191	HN00148890_HN00148891_HN00148892_HN00148893_input
Pair_149	GSE212342	H3K27ac	Liver cancer	Tumor vs Nonmalignant	Nonmalignant	Normal	Tissue	GSM6528147	B014_N_H3K27ac_ChIPseq	GSM6528191	HN00148890_HN00148891_HN00148892_HN00148893_input
Pair_149	GSE212342	H3K27ac	Liver cancer	Tumor vs Nonmalignant	Tumor	Tumor	Tissue	GSM6528148	B014_T_H3K27ac_ChIPseq	GSM6528191	HN00148890_HN00148891_HN00148892_HN00148893_input
Pair_149	GSE212342	H3K27ac	Liver cancer	Tumor vs Nonmalignant	Nonmalignant	Normal	Tissue	GSM6528149	HEP098_N_H3K27ac_ChIPseq	GSM6528191	HN00148890_HN00148891_HN00148892_HN00148893_input
Pair_149	GSE212342	H3K27ac	Liver cancer	Tumor vs Nonmalignant	Tumor	Tumor	Tissue	GSM6528150	HEP098_T_H3K27ac_ChIPseq	GSM6528191	HN00148890_HN00148891_HN00148892_HN00148893_input
Pair_149	GSE212342	H3K27ac	Liver cancer	Tumor vs Nonmalignant	Nonmalignant	Normal	Tissue	GSM6528151	HEP174_N_H3K27ac_ChIPseq	GSM6528191	HN00148890_HN00148891_HN00148892_HN00148893_input
Pair_149	GSE212342	H3K27ac	Liver cancer	Tumor vs Nonmalignant	Nonmalignant	Normal	Tissue	GSM6528152	HEP299_N_H3K27ac_ChIPseq	GSM6528191	HN00148890_HN00148891_HN00148892_HN00148893_input
Pair_149	GSE212342	H3K27ac	Liver cancer	Tumor vs Nonmalignant	Nonmalignant	Normal	Tissue	GSM6528153	HEP325_N_H3K27ac_ChIPseq	GSM6528191	HN00148890_HN00148891_HN00148892_HN00148893_input
Pair_149	GSE212342	H3K27ac	Liver cancer	Tumor vs Nonmalignant	Tumor	Tumor	Tissue	GSM6528154	HEP325_T_H3K27ac_ChIPseq	GSM6528191	HN00148890_HN00148891_HN00148892_HN00148893_input
Pair_149	GSE212342	H3K27ac	Liver cancer	Tumor vs Nonmalignant	Tumor	Tumor	Tissue	GSM6528155	B003_T1_H3K27ac_ChIPseq	GSM6528192	HN00120212_input
Pair_149	GSE212342	H3K27ac	Liver cancer	Tumor vs Nonmalignant	Tumor	Tumor	Tissue	GSM6528156	B003_T2_H3K27ac_ChIPseq	GSM6528192	HN00120212_input
Pair_149	GSE212342	H3K27ac	Liver cancer	Tumor vs Nonmalignant	Nonmalignant	Normal	Tissue	GSM6528157	C001_N_H3K27ac_ChIPseq	GSM6528193	HN00123744_N_input
Pair_149	GSE212342	H3K27ac	Liver cancer	Tumor vs Nonmalignant	Tumor	Tumor	Tissue	GSM6528158	C001_T3_H3K27ac_ChIPseq	GSM6528194	HN00123744_T_input
Pair_149	GSE212342	H3K27ac	Liver cancer	Tumor vs Nonmalignant	Nonmalignant	Normal	Tissue	GSM6528159	HEP264_N_H3K27ac_ChIPseq	GSM6528195	HN00124129_N_input
Pair_149	GSE212342	H3K27ac	Liver cancer	Tumor vs Nonmalignant	Tumor	Tumor	Tissue	GSM6528160	HEP264_T_H3K27ac_ChIPseq	GSM6528196	HN00124129_T_input
Pair_149	GSE212342	H3K27ac	Liver cancer	Tumor vs Nonmalignant	Tumor	Tumor	Tissue	GSM6528161	B008_T1_H3K27ac_ChIPseq	GSM6528197	HN00125215_T1_input
Pair_149	GSE212342	H3K27ac	Liver cancer	Tumor vs Nonmalignant	Tumor	Tumor	Tissue	GSM6528162	B008_T2_H3K27ac_ChIPseq	GSM6528198	HN00125215_T2_input
Pair_149	GSE212342	H3K27ac	Liver cancer	Tumor vs Nonmalignant	Tumor	Tumor	Tissue	GSM6528163	B008_T5_H3K27ac_ChIPseq	GSM6528199	HN00125215_T3_input
Pair_149	GSE212342	H3K27ac	Liver cancer	Tumor vs Nonmalignant	Tumor	Tumor	Tissue	GSM6528164	HEP194_T1_H3K27ac_ChIPseq	GSM6528200	HN00131675_194_input
Pair_149	GSE212342	H3K27ac	Liver cancer	Tumor vs Nonmalignant	Tumor	Tumor	Tissue	GSM6528165	HEP194_T2_H3K27ac_ChIPseq	GSM6528200	HN00131675_194_input
Pair_149	GSE212342	H3K27ac	Liver cancer	Tumor vs Nonmalignant	Tumor	Tumor	Tissue	GSM6528166	HEP194_T3_H3K27ac_ChIPseq	GSM6528200	HN00131675_194_input
Pair_149	GSE212342	H3K27ac	Liver cancer	Tumor vs Nonmalignant	Nonmalignant	Normal	Tissue	GSM6528167	HEP276_N_H3K27ac_ChIPseq	GSM6528201	HN00131675_276N_input
Pair_149	GSE212342	H3K27ac	Liver cancer	Tumor vs Nonmalignant	Tumor	Tumor	Tissue	GSM6528168	HEP276_T3_H3K27ac_ChIPseq	GSM6528202	HN00131675_276T_input
Pair_149	GSE212342	H3K27ac	Liver cancer	Tumor vs Nonmalignant	Tumor	Tumor	Tissue	GSM6528169	HEP319_T1_H3K27ac_ChIPseq	GSM6528203	HN00131675_319_input
Pair_149	GSE212342	H3K27ac	Liver cancer	Tumor vs Nonmalignant	Tumor	Tumor	Tissue	GSM6528170	HEP319_T2_H3K27ac_ChIPseq	GSM6528203	HN00131675_319_input
Pair_149	GSE212342	H3K27ac	Liver cancer	Tumor vs Nonmalignant	Tumor	Tumor	Tissue	GSM6528171	HEP319_T3_H3K27ac_ChIPseq	GSM6528203	HN00131675_319_input
Pair_149	GSE212342	H3K27ac	Liver cancer	Tumor vs Nonmalignant	Nonmalignant	Normal	Tissue	GSM6528172	C002_N_H3K27ac_ChIPseq	GSM6528204	HN00131675_N_input
Pair_149	GSE212342	H3K27ac	Liver cancer	Tumor vs Nonmalignant	Tumor	Tumor	Tissue	GSM6528173	C002_T2_H3K27ac_ChIPseq	GSM6528205	HN00131675_T_input
Pair_149	GSE212342	H3K27ac	Liver cancer	Tumor vs Nonmalignant	Tumor	Tumor	Tissue	GSM6528174	C002_T3_H3K27ac_ChIPseq	GSM6528205	HN00131675_T_input
Pair_149	GSE212342	H3K27ac	Liver cancer	Tumor vs Nonmalignant	Tumor	Tumor	Tissue	GSM6528175	B006_T1_H3K27ac_ChIPseq	GSM6528206	HN00141162_B006_input
Pair_149	GSE212342	H3K27ac	Liver cancer	Tumor vs Nonmalignant	Tumor	Tumor	Tissue	GSM6528176	B006_T2_H3K27ac_ChIPseq	GSM6528206	HN00141162_B006_input
Pair_149	GSE212342	H3K27ac	Liver cancer	Tumor vs Nonmalignant	Tumor	Tumor	Tissue	GSM6528177	HEP255_T2_H3K27ac_ChIPseq	GSM6528207	HN00141162_Hep_255_input
Pair_149	GSE212342	H3K27ac	Liver cancer	Tumor vs Nonmalignant	Tumor	Tumor	Tissue	GSM6528178	HEP255_T3_H3K27ac_ChIPseq	GSM6528207	HN00141162_Hep_255_input
Pair_149	GSE212342	H3K27ac	Liver cancer	Tumor vs Nonmalignant	Tumor	Tumor	Tissue	GSM6528179	HEP193_T1_H3K27ac_ChIPseq	GSM6528208	HN00143168_193_input
Pair_149	GSE212342	H3K27ac	Liver cancer	Tumor vs Nonmalignant	Tumor	Tumor	Tissue	GSM6528180	HEP193_T2_H3K27ac_ChIPseq	GSM6528208	HN00143168_193_input
Pair_149	GSE212342	H3K27ac	Liver cancer	Tumor vs Nonmalignant	Tumor	Tumor	Tissue	GSM6528181	HEP193_T3_H3K27ac_ChIPseq	GSM6528208	HN00143168_193_input
Pair_149	GSE212342	H3K27ac	Liver cancer	Tumor vs Nonmalignant	Tumor	Tumor	Tissue	GSM6528182	HEP229_T1_H3K27ac_ChIPseq	GSM6528209	HN00143595_input
Pair_149	GSE212342	H3K27ac	Liver cancer	Tumor vs Nonmalignant	Tumor	Tumor	Tissue	GSM6528183	HEP229_T2_H3K27ac_ChIPseq	GSM6528209	HN00143595_input
Pair_149	GSE212342	H3K27ac	Liver cancer	Tumor vs Nonmalignant	Tumor	Tumor	Tissue	GSM6528184	HEP229_T3_H3K27ac_ChIPseq	GSM6528209	HN00143595_input
Pair_149	GSE212342	H3K27ac	Liver cancer	Tumor vs Nonmalignant	Tumor	Tumor	Tissue	GSM6528185	HEP277_T1_H3K27ac_ChIPseq	GSM6528209	HN00143595_input
Pair_149	GSE212342	H3K27ac	Liver cancer	Tumor vs Nonmalignant	Tumor	Tumor	Tissue	GSM6528186	HEP277_T2_H3K27ac_ChIPseq	GSM6528209	HN00143595_input
Pair_149	GSE212342	H3K27ac	Liver cancer	Tumor vs Nonmalignant	Tumor	Tumor	Tissue	GSM6528187	HEP277_T3_H3K27ac_ChIPseq	GSM6528209	HN00143595_input
Pair_150	GSE188486	H3K27ac	Kidney cancer (Clear cell RCC)	Metastasis vs Primary	Primary	Primary	Tissue	GSM5683693	K271014T	GSM5683761	IN1014T	Tumor Tissue Source: Primary; Tumor stage: T3a; Grade: IV; Age: 50-59; Treatment: Yes
Pair_150	GSE188486	H3K27ac	Kidney cancer (Clear cell RCC)	Metastasis vs Primary	Metastasis	Metastasis	Tissue	GSM5683694	K271058T	GSM5683762	IN1058T	Tumor Tissue Source: Metastatic; Tumor stage: T3aN0; Grade: III; Age: 50-59; Treatment: No
Pair_150	GSE188486	H3K27ac	Kidney cancer (Clear cell RCC)	Metastasis vs Primary	Metastasis	Metastasis	Tissue	GSM5683695	K271091T	GSM5683763	IN1091T	Tumor Tissue Source: Metastatic; Tumor stage: T3aNx; Grade: III; Age: -; Treatment: No
Pair_150	GSE188486	H3K27ac	Kidney cancer (Clear cell RCC)	Metastasis vs Primary	Primary	Primary	Tissue	GSM5683697	K271226T	GSM5683765	IN1226T	Tumor Tissue Source: Primary; Tumor stage: T3aN0; Grade: III; Age: 50-59; Treatment: Yes
Pair_150	GSE188486	H3K27ac	Kidney cancer (Clear cell RCC)	Metastasis vs Primary	Metastasis	Metastasis	Tissue	GSM5683698	K271247A	GSM5683766	IN1247A	Tumor Tissue Source: Metastatic; Tumor stage: T3aN0; Grade: II; Age: 60-69; Treatment: Yes
Pair_150	GSE188486	H3K27ac	Kidney cancer (Clear cell RCC)	Metastasis vs Primary	Primary	Primary	Tissue	GSM5683699	K27233T	GSM5683767	IN233T	Tumor Tissue Source: Primary; ; Grade: III; Age: 50-59; Treatment: Yes
Pair_150	GSE188486	H3K27ac	Kidney cancer (Clear cell RCC)	Metastasis vs Primary	Primary	Primary	Tissue	GSM5683700	K27716T	GSM5683768	IN716T	Tumor Tissue Source: Primary; Tumor stage: T3bN1; Grade: IV; Age: 80-89; Treatment: Yes
Pair_150	GSE188486	H3K27ac	Kidney cancer (Clear cell RCC)	Metastasis vs Primary	Primary	Primary	Tissue	GSM5683702	K27962T	GSM5683770	IN962T	Tumor Tissue Source: Primary; Tumor stage: T3aN1; Grade: III; Age: 50-59; Treatment: Yes
Pair_150	GSE188486	H3K27ac	Kidney cancer (Clear cell RCC)	Metastasis vs Primary	Metastasis	Metastasis	Tissue	GSM5683703	K27968M	GSM5683771	IN968M	Tumor Tissue Source: Metastatic;
Pair_150	GSE188486	H3K27ac	Kidney cancer (Clear cell RCC)	Metastasis vs Primary	Primary	Primary	Tissue	GSM5683706	RT0638	GSM5683774	RT0638_IN	Tumor Tissue Source: Primary; Tumor stage: T3NxMx; Grade: II; Age: 60-69; Treatment: Yes
Pair_150	GSE188486	H3K27ac	Kidney cancer (Clear cell RCC)	Metastasis vs Primary	Primary	Primary	Tissue	GSM5683710	RT1043	GSM5683778	RT1043_IN	Tumor Tissue Source: Primary; Tumor stage: T3aNx; Grade: IV; Age: 70-79; Treatment: Yes
Pair_150	GSE188486	H3K27ac	Kidney cancer (Clear cell RCC)	Metastasis vs Primary	Primary	Primary	Tissue	GSM5683711	RT1046	GSM5683779	RT1046_IN	Tumor Tissue Source: Primary; Tumor stage: T3cNx; Grade: III; Age: 60-69; Treatment: No
Pair_150	GSE188486	H3K27ac	Kidney cancer (Clear cell RCC)	Metastasis vs Primary	Primary	Primary	Tissue	GSM5683712	RT1047	GSM5683780	RT1047_IN	Tumor Tissue Source: Primary; Tumor stage: T3bN0; Grade: IV; Age: 50-59; Treatment: Yes
Pair_150	GSE188486	H3K27ac	Kidney cancer (Clear cell RCC)	Metastasis vs Primary	Primary	Primary	Tissue	GSM5683715	RT1097	GSM5683783	RT1097_IN	Tumor Tissue Source: Primary; Tumor stage: T1b; Grade: III; Age: 60-69;
Pair_150	GSE188486	H3K27ac	Kidney cancer (Clear cell RCC)	Metastasis vs Primary	Metastasis	Metastasis	Tissue	GSM5683716	RT1131	GSM5683784	RT1131_IN	Tumor Tissue Source: Metastatic; Tumor stage: M1; Grade: III; Age: 40-49;
Pair_150	GSE188486	H3K27ac	Kidney cancer (Clear cell RCC)	Metastasis vs Primary	Primary	Primary	Tissue	GSM5683726	RT957	GSM5683794	RT957_IN	Tumor Tissue Source: Primary; Tumor stage: T3aNx; Grade: III; Age: 40-49; Treatment: Yes
Pair_150	GSE188486	H3K27ac	Kidney cancer (Clear cell RCC)	Metastasis vs Primary	Primary	Primary	Tissue	GSM5683727	RT970	GSM5683795	RT970_IN	Tumor Tissue Source: Primary; Tumor stage: T3aN0M1; Grade: III; Age: 50-59; Treatment: Yes
Pair_150	GSE188486	H3K27ac	Kidney cancer (Clear cell RCC)	Metastasis vs Primary	Primary	Primary	Tissue	GSM5683730	S20449	GSM5683798	S20449_IN	Tumor Tissue Source: Primary; Tumor stage: T3a; Grade: III; Age: 60-69; Treatment: Yes
Pair_150	GSE188486	H3K27ac	Kidney cancer (Clear cell RCC)	Metastasis vs Primary	Primary	Primary	Tissue	GSM5683731	S21381	GSM5683799	S21381_IN	Tumor Tissue Source: Primary; Tumor stage: T3bN1; Grade: II; Age: 40-49; Treatment: Yes
Pair_150	GSE188486	H3K27ac	Kidney cancer (Clear cell RCC)	Metastasis vs Primary	Primary	Primary	Tissue	GSM5683732	S21429	GSM5683800	S21429_IN	Tumor Tissue Source: Primary; Tumor stage: T3aNx; Grade: IV; Age: 60-69; Treatment: Yes
Pair_150	GSE188486	H3K27ac	Kidney cancer (Clear cell RCC)	Metastasis vs Primary	Primary	Primary	Tissue	GSM5683733	S22741	GSM5683801	S22741_IN	Tumor Tissue Source: Primary; Tumor stage: T3aNx; Grade: IV; Age: 50-59; Treatment: Yes
Pair_151	GSE188486	H3K27ac	Kidney cancer	Subtype1 vs Subtype2	Subtype1	ccRCC tumor	Tissue	GSM5683693	K271014T	GSM5683761	IN1014T	Tumor Tissue Source: Primary; Tumor stage: T3a; Grade: IV; Age: 50-59; Treatment: Yes
Pair_151	GSE188486	H3K27ac	Kidney cancer	Subtype1 vs Subtype2	Subtype1	ccRCC tumor	Tissue	GSM5683694	K271058T	GSM5683762	IN1058T	Tumor Tissue Source: Metastatic; Tumor stage: T3aN0; Grade: III; Age: 50-59; Treatment: No
Pair_151	GSE188486	H3K27ac	Kidney cancer	Subtype1 vs Subtype2	Subtype1	ccRCC tumor	Tissue	GSM5683695	K271091T	GSM5683763	IN1091T	Tumor Tissue Source: Metastatic; Tumor stage: T3aNx; Grade: III; Age: -; Treatment: No
Pair_151	GSE188486	H3K27ac	Kidney cancer	Subtype1 vs Subtype2	Subtype1	ccRCC tumor	Tissue	GSM5683697	K271226T	GSM5683765	IN1226T	Tumor Tissue Source: Primary; Tumor stage: T3aN0; Grade: III; Age: 50-59; Treatment: Yes
Pair_151	GSE188486	H3K27ac	Kidney cancer	Subtype1 vs Subtype2	Subtype1	ccRCC tumor	Tissue	GSM5683698	K271247A	GSM5683766	IN1247A	Tumor Tissue Source: Metastatic; Tumor stage: T3aN0; Grade: II; Age: 60-69; Treatment: Yes
Pair_151	GSE188486	H3K27ac	Kidney cancer	Subtype1 vs Subtype2	Subtype1	ccRCC tumor	Tissue	GSM5683699	K27233T	GSM5683767	IN233T	Tumor Tissue Source: Primary; ; Grade: III; Age: 50-59; Treatment: Yes
Pair_151	GSE188486	H3K27ac	Kidney cancer	Subtype1 vs Subtype2	Subtype1	ccRCC tumor	Tissue	GSM5683700	K27716T	GSM5683768	IN716T	Tumor Tissue Source: Primary; Tumor stage: T3bN1; Grade: IV; Age: 80-89; Treatment: Yes
Pair_151	GSE188486	H3K27ac	Kidney cancer	Subtype1 vs Subtype2	Subtype1	ccRCC tumor	Tissue	GSM5683702	K27962T	GSM5683770	IN962T	Tumor Tissue Source: Primary; Tumor stage: T3aN1; Grade: III; Age: 50-59; Treatment: Yes
Pair_151	GSE188486	H3K27ac	Kidney cancer	Subtype1 vs Subtype2	Subtype1	ccRCC tumor	Tissue	GSM5683703	K27968M	GSM5683771	IN968M	Tumor Tissue Source: Metastatic;
Pair_151	GSE188486	H3K27ac	Kidney cancer	Subtype1 vs Subtype2	Subtype1	ccRCC tumor	Tissue	GSM5683706	RT0638	GSM5683774	RT0638_IN	Tumor Tissue Source: Primary; Tumor stage: T3NxMx; Grade: II; Age: 60-69; Treatment: Yes
Pair_151	GSE188486	H3K27ac	Kidney cancer	Subtype1 vs Subtype2	Subtype1	ccRCC tumor	Tissue	GSM5683710	RT1043	GSM5683778	RT1043_IN	Tumor Tissue Source: Primary; Tumor stage: T3aNx; Grade: IV; Age: 70-79; Treatment: Yes
Pair_151	GSE188486	H3K27ac	Kidney cancer	Subtype1 vs Subtype2	Subtype1	ccRCC tumor	Tissue	GSM5683711	RT1046	GSM5683779	RT1046_IN	Tumor Tissue Source: Primary; Tumor stage: T3cNx; Grade: III; Age: 60-69; Treatment: No
Pair_151	GSE188486	H3K27ac	Kidney cancer	Subtype1 vs Subtype2	Subtype1	ccRCC tumor	Tissue	GSM5683712	RT1047	GSM5683780	RT1047_IN	Tumor Tissue Source: Primary; Tumor stage: T3bN0; Grade: IV; Age: 50-59; Treatment: Yes
Pair_151	GSE188486	H3K27ac	Kidney cancer	Subtype1 vs Subtype2	Subtype1	ccRCC tumor	Tissue	GSM5683715	RT1097	GSM5683783	RT1097_IN	Tumor Tissue Source: Primary; Tumor stage: T1b; Grade: III; Age: 60-69;
Pair_151	GSE188486	H3K27ac	Kidney cancer	Subtype1 vs Subtype2	Subtype1	ccRCC tumor	Tissue	GSM5683716	RT1131	GSM5683784	RT1131_IN	Tumor Tissue Source: Metastatic; Tumor stage: M1; Grade: III; Age: 40-49;
Pair_151	GSE188486	H3K27ac	Kidney cancer	Subtype1 vs Subtype2	Subtype1	ccRCC tumor	Tissue	GSM5683726	RT957	GSM5683794	RT957_IN	Tumor Tissue Source: Primary; Tumor stage: T3aNx; Grade: III; Age: 40-49; Treatment: Yes
Pair_151	GSE188486	H3K27ac	Kidney cancer	Subtype1 vs Subtype2	Subtype1	ccRCC tumor	Tissue	GSM5683727	RT970	GSM5683795	RT970_IN	Tumor Tissue Source: Primary; Tumor stage: T3aN0M1; Grade: III; Age: 50-59; Treatment: Yes
Pair_151	GSE188486	H3K27ac	Kidney cancer	Subtype1 vs Subtype2	Subtype1	ccRCC tumor	Tissue	GSM5683730	S20449	GSM5683798	S20449_IN	Tumor Tissue Source: Primary; Tumor stage: T3a; Grade: III; Age: 60-69; Treatment: Yes
Pair_151	GSE188486	H3K27ac	Kidney cancer	Subtype1 vs Subtype2	Subtype1	ccRCC tumor	Tissue	GSM5683731	S21381	GSM5683799	S21381_IN	Tumor Tissue Source: Primary; Tumor stage: T3bN1; Grade: II; Age: 40-49; Treatment: Yes
Pair_151	GSE188486	H3K27ac	Kidney cancer	Subtype1 vs Subtype2	Subtype1	ccRCC tumor	Tissue	GSM5683732	S21429	GSM5683800	S21429_IN	Tumor Tissue Source: Primary; Tumor stage: T3aNx; Grade: IV; Age: 60-69; Treatment: Yes
Pair_151	GSE188486	H3K27ac	Kidney cancer	Subtype1 vs Subtype2	Subtype1	ccRCC tumor	Tissue	GSM5683733	S22741	GSM5683801	S22741_IN	Tumor Tissue Source: Primary; Tumor stage: T3aNx; Grade: IV; Age: 50-59; Treatment: Yes
Pair_151	GSE188486	H3K27ac	Kidney cancer	Subtype1 vs Subtype2	Subtype2	Papillary RCC tumor	Tissue	GSM5683707	RT0642	GSM5683775	RT0642_IN	Tumor Tissue Source: Primary; Tumor stage: T1bNxMx; Grade: II; Age: 60-69; Treatment: Yes
Pair_151	GSE188486	H3K27ac	Kidney cancer	Subtype1 vs Subtype2	Subtype2	Papillary RCC tumor	Tissue	GSM5683721	RT1184	GSM5683789	RT1184_IN	Tumor Tissue Source: Primary; Tumor stage: T1a; Grade: II; Age: 70-79;
Pair_151	GSE188486	H3K27ac	Kidney cancer	Subtype1 vs Subtype2	Subtype2	Papillary RCC tumor	Tissue	GSM5683722	RT1205	GSM5683790	RT1205_IN	Tumor Tissue Source: Primary; Tumor stage: T1bNx; Grade: II; Age: 60-69;
Pair_151	GSE188486	H3K27ac	Kidney cancer	Subtype1 vs Subtype2	Subtype2	Papillary RCC tumor	Tissue	GSM5683723	RT1240	GSM5683791	RT1240_IN	Tumor Tissue Source: Primary; Tumor stage: T1a; Grade: III; Age: 70-79;
Pair_151	GSE188486	H3K27ac	Kidney cancer	Subtype1 vs Subtype2	Subtype2	Papillary RCC tumor	Tissue	GSM5683724	RT1265	GSM5683792	RT1265_IN	Tumor Tissue Source: Primary; Tumor stage: T1a; Grade: II; Age: 60-69;
Pair_151	GSE188486	H3K27ac	Kidney cancer	Subtype1 vs Subtype2	Subtype2	Papillary RCC tumor	Tissue	GSM5683729	RT998	GSM5683797	RT998_IN	Tumor Tissue Source: Primary; Tumor stage: T3aN1M1; Grade: III; Age: 60-69; Treatment: Yes
Pair_152	GSE188486	H3K27ac	Kidney cancer	Subtype1 vs Subtype2	Subtype1	ccRCC tumor	Tissue	GSM5683693	K271014T	GSM5683761	IN1014T	Tumor Tissue Source: Primary; Tumor stage: T3a; Grade: IV; Age: 50-59; Treatment: Yes
Pair_152	GSE188486	H3K27ac	Kidney cancer	Subtype1 vs Subtype2	Subtype1	ccRCC tumor	Tissue	GSM5683694	K271058T	GSM5683762	IN1058T	Tumor Tissue Source: Metastatic; Tumor stage: T3aN0; Grade: III; Age: 50-59; Treatment: No
Pair_152	GSE188486	H3K27ac	Kidney cancer	Subtype1 vs Subtype2	Subtype1	ccRCC tumor	Tissue	GSM5683695	K271091T	GSM5683763	IN1091T	Tumor Tissue Source: Metastatic; Tumor stage: T3aNx; Grade: III; Age: -; Treatment: No
Pair_152	GSE188486	H3K27ac	Kidney cancer	Subtype1 vs Subtype2	Subtype1	ccRCC tumor	Tissue	GSM5683697	K271226T	GSM5683765	IN1226T	Tumor Tissue Source: Primary; Tumor stage: T3aN0; Grade: III; Age: 50-59; Treatment: Yes
Pair_152	GSE188486	H3K27ac	Kidney cancer	Subtype1 vs Subtype2	Subtype1	ccRCC tumor	Tissue	GSM5683698	K271247A	GSM5683766	IN1247A	Tumor Tissue Source: Metastatic; Tumor stage: T3aN0; Grade: II; Age: 60-69; Treatment: Yes
Pair_152	GSE188486	H3K27ac	Kidney cancer	Subtype1 vs Subtype2	Subtype1	ccRCC tumor	Tissue	GSM5683699	K27233T	GSM5683767	IN233T	Tumor Tissue Source: Primary; Grade: III; Age: 50-59; Treatment: Yes
Pair_152	GSE188486	H3K27ac	Kidney cancer	Subtype1 vs Subtype2	Subtype1	ccRCC tumor	Tissue	GSM5683700	K27716T	GSM5683768	IN716T	Tumor Tissue Source: Primary; Tumor stage: T3bN1; Grade: IV; Age: 80-89; Treatment: Yes
Pair_152	GSE188486	H3K27ac	Kidney cancer	Subtype1 vs Subtype2	Subtype1	ccRCC tumor	Tissue	GSM5683702	K27962T	GSM5683770	IN962T	Tumor Tissue Source: Primary; Tumor stage: T3aN1; Grade: III; Age: 50-59; Treatment: Yes
Pair_152	GSE188486	H3K27ac	Kidney cancer	Subtype1 vs Subtype2	Subtype1	ccRCC tumor	Tissue	GSM5683703	K27968M	GSM5683771	IN968M	Tumor Tissue Source: Metastatic;
Pair_152	GSE188486	H3K27ac	Kidney cancer	Subtype1 vs Subtype2	Subtype1	ccRCC tumor	Tissue	GSM5683706	RT0638	GSM5683774	RT0638_IN	Tumor Tissue Source: Primary; Tumor stage: T3NxMx; Grade: II; Age: 60-69; Treatment: Yes
Pair_152	GSE188486	H3K27ac	Kidney cancer	Subtype1 vs Subtype2	Subtype1	ccRCC tumor	Tissue	GSM5683710	RT1043	GSM5683778	RT1043_IN	Tumor Tissue Source: Primary; Tumor stage: T3aNx; Grade: IV; Age: 70-79; Treatment: Yes
Pair_152	GSE188486	H3K27ac	Kidney cancer	Subtype1 vs Subtype2	Subtype1	ccRCC tumor	Tissue	GSM5683711	RT1046	GSM5683779	RT1046_IN	Tumor Tissue Source: Primary; Tumor stage: T3cNx; Grade: III; Age: 60-69; Treatment: No
Pair_152	GSE188486	H3K27ac	Kidney cancer	Subtype1 vs Subtype2	Subtype1	ccRCC tumor	Tissue	GSM5683712	RT1047	GSM5683780	RT1047_IN	Tumor Tissue Source: Primary; Tumor stage: T3bN0; Grade: IV; Age: 50-59; Treatment: Yes
Pair_152	GSE188486	H3K27ac	Kidney cancer	Subtype1 vs Subtype2	Subtype1	ccRCC tumor	Tissue	GSM5683715	RT1097	GSM5683783	RT1097_IN	Tumor Tissue Source: Primary; Tumor stage: T1b; Grade: III; Age: 60-69; Treatment: N/A
Pair_152	GSE188486	H3K27ac	Kidney cancer	Subtype1 vs Subtype2	Subtype1	ccRCC tumor	Tissue	GSM5683716	RT1131	GSM5683784	RT1131_IN	Tumor Tissue Source: Metastatic; Tumor stage: M1; Grade: III; Age: 40-49; Treatment: N/A
Pair_152	GSE188486	H3K27ac	Kidney cancer	Subtype1 vs Subtype2	Subtype1	ccRCC tumor	Tissue	GSM5683726	RT957	GSM5683794	RT957_IN	Tumor Tissue Source: Primary; Tumor stage: T3aNx; Grade: III; Age: 40-49; Treatment: Yes
Pair_152	GSE188486	H3K27ac	Kidney cancer	Subtype1 vs Subtype2	Subtype1	ccRCC tumor	Tissue	GSM5683727	RT970	GSM5683795	RT970_IN	Tumor Tissue Source: Primary; Tumor stage: T3aN0M1; Grade: III; Age: 50-59; Treatment: Yes
Pair_152	GSE188486	H3K27ac	Kidney cancer	Subtype1 vs Subtype2	Subtype1	ccRCC tumor	Tissue	GSM5683730	S20449	GSM5683798	S20449_IN	Tumor Tissue Source: Primary; Tumor stage: T3a; Grade: III; Age: 60-69; Treatment: Yes
Pair_152	GSE188486	H3K27ac	Kidney cancer	Subtype1 vs Subtype2	Subtype1	ccRCC tumor	Tissue	GSM5683731	S21381	GSM5683799	S21381_IN	Tumor Tissue Source: Primary; Tumor stage: T3bN1; Grade: II; Age: 40-49; Treatment: Yes
Pair_152	GSE188486	H3K27ac	Kidney cancer	Subtype1 vs Subtype2	Subtype1	ccRCC tumor	Tissue	GSM5683732	S21429	GSM5683800	S21429_IN	Tumor Tissue Source: Primary; Tumor stage: T3aNx; Grade: IV; Age: 60-69; Treatment: Yes
Pair_152	GSE188486	H3K27ac	Kidney cancer	Subtype1 vs Subtype2	Subtype1	ccRCC tumor	Tissue	GSM5683733	S22741	GSM5683801	S22741_IN	Tumor Tissue Source: Primary; Tumor stage: T3aNx; Grade: IV; Age: 50-59; Treatment: Yes
Pair_152	GSE188486	H3K27ac	Kidney cancer	Subtype1 vs Subtype2	Subtype2	Chromophobe RCC tumor	Tissue	GSM5683704	RT0301	GSM5683772	RT0301_IN	Tumor Tissue Source: Primary; Tumor stage: T1NxMx; Grade: II; Age: 80-89;
Pair_152	GSE188486	H3K27ac	Kidney cancer	Subtype1 vs Subtype2	Subtype2	Chromophobe RCC tumor	Tissue	GSM5683705	RT0356	GSM5683773	RT0356_IN	Tumor Tissue Source: Primary; Tumor stage: T1bNxMx; Grade: II; Age: 80-89;
Pair_152	GSE188486	H3K27ac	Kidney cancer	Subtype1 vs Subtype2	Subtype2	Chromophobe RCC tumor	Tissue	GSM5683708	RT1002	GSM5683776	RT1002_IN	Tumor Tissue Source: Metastatic; Tumor stage: M1; Grade: III; Age: 40-49; Treatment: Yes
Pair_152	GSE188486	H3K27ac	Kidney cancer	Subtype1 vs Subtype2	Subtype2	Chromophobe RCC tumor	Tissue	GSM5683709	RT1039	GSM5683777	RT1039_IN	Tumor Tissue Source: Primary; Treatment: Yes
Pair_152	GSE188486	H3K27ac	Kidney cancer	Subtype1 vs Subtype2	Subtype2	Chromophobe RCC tumor	Tissue	GSM5683713	RT1056	GSM5683781	RT1056_IN	Tumor Tissue Source: Primary;
Pair_152	GSE188486	H3K27ac	Kidney cancer	Subtype1 vs Subtype2	Subtype2	Chromophobe RCC tumor	Tissue	GSM5683714	RT1059	GSM5683782	RT1059_IN	Tumor Tissue Source: Primary;
Pair_152	GSE188486	H3K27ac	Kidney cancer	Subtype1 vs Subtype2	Subtype2	Chromophobe RCC tumor	Tissue	GSM5683717	RT1143	GSM5683785	RT1143_IN	Tumor Tissue Source: Primary; Tumor stage: T1a; ; Age: 40-49; Treatment: Yes
Pair_152	GSE188486	H3K27ac	Kidney cancer	Subtype1 vs Subtype2	Subtype2	Chromophobe RCC tumor	Tissue	GSM5683718	RT1149	GSM5683786	RT1149_IN	Tumor Tissue Source: Primary; Tumor stage: T2aN0; ; Age: 70-79; Treatment: Yes
Pair_152	GSE188486	H3K27ac	Kidney cancer	Subtype1 vs Subtype2	Subtype2	Chromophobe RCC tumor	Tissue	GSM5683719	RT1152	GSM5683787	RT1152_IN	Tumor Tissue Source: Primary; Tumor stage: T1b; Grade: II; Age: 80-89; Treatment: Yes
Pair_152	GSE188486	H3K27ac	Kidney cancer	Subtype1 vs Subtype2	Subtype2	Chromophobe RCC tumor	Tissue	GSM5683720	RT1168	GSM5683788	RT1168_IN	Tumor Tissue Source: Primary;
Pair_152	GSE188486	H3K27ac	Kidney cancer	Subtype1 vs Subtype2	Subtype2	Chromophobe RCC tumor	Tissue	GSM5683725	RT929	GSM5683793	RT929_IN	Tumor Tissue Source: Primary; Tumor stage: T1aNx; Grade: III; Age: 60-69; Treatment: Yes
Pair_152	GSE188486	H3K27ac	Kidney cancer	Subtype1 vs Subtype2	Subtype2	Chromophobe RCC tumor	Tissue	GSM5683728	RT991	GSM5683796	RT991_IN	Tumor Tissue Source: Primary; Tumor stage: T3aN0Mx; Grade: IV; Age: 50-59; Treatment: Yes
Pair_153	GSE188486	H3K27ac	Kidney cancer	Subtype1 vs Subtype2	Subtype1	Papillary RCC tumor	Tissue	GSM5683707	RT0642	GSM5683775	RT0642_IN	Tumor Tissue Source: Primary; Tumor stage: T1bNxMx; Grade: II; Age: 60-69; Treatment: Yes
Pair_153	GSE188486	H3K27ac	Kidney cancer	Subtype1 vs Subtype2	Subtype1	Papillary RCC tumor	Tissue	GSM5683721	RT1184	GSM5683789	RT1184_IN	Tumor Tissue Source: Primary; Tumor stage: T1a; Grade: II; Age: 70-79;
Pair_153	GSE188486	H3K27ac	Kidney cancer	Subtype1 vs Subtype2	Subtype1	Papillary RCC tumor	Tissue	GSM5683722	RT1205	GSM5683790	RT1205_IN	Tumor Tissue Source: Primary; Tumor stage: T1bNx; Grade: II; Age: 60-69;
Pair_153	GSE188486	H3K27ac	Kidney cancer	Subtype1 vs Subtype2	Subtype1	Papillary RCC tumor	Tissue	GSM5683723	RT1240	GSM5683791	RT1240_IN	Tumor Tissue Source: Primary; Tumor stage: T1a; Grade: III; Age: 70-79;
Pair_153	GSE188486	H3K27ac	Kidney cancer	Subtype1 vs Subtype2	Subtype1	Papillary RCC tumor	Tissue	GSM5683724	RT1265	GSM5683792	RT1265_IN	Tumor Tissue Source: Primary; Tumor stage: T1a; Grade: II; Age: 60-69;
Pair_153	GSE188486	H3K27ac	Kidney cancer	Subtype1 vs Subtype2	Subtype1	Papillary RCC tumor	Tissue	GSM5683729	RT998	GSM5683797	RT998_IN	Tumor Tissue Source: Primary; Tumor stage: T3aN1M1; Grade: III; Age: 60-69; Treatment: Yes
Pair_153	GSE188486	H3K27ac	Kidney cancer	Subtype1 vs Subtype2	Subtype2	Chromophobe RCC tumor	Tissue	GSM5683704	RT0301	GSM5683772	RT0301_IN	Tumor Tissue Source: Primary; Tumor stage: T1NxMx; Grade: II; Age: 80-89;
Pair_153	GSE188486	H3K27ac	Kidney cancer	Subtype1 vs Subtype2	Subtype2	Chromophobe RCC tumor	Tissue	GSM5683705	RT0356	GSM5683773	RT0356_IN	Tumor Tissue Source: Primary; Tumor stage: T1bNxMx; Grade: II; Age: 80-89;
Pair_153	GSE188486	H3K27ac	Kidney cancer	Subtype1 vs Subtype2	Subtype2	Chromophobe RCC tumor	Tissue	GSM5683708	RT1002	GSM5683776	RT1002_IN	Tumor Tissue Source: Metastatic; Tumor stage: M1; Grade: III; Age: 40-49; Treatment: Yes
Pair_153	GSE188486	H3K27ac	Kidney cancer	Subtype1 vs Subtype2	Subtype2	Chromophobe RCC tumor	Tissue	GSM5683709	RT1039	GSM5683777	RT1039_IN	Tumor Tissue Source: Primary; Treatment: Yes
Pair_153	GSE188486	H3K27ac	Kidney cancer	Subtype1 vs Subtype2	Subtype2	Chromophobe RCC tumor	Tissue	GSM5683713	RT1056	GSM5683781	RT1056_IN	Tumor Tissue Source: Primary;
Pair_153	GSE188486	H3K27ac	Kidney cancer	Subtype1 vs Subtype2	Subtype2	Chromophobe RCC tumor	Tissue	GSM5683714	RT1059	GSM5683782	RT1059_IN	Tumor Tissue Source: Primary;
Pair_153	GSE188486	H3K27ac	Kidney cancer	Subtype1 vs Subtype2	Subtype2	Chromophobe RCC tumor	Tissue	GSM5683717	RT1143	GSM5683785	RT1143_IN	Tumor Tissue Source: Primary; Tumor stage: T1a; ; 40-49; Treatment: Yes
Pair_153	GSE188486	H3K27ac	Kidney cancer	Subtype1 vs Subtype2	Subtype2	Chromophobe RCC tumor	Tissue	GSM5683718	RT1149	GSM5683786	RT1149_IN	Tumor Tissue Source: Primary; Tumor stage: T2aN0; ; 70-79; Treatment: Yes
Pair_153	GSE188486	H3K27ac	Kidney cancer	Subtype1 vs Subtype2	Subtype2	Chromophobe RCC tumor	Tissue	GSM5683719	RT1152	GSM5683787	RT1152_IN	Tumor Tissue Source: Primary; Tumor stage: T1b; Grade: II; Age: 80-89; Treatment: Yes
Pair_153	GSE188486	H3K27ac	Kidney cancer	Subtype1 vs Subtype2	Subtype2	Chromophobe RCC tumor	Tissue	GSM5683720	RT1168	GSM5683788	RT1168_IN	Tumor Tissue Source: Primary;
Pair_153	GSE188486	H3K27ac	Kidney cancer	Subtype1 vs Subtype2	Subtype2	Chromophobe RCC tumor	Tissue	GSM5683725	RT929	GSM5683793	RT929_IN	Tumor Tissue Source: Primary; Tumor stage: T1aNx; Grade: III; Age: 60-69; Treatment: Yes
Pair_153	GSE188486	H3K27ac	Kidney cancer	Subtype1 vs Subtype2	Subtype2	Chromophobe RCC tumor	Tissue	GSM5683728	RT991	GSM5683796	RT991_IN	Tumor Tissue Source: Primary; Tumor stage: T3aN0Mx; Grade: IV; Age: 50-59; Treatment: Yes
Pair_154	GSE188486	H3K4me2	Kidney cancer	Subtype1 vs Subtype2	Subtype1	ccRCC tumor	Tissue	GSM5683736	RT0638	GSM5683774	RT0638_IN	Tumor Tissue Source: Primary; Tumor stage: T3NxMx; Grade: II; Age: 60-69; Treatment: Yes
Pair_154	GSE188486	H3K4me2	Kidney cancer	Subtype1 vs Subtype2	Subtype1	ccRCC tumor	Tissue	GSM5683740	RT1043	GSM5683778	RT1043_IN	Tumor Tissue Source: Primary; Tumor stage: T3aNx; Grade: IV; Age: 70-79; Treatment: Yes
Pair_154	GSE188486	H3K4me2	Kidney cancer	Subtype1 vs Subtype2	Subtype1	ccRCC tumor	Tissue	GSM5683741	RT1046	GSM5683779	RT1046_IN	Tumor Tissue Source: Primary; Tumor stage: T3cNx; Grade: III; Age: 60-69; Treatment: No
Pair_154	GSE188486	H3K4me2	Kidney cancer	Subtype1 vs Subtype2	Subtype1	ccRCC tumor	Tissue	GSM5683742	RT1047	GSM5683780	RT1047_IN	Tumor Tissue Source: Primary; Tumor stage: T3bN0; Grade: IV; Age: 50-59; Treatment: Yes
Pair_154	GSE188486	H3K4me2	Kidney cancer	Subtype1 vs Subtype2	Subtype1	ccRCC tumor	Tissue	GSM5683751	RT957	GSM5683794	RT957_IN	Tumor Tissue Source: Primary; Tumor stage: T3aNx; Grade: III; Age: 40-49; Treatment: Yes
Pair_154	GSE188486	H3K4me2	Kidney cancer	Subtype1 vs Subtype2	Subtype1	ccRCC tumor	Tissue	GSM5683752	RT970	GSM5683795	RT970_IN	Tumor Tissue Source: Primary; Tumor stage: T3aN0M1; Grade: III; Age: 50-59; Treatment: Yes
Pair_154	GSE188486	H3K4me2	Kidney cancer	Subtype1 vs Subtype2	Subtype1	ccRCC tumor	Tissue	GSM5683755	S20449	GSM5683798	S20449_IN	Tumor Tissue Source: Primary; Tumor stage: T3a; Grade: III; Age: 60-69; Treatment: Yes
Pair_154	GSE188486	H3K4me2	Kidney cancer	Subtype1 vs Subtype2	Subtype1	ccRCC tumor	Tissue	GSM5683756	S21381	GSM5683799	S21381_IN	Tumor Tissue Source: Primary; Tumor stage: T3bN1; Grade: II; Age: 40-49; Treatment: Yes
Pair_154	GSE188486	H3K4me2	Kidney cancer	Subtype1 vs Subtype2	Subtype1	ccRCC tumor	Tissue	GSM5683757	S22741	GSM5683801	S22741_IN	Tumor Tissue Source: Primary; Tumor stage: T3aNx; Grade: IV; Age: 50-59; Treatment: Yes
Pair_154	GSE188486	H3K4me2	Kidney cancer	Subtype1 vs Subtype2	Subtype2	Papillary RCC tumor	Tissue	GSM5683737	RT0642	GSM5683775	RT0642_IN	Tumor Tissue Source: Primary; Tumor stage: T1bNxMx; Grade: II; Age: 60-69; Treatment: Yes
Pair_154	GSE188486	H3K4me2	Kidney cancer	Subtype1 vs Subtype2	Subtype2	Papillary RCC tumor	Tissue	GSM5683748	RT1240	GSM5683791	RT1240_IN	Tumor Tissue Source: Primary; Tumor stage: T1a; Grade: III; Age: 70-79;
Pair_154	GSE188486	H3K4me2	Kidney cancer	Subtype1 vs Subtype2	Subtype2	Papillary RCC tumor	Tissue	GSM5683749	RT1265	GSM5683792	RT1265_IN	Tumor Tissue Source: Primary; Tumor stage: T1a; Grade: II; Age: 60-69;
Pair_154	GSE188486	H3K4me2	Kidney cancer	Subtype1 vs Subtype2	Subtype2	Papillary RCC tumor	Tissue	GSM5683754	RT998	GSM5683797	RT998_IN	Tumor Tissue Source: Primary; Tumor stage: T3aN1M1; Grade: III; Age: 60-69; Treatment: Yes
Pair_155	GSE188486	H3K4me2	Kidney cancer	Subtype1 vs Subtype2	Subtype1	ccRCC tumor	Tissue	GSM5683736	RT0638	GSM5683774	RT0638_IN	Tumor Tissue Source: Primary; Tumor stage: T3NxMx; Grade: II; Age: 60-69; Treatment: Yes
Pair_155	GSE188486	H3K4me2	Kidney cancer	Subtype1 vs Subtype2	Subtype1	ccRCC tumor	Tissue	GSM5683740	RT1043	GSM5683778	RT1043_IN	Tumor Tissue Source: Primary; Tumor stage: T3aNx; Grade: IV; Age: 70-79; Treatment: Yes
Pair_155	GSE188486	H3K4me2	Kidney cancer	Subtype1 vs Subtype2	Subtype1	ccRCC tumor	Tissue	GSM5683741	RT1046	GSM5683779	RT1046_IN	Tumor Tissue Source: Primary; Tumor stage: T3cNx; Grade: III; Age: 60-69; Treatment: No
Pair_155	GSE188486	H3K4me2	Kidney cancer	Subtype1 vs Subtype2	Subtype1	ccRCC tumor	Tissue	GSM5683742	RT1047	GSM5683780	RT1047_IN	Tumor Tissue Source: Primary; Tumor stage: T3bN0; Grade: IV; Age: 50-59; Treatment: Yes
Pair_155	GSE188486	H3K4me2	Kidney cancer	Subtype1 vs Subtype2	Subtype1	ccRCC tumor	Tissue	GSM5683751	RT957	GSM5683794	RT957_IN	Tumor Tissue Source: Primary; Tumor stage: T3aNx; Grade: III; Age: 40-49; Treatment: Yes
Pair_155	GSE188486	H3K4me2	Kidney cancer	Subtype1 vs Subtype2	Subtype1	ccRCC tumor	Tissue	GSM5683752	RT970	GSM5683795	RT970_IN	Tumor Tissue Source: Primary; Tumor stage: T3aN0M1; Grade: III; Age: 50-59; Treatment: Yes
Pair_155	GSE188486	H3K4me2	Kidney cancer	Subtype1 vs Subtype2	Subtype1	ccRCC tumor	Tissue	GSM5683755	S20449	GSM5683798	S20449_IN	Tumor Tissue Source: Primary; Tumor stage: T3a; Grade: III; Age: 60-69; Treatment: Yes
Pair_155	GSE188486	H3K4me2	Kidney cancer	Subtype1 vs Subtype2	Subtype1	ccRCC tumor	Tissue	GSM5683756	S21381	GSM5683799	S21381_IN	Tumor Tissue Source: Primary; Tumor stage: T3bN1; Grade: II; Age: 40-49; Treatment: Yes
Pair_155	GSE188486	H3K4me2	Kidney cancer	Subtype1 vs Subtype2	Subtype1	ccRCC tumor	Tissue	GSM5683757	S22741	GSM5683801	S22741_IN	Tumor Tissue Source: Primary; Tumor stage: T3aNx; Grade: IV; Age: 50-59; Treatment: Yes
Pair_155	GSE188486	H3K4me2	Kidney cancer	Subtype1 vs Subtype2	Subtype2	Chromophobe RCC tumor	Tissue	GSM5683734	RT0301	GSM5683772	RT0301_IN	Tumor Tissue Source: Primary; Tumor stage: T1NxMx; Grade: II; Age: 80-89;
Pair_155	GSE188486	H3K4me2	Kidney cancer	Subtype1 vs Subtype2	Subtype2	Chromophobe RCC tumor	Tissue	GSM5683735	RT0356	GSM5683773	RT0356_IN	Tumor Tissue Source: Primary; Tumor stage: T1bNxMx; Grade: II; Age: 80-89;
Pair_155	GSE188486	H3K4me2	Kidney cancer	Subtype1 vs Subtype2	Subtype2	Chromophobe RCC tumor	Tissue	GSM5683738	RT1002	GSM5683776	RT1002_IN	Tumor Tissue Source: Metastatic; Tumor stage: M1; Grade: III; Age: 40-49; Treatment: Yes
Pair_155	GSE188486	H3K4me2	Kidney cancer	Subtype1 vs Subtype2	Subtype2	Chromophobe RCC tumor	Tissue	GSM5683739	RT1039	GSM5683777	RT1039_IN	Tumor Tissue Source: Primary; Treatment: Yes
Pair_155	GSE188486	H3K4me2	Kidney cancer	Subtype1 vs Subtype2	Subtype2	Chromophobe RCC tumor	Tissue	GSM5683743	RT1056	GSM5683781	RT1056_IN	Tumor Tissue Source: Primary;
Pair_155	GSE188486	H3K4me2	Kidney cancer	Subtype1 vs Subtype2	Subtype2	Chromophobe RCC tumor	Tissue	GSM5683744	RT1059	GSM5683782	RT1059_IN	Tumor Tissue Source: Primary;
Pair_155	GSE188486	H3K4me2	Kidney cancer	Subtype1 vs Subtype2	Subtype2	Chromophobe RCC tumor	Tissue	GSM5683745	RT1149	GSM5683786	RT1149_IN	Tumor Tissue Source: Primary; Tumor stage: T2aN0; Age: 70-79; Treatment: Yes
Pair_155	GSE188486	H3K4me2	Kidney cancer	Subtype1 vs Subtype2	Subtype2	Chromophobe RCC tumor	Tissue	GSM5683746	RT1152	GSM5683787	RT1152_IN	Tumor Tissue Source: Primary; Tumor stage: T1b; Grade: II; Age: 80-89; Treatment: Yes
Pair_155	GSE188486	H3K4me2	Kidney cancer	Subtype1 vs Subtype2	Subtype2	Chromophobe RCC tumor	Tissue	GSM5683747	RT1168	GSM5683788	RT1168_IN	Tumor Tissue Source: Primary;
Pair_155	GSE188486	H3K4me2	Kidney cancer	Subtype1 vs Subtype2	Subtype2	Chromophobe RCC tumor	Tissue	GSM5683750	RT929	GSM5683793	RT929_IN	Tumor Tissue Source: Primary; Tumor stage: T1aNx; Grade: III; Age: 60-69; Treatment: Yes
Pair_155	GSE188486	H3K4me2	Kidney cancer	Subtype1 vs Subtype2	Subtype2	Chromophobe RCC tumor	Tissue	GSM5683753	RT991	GSM5683796	RT991_IN	Tumor Tissue Source: Primary; Tumor stage: T3aN0Mx; Grade: IV; Age: 50-59; Treatment: Yes
Pair_156	GSE188486	H3K4me2	Kidney cancer	Subtype1 vs Subtype2	Subtype1	Papillary RCC tumor	Tissue	GSM5683737	RT0642	GSM5683775	RT0642_IN	Tumor Tissue Source: Primary; Tumor stage: T1bNxMx; Grade: II; Age: 60-69; Treatment: Yes
Pair_156	GSE188486	H3K4me2	Kidney cancer	Subtype1 vs Subtype2	Subtype1	Papillary RCC tumor	Tissue	GSM5683748	RT1240	GSM5683791	RT1240_IN	Tumor Tissue Source: Primary; Tumor stage: T1a; Grade: III; Age: 70-79;
Pair_156	GSE188486	H3K4me2	Kidney cancer	Subtype1 vs Subtype2	Subtype1	Papillary RCC tumor	Tissue	GSM5683749	RT1265	GSM5683792	RT1265_IN	Tumor Tissue Source: Primary; Tumor stage: T1a; Grade: II; Age: 60-69;
Pair_156	GSE188486	H3K4me2	Kidney cancer	Subtype1 vs Subtype2	Subtype1	Papillary RCC tumor	Tissue	GSM5683754	RT998	GSM5683797	RT998_IN	Tumor Tissue Source: Primary; Tumor stage: T3aN1M1; Grade: III; Age: 60-69; Treatment: Yes
Pair_156	GSE188486	H3K4me2	Kidney cancer	Subtype1 vs Subtype2	Subtype2	Chromophobe RCC tumor	Tissue	GSM5683734	RT0301	GSM5683772	RT0301_IN	Tumor Tissue Source: Primary; Tumor stage: T1NxMx; Grade: II; Age: 80-89;
Pair_156	GSE188486	H3K4me2	Kidney cancer	Subtype1 vs Subtype2	Subtype2	Chromophobe RCC tumor	Tissue	GSM5683735	RT0356	GSM5683773	RT0356_IN	Tumor Tissue Source: Primary; Tumor stage: T1bNxMx; Grade: II; Age: 80-89;
Pair_156	GSE188486	H3K4me2	Kidney cancer	Subtype1 vs Subtype2	Subtype2	Chromophobe RCC tumor	Tissue	GSM5683738	RT1002	GSM5683776	RT1002_IN	Tumor Tissue Source: Metastatic; Tumor stage: M1; Grade: III; Age: 40-49; Treatment: Yes
Pair_156	GSE188486	H3K4me2	Kidney cancer	Subtype1 vs Subtype2	Subtype2	Chromophobe RCC tumor	Tissue	GSM5683739	RT1039	GSM5683777	RT1039_IN	Tumor Tissue Source: Primary; Treatment: Yes
Pair_156	GSE188486	H3K4me2	Kidney cancer	Subtype1 vs Subtype2	Subtype2	Chromophobe RCC tumor	Tissue	GSM5683743	RT1056	GSM5683781	RT1056_IN	Tumor Tissue Source: Primary;
Pair_156	GSE188486	H3K4me2	Kidney cancer	Subtype1 vs Subtype2	Subtype2	Chromophobe RCC tumor	Tissue	GSM5683744	RT1059	GSM5683782	RT1059_IN	Tumor Tissue Source: Primary;
Pair_156	GSE188486	H3K4me2	Kidney cancer	Subtype1 vs Subtype2	Subtype2	Chromophobe RCC tumor	Tissue	GSM5683745	RT1149	GSM5683786	RT1149_IN	Tumor Tissue Source: Primary; Tumor stage: T2aN0; ; Age: 70-79; Treatment: Yes
Pair_156	GSE188486	H3K4me2	Kidney cancer	Subtype1 vs Subtype2	Subtype2	Chromophobe RCC tumor	Tissue	GSM5683746	RT1152	GSM5683787	RT1152_IN	Tumor Tissue Source: Primary; Tumor stage: T1b; Grade: II; Age: 80-89; Treatment: Yes
Pair_156	GSE188486	H3K4me2	Kidney cancer	Subtype1 vs Subtype2	Subtype2	Chromophobe RCC tumor	Tissue	GSM5683747	RT1168	GSM5683788	RT1168_IN	Tumor Tissue Source: Primary;
Pair_156	GSE188486	H3K4me2	Kidney cancer	Subtype1 vs Subtype2	Subtype2	Chromophobe RCC tumor	Tissue	GSM5683750	RT929	GSM5683793	RT929_IN	Tumor Tissue Source: Primary; Tumor stage: T1aNx; Grade: III; Age: 60-69; Treatment: Yes
Pair_156	GSE188486	H3K4me2	Kidney cancer	Subtype1 vs Subtype2	Subtype2	Chromophobe RCC tumor	Tissue	GSM5683753	RT991	GSM5683796	RT991_IN	Tumor Tissue Source: Primary; Tumor stage: T3aN0Mx; Grade: IV; Age: 50-59; Treatment: Yes
Pair_157	GSE85158	H3K27ac	Breast cancer	Subtype1 vs Subtype2	Subtype1	Luminal breast cancer cell line	Cell line	GSM2258722	MCF7.H3K27ac.rep1	GSM2258738	MCF7.Input.rep1
Pair_157	GSE85158	H3K27ac	Breast cancer	Subtype1 vs Subtype2	Subtype1	Luminal breast cancer cell line	Cell line	GSM2258723	MCF7.H3K27ac.rep2	GSM2258739	MCF7.Input.rep2
Pair_157	GSE85158	H3K27ac	Breast cancer	Subtype1 vs Subtype2	Subtype1	Luminal breast cancer cell line	Cell line	GSM2258740	ZR751.H3K27ac.rep1	GSM2258756	ZR751.Input.rep1
Pair_157	GSE85158	H3K27ac	Breast cancer	Subtype1 vs Subtype2	Subtype1	Luminal breast cancer cell line	Cell line	GSM2258741	ZR751.H3K27ac.rep2	GSM2258757	ZR751.Input.rep2
Pair_157	GSE85158	H3K27ac	Breast cancer	Subtype1 vs Subtype2	Subtype1	Luminal breast cancer cell line	Cell line	GSM2258758	MB361.H3K27ac.rep1	GSM2258774	MB361.Input.rep1
Pair_157	GSE85158	H3K27ac	Breast cancer	Subtype1 vs Subtype2	Subtype1	Luminal breast cancer cell line	Cell line	GSM2258759	MB361.H3K27ac.rep2	GSM2258775	MB361.Input.rep2
Pair_157	GSE85158	H3K27ac	Breast cancer	Subtype1 vs Subtype2	Subtype1	Luminal breast cancer cell line	Cell line	GSM2258776	UACC812.H3K27ac.rep1	GSM2258792	UACC812.Input.rep1
Pair_157	GSE85158	H3K27ac	Breast cancer	Subtype1 vs Subtype2	Subtype1	Luminal breast cancer cell line	Cell line	GSM2258777	UACC812.H3K27ac.rep2	GSM2258793	UACC812.Input.rep2
Pair_157	GSE85158	H3K27ac	Breast cancer	Subtype1 vs Subtype2	Subtype2	HER2+ breast cancer cell line	Cell line	GSM2258794	SKBR3.H3K27ac.rep1	GSM2258810	SKBR3.Input.rep1
Pair_157	GSE85158	H3K27ac	Breast cancer	Subtype1 vs Subtype2	Subtype2	HER2+ breast cancer cell line	Cell line	GSM2258795	SKBR3.H3K27ac.rep2	GSM2258811	SKBR3.Input.rep2
Pair_157	GSE85158	H3K27ac	Breast cancer	Subtype1 vs Subtype2	Subtype2	HER2+ breast cancer cell line	Cell line	GSM2258812	AU565.H3K27ac.rep1	GSM2258828	AU565.Input.rep1
Pair_157	GSE85158	H3K27ac	Breast cancer	Subtype1 vs Subtype2	Subtype2	HER2+ breast cancer cell line	Cell line	GSM2258813	AU565.H3K27ac.rep2	GSM2258829	AU565.Input.rep2
Pair_157	GSE85158	H3K27ac	Breast cancer	Subtype1 vs Subtype2	Subtype2	HER2+ breast cancer cell line	Cell line	GSM2258830	HCC1954.H3K27ac.rep1	GSM2258846	HCC1954.Input.rep1
Pair_157	GSE85158	H3K27ac	Breast cancer	Subtype1 vs Subtype2	Subtype2	HER2+ breast cancer cell line	Cell line	GSM2258831	HCC1954.H3K27ac.rep2	GSM2258847	HCC1954.Input.rep2
Pair_158	GSE85158	H3K27ac	Breast cancer	Subtype1 vs Subtype2	Subtype1	Luminal breast cancer cell line	Cell line	GSM2258722	MCF7.H3K27ac.rep1	GSM2258738	MCF7.Input.rep1
Pair_158	GSE85158	H3K27ac	Breast cancer	Subtype1 vs Subtype2	Subtype1	Luminal breast cancer cell line	Cell line	GSM2258723	MCF7.H3K27ac.rep2	GSM2258739	MCF7.Input.rep2
Pair_158	GSE85158	H3K27ac	Breast cancer	Subtype1 vs Subtype2	Subtype1	Luminal breast cancer cell line	Cell line	GSM2258740	ZR751.H3K27ac.rep1	GSM2258756	ZR751.Input.rep1
Pair_158	GSE85158	H3K27ac	Breast cancer	Subtype1 vs Subtype2	Subtype1	Luminal breast cancer cell line	Cell line	GSM2258741	ZR751.H3K27ac.rep2	GSM2258757	ZR751.Input.rep2
Pair_158	GSE85158	H3K27ac	Breast cancer	Subtype1 vs Subtype2	Subtype1	Luminal breast cancer cell line	Cell line	GSM2258758	MB361.H3K27ac.rep1	GSM2258774	MB361.Input.rep1
Pair_158	GSE85158	H3K27ac	Breast cancer	Subtype1 vs Subtype2	Subtype1	Luminal breast cancer cell line	Cell line	GSM2258759	MB361.H3K27ac.rep2	GSM2258775	MB361.Input.rep2
Pair_158	GSE85158	H3K27ac	Breast cancer	Subtype1 vs Subtype2	Subtype1	Luminal breast cancer cell line	Cell line	GSM2258776	UACC812.H3K27ac.rep1	GSM2258792	UACC812.Input.rep1
Pair_158	GSE85158	H3K27ac	Breast cancer	Subtype1 vs Subtype2	Subtype1	Luminal breast cancer cell line	Cell line	GSM2258777	UACC812.H3K27ac.rep2	GSM2258793	UACC812.Input.rep2
Pair_158	GSE85158	H3K27ac	Breast cancer	Subtype1 vs Subtype2	Subtype2	TN breast cancer cell line	Cell line	GSM2258848	MB231.H3K27ac.rep1	GSM2258864	MB231.Input.rep1
Pair_158	GSE85158	H3K27ac	Breast cancer	Subtype1 vs Subtype2	Subtype2	TN breast cancer cell line	Cell line	GSM2258849	MB231.H3K27ac.rep2	GSM2258865	MB231.Input.rep2
Pair_158	GSE85158	H3K27ac	Breast cancer	Subtype1 vs Subtype2	Subtype2	TN breast cancer cell line	Cell line	GSM2258866	MB436.H3K27ac.rep1	GSM2258882	MB436.Input.rep1
Pair_158	GSE85158	H3K27ac	Breast cancer	Subtype1 vs Subtype2	Subtype2	TN breast cancer cell line	Cell line	GSM2258867	MB436.H3K27ac.rep2	GSM2258883	MB436.Input.rep2
Pair_158	GSE85158	H3K27ac	Breast cancer	Subtype1 vs Subtype2	Subtype2	TN breast cancer cell line	Cell line	GSM2258884	MB468.H3K27ac.rep1	GSM2258900	MB468.Input.rep1
Pair_158	GSE85158	H3K27ac	Breast cancer	Subtype1 vs Subtype2	Subtype2	TN breast cancer cell line	Cell line	GSM2258885	MB468.H3K27ac.rep2	GSM2258901	MB468.Input.rep2
Pair_158	GSE85158	H3K27ac	Breast cancer	Subtype1 vs Subtype2	Subtype2	TN breast cancer cell line	Cell line	GSM2258902	HCC1937.H3K27ac.rep1	GSM2258918	HCC1937.Input.rep1
Pair_158	GSE85158	H3K27ac	Breast cancer	Subtype1 vs Subtype2	Subtype2	TN breast cancer cell line	Cell line	GSM2258903	HCC1937.H3K27ac.rep2	GSM2258919	HCC1937.Input.rep2
Pair_159	GSE85158	H3K27ac	Breast cancer	Subtype1 vs Subtype2	Subtype1	HER2+ breast cancer cell line	Cell line	GSM2258794	SKBR3.H3K27ac.rep1	GSM2258810	SKBR3.Input.rep1
Pair_159	GSE85158	H3K27ac	Breast cancer	Subtype1 vs Subtype2	Subtype1	HER2+ breast cancer cell line	Cell line	GSM2258795	SKBR3.H3K27ac.rep2	GSM2258811	SKBR3.Input.rep2
Pair_159	GSE85158	H3K27ac	Breast cancer	Subtype1 vs Subtype2	Subtype1	HER2+ breast cancer cell line	Cell line	GSM2258812	AU565.H3K27ac.rep1	GSM2258828	AU565.Input.rep1
Pair_159	GSE85158	H3K27ac	Breast cancer	Subtype1 vs Subtype2	Subtype1	HER2+ breast cancer cell line	Cell line	GSM2258813	AU565.H3K27ac.rep2	GSM2258829	AU565.Input.rep2
Pair_159	GSE85158	H3K27ac	Breast cancer	Subtype1 vs Subtype2	Subtype1	HER2+ breast cancer cell line	Cell line	GSM2258830	HCC1954.H3K27ac.rep1	GSM2258846	HCC1954.Input.rep1
Pair_159	GSE85158	H3K27ac	Breast cancer	Subtype1 vs Subtype2	Subtype1	HER2+ breast cancer cell line	Cell line	GSM2258831	HCC1954.H3K27ac.rep2	GSM2258847	HCC1954.Input.rep2
Pair_159	GSE85158	H3K27ac	Breast cancer	Subtype1 vs Subtype2	Subtype2	TN breast cancer cell line	Cell line	GSM2258848	MB231.H3K27ac.rep1	GSM2258864	MB231.Input.rep1
Pair_159	GSE85158	H3K27ac	Breast cancer	Subtype1 vs Subtype2	Subtype2	TN breast cancer cell line	Cell line	GSM2258849	MB231.H3K27ac.rep2	GSM2258865	MB231.Input.rep2
Pair_159	GSE85158	H3K27ac	Breast cancer	Subtype1 vs Subtype2	Subtype2	TN breast cancer cell line	Cell line	GSM2258866	MB436.H3K27ac.rep1	GSM2258882	MB436.Input.rep1
Pair_159	GSE85158	H3K27ac	Breast cancer	Subtype1 vs Subtype2	Subtype2	TN breast cancer cell line	Cell line	GSM2258867	MB436.H3K27ac.rep2	GSM2258883	MB436.Input.rep2
Pair_159	GSE85158	H3K27ac	Breast cancer	Subtype1 vs Subtype2	Subtype2	TN breast cancer cell line	Cell line	GSM2258884	MB468.H3K27ac.rep1	GSM2258900	MB468.Input.rep1
Pair_159	GSE85158	H3K27ac	Breast cancer	Subtype1 vs Subtype2	Subtype2	TN breast cancer cell line	Cell line	GSM2258885	MB468.H3K27ac.rep2	GSM2258901	MB468.Input.rep2
Pair_159	GSE85158	H3K27ac	Breast cancer	Subtype1 vs Subtype2	Subtype2	TN breast cancer cell line	Cell line	GSM2258902	HCC1937.H3K27ac.rep1	GSM2258918	HCC1937.Input.rep1
Pair_159	GSE85158	H3K27ac	Breast cancer	Subtype1 vs Subtype2	Subtype2	TN breast cancer cell line	Cell line	GSM2258903	HCC1937.H3K27ac.rep2	GSM2258919	HCC1937.Input.rep2
Pair_160	GSE85158	H3K27me3	Breast cancer	Subtype1 vs Subtype2	Subtype1	Luminal breast cancer cell line	Cell line	GSM2258742	ZR751.H3K27me3.rep1	GSM2258756	ZR751.Input.rep1
Pair_160	GSE85158	H3K27me3	Breast cancer	Subtype1 vs Subtype2	Subtype1	Luminal breast cancer cell line	Cell line	GSM2258743	ZR751.H3K27me3.rep2	GSM2258757	ZR751.Input.rep2
Pair_160	GSE85158	H3K27me3	Breast cancer	Subtype1 vs Subtype2	Subtype1	Luminal breast cancer cell line	Cell line	GSM2258778	UACC812.H3K27me3.rep1	GSM2258792	UACC812.Input.rep1
Pair_160	GSE85158	H3K27me3	Breast cancer	Subtype1 vs Subtype2	Subtype1	Luminal breast cancer cell line	Cell line	GSM2258779	UACC812.H3K27me3.rep2	GSM2258793	UACC812.Input.rep2
Pair_160	GSE85158	H3K27me3	Breast cancer	Subtype1 vs Subtype2	Subtype2	HER2+ breast cancer cell line	Cell line	GSM2258796	SKBR3.H3K27me3.rep1	GSM2258810	SKBR3.Input.rep1
Pair_160	GSE85158	H3K27me3	Breast cancer	Subtype1 vs Subtype2	Subtype2	HER2+ breast cancer cell line	Cell line	GSM2258797	SKBR3.H3K27me3.rep2	GSM2258811	SKBR3.Input.rep2
Pair_160	GSE85158	H3K27me3	Breast cancer	Subtype1 vs Subtype2	Subtype2	HER2+ breast cancer cell line	Cell line	GSM2258814	AU565.H3K27me3.rep1	GSM2258828	AU565.Input.rep1
Pair_160	GSE85158	H3K27me3	Breast cancer	Subtype1 vs Subtype2	Subtype2	HER2+ breast cancer cell line	Cell line	GSM2258815	AU565.H3K27me3.rep2	GSM2258829	AU565.Input.rep2
Pair_160	GSE85158	H3K27me3	Breast cancer	Subtype1 vs Subtype2	Subtype2	HER2+ breast cancer cell line	Cell line	GSM2258832	HCC1954.H3K27me3.rep1	GSM2258846	HCC1954.Input.rep1
Pair_160	GSE85158	H3K27me3	Breast cancer	Subtype1 vs Subtype2	Subtype2	HER2+ breast cancer cell line	Cell line	GSM2258833	HCC1954.H3K27me3.rep2	GSM2258847	HCC1954.Input.rep2
Pair_161	GSE85158	H3K27me3	Breast cancer	Subtype1 vs Subtype2	Subtype1	Luminal breast cancer cell line	Cell line	GSM2258742	ZR751.H3K27me3.rep1	GSM2258756	ZR751.Input.rep1
Pair_161	GSE85158	H3K27me3	Breast cancer	Subtype1 vs Subtype2	Subtype1	Luminal breast cancer cell line	Cell line	GSM2258743	ZR751.H3K27me3.rep2	GSM2258757	ZR751.Input.rep2
Pair_161	GSE85158	H3K27me3	Breast cancer	Subtype1 vs Subtype2	Subtype1	Luminal breast cancer cell line	Cell line	GSM2258778	UACC812.H3K27me3.rep1	GSM2258792	UACC812.Input.rep1
Pair_161	GSE85158	H3K27me3	Breast cancer	Subtype1 vs Subtype2	Subtype1	Luminal breast cancer cell line	Cell line	GSM2258779	UACC812.H3K27me3.rep2	GSM2258793	UACC812.Input.rep2
Pair_161	GSE85158	H3K27me3	Breast cancer	Subtype1 vs Subtype2	Subtype2	TN breast cancer cell line	Cell line	GSM2258868	MB436.H3K27me3.rep1	GSM2258882	MB436.Input.rep1
Pair_161	GSE85158	H3K27me3	Breast cancer	Subtype1 vs Subtype2	Subtype2	TN breast cancer cell line	Cell line	GSM2258869	MB436.H3K27me3.rep2	GSM2258883	MB436.Input.rep2
Pair_161	GSE85158	H3K27me3	Breast cancer	Subtype1 vs Subtype2	Subtype2	TN breast cancer cell line	Cell line	GSM2258886	MB468.H3K27me3.rep1	GSM2258900	MB468.Input.rep1
Pair_161	GSE85158	H3K27me3	Breast cancer	Subtype1 vs Subtype2	Subtype2	TN breast cancer cell line	Cell line	GSM2258887	MB468.H3K27me3.rep2	GSM2258901	MB468.Input.rep2
Pair_161	GSE85158	H3K27me3	Breast cancer	Subtype1 vs Subtype2	Subtype2	TN breast cancer cell line	Cell line	GSM2258904	HCC1937.H3K27me3.rep1	GSM2258918	HCC1937.Input.rep1
Pair_161	GSE85158	H3K27me3	Breast cancer	Subtype1 vs Subtype2	Subtype2	TN breast cancer cell line	Cell line	GSM2258905	HCC1937.H3K27me3.rep2	GSM2258919	HCC1937.Input.rep2
Pair_162	GSE85158	H3K27me3	Breast cancer	Subtype1 vs Subtype2	Subtype1	HER2+ breast cancer cell line	Cell line	GSM2258796	SKBR3.H3K27me3.rep1	GSM2258810	SKBR3.Input.rep1
Pair_162	GSE85158	H3K27me3	Breast cancer	Subtype1 vs Subtype2	Subtype1	HER2+ breast cancer cell line	Cell line	GSM2258797	SKBR3.H3K27me3.rep2	GSM2258811	SKBR3.Input.rep2
Pair_162	GSE85158	H3K27me3	Breast cancer	Subtype1 vs Subtype2	Subtype1	HER2+ breast cancer cell line	Cell line	GSM2258814	AU565.H3K27me3.rep1	GSM2258828	AU565.Input.rep1
Pair_162	GSE85158	H3K27me3	Breast cancer	Subtype1 vs Subtype2	Subtype1	HER2+ breast cancer cell line	Cell line	GSM2258815	AU565.H3K27me3.rep2	GSM2258829	AU565.Input.rep2
Pair_162	GSE85158	H3K27me3	Breast cancer	Subtype1 vs Subtype2	Subtype1	HER2+ breast cancer cell line	Cell line	GSM2258832	HCC1954.H3K27me3.rep1	GSM2258846	HCC1954.Input.rep1
Pair_162	GSE85158	H3K27me3	Breast cancer	Subtype1 vs Subtype2	Subtype1	HER2+ breast cancer cell line	Cell line	GSM2258833	HCC1954.H3K27me3.rep2	GSM2258847	HCC1954.Input.rep2
Pair_162	GSE85158	H3K27me3	Breast cancer	Subtype1 vs Subtype2	Subtype2	TN breast cancer cell line	Cell line	GSM2258868	MB436.H3K27me3.rep1	GSM2258882	MB436.Input.rep1
Pair_162	GSE85158	H3K27me3	Breast cancer	Subtype1 vs Subtype2	Subtype2	TN breast cancer cell line	Cell line	GSM2258869	MB436.H3K27me3.rep2	GSM2258883	MB436.Input.rep2
Pair_162	GSE85158	H3K27me3	Breast cancer	Subtype1 vs Subtype2	Subtype2	TN breast cancer cell line	Cell line	GSM2258886	MB468.H3K27me3.rep1	GSM2258900	MB468.Input.rep1
Pair_162	GSE85158	H3K27me3	Breast cancer	Subtype1 vs Subtype2	Subtype2	TN breast cancer cell line	Cell line	GSM2258887	MB468.H3K27me3.rep2	GSM2258901	MB468.Input.rep2
Pair_162	GSE85158	H3K27me3	Breast cancer	Subtype1 vs Subtype2	Subtype2	TN breast cancer cell line	Cell line	GSM2258904	HCC1937.H3K27me3.rep1	GSM2258918	HCC1937.Input.rep1
Pair_162	GSE85158	H3K27me3	Breast cancer	Subtype1 vs Subtype2	Subtype2	TN breast cancer cell line	Cell line	GSM2258905	HCC1937.H3K27me3.rep2	GSM2258919	HCC1937.Input.rep2
Pair_163	GSE85158	H3K36me3	Breast cancer	Subtype1 vs Subtype2	Subtype1	Luminal breast cancer cell line	Cell line	GSM2258726	MCF7.H3K36me3.rep1	GSM2258738	MCF7.Input.rep1
Pair_163	GSE85158	H3K36me3	Breast cancer	Subtype1 vs Subtype2	Subtype1	Luminal breast cancer cell line	Cell line	GSM2258727	MCF7.H3K36me3.rep2	GSM2258739	MCF7.Input.rep2
Pair_163	GSE85158	H3K36me3	Breast cancer	Subtype1 vs Subtype2	Subtype1	Luminal breast cancer cell line	Cell line	GSM2258762	MB361.H3K36me3.rep1	GSM2258774	MB361.Input.rep1
Pair_163	GSE85158	H3K36me3	Breast cancer	Subtype1 vs Subtype2	Subtype1	Luminal breast cancer cell line	Cell line	GSM2258763	MB361.H3K36me3.rep2	GSM2258775	MB361.Input.rep2
Pair_163	GSE85158	H3K36me3	Breast cancer	Subtype1 vs Subtype2	Subtype1	Luminal breast cancer cell line	Cell line	GSM2258780	UACC812.H3K36me3.rep1	GSM2258792	UACC812.Input.rep1
Pair_163	GSE85158	H3K36me3	Breast cancer	Subtype1 vs Subtype2	Subtype1	Luminal breast cancer cell line	Cell line	GSM2258781	UACC812.H3K36me3.rep2	GSM2258793	UACC812.Input.rep2
Pair_163	GSE85158	H3K36me3	Breast cancer	Subtype1 vs Subtype2	Subtype2	HER2+ breast cancer cell line	Cell line	GSM2258798	SKBR3.H3K36me3.rep1	GSM2258810	SKBR3.Input.rep1
Pair_163	GSE85158	H3K36me3	Breast cancer	Subtype1 vs Subtype2	Subtype2	HER2+ breast cancer cell line	Cell line	GSM2258799	SKBR3.H3K36me3.rep2	GSM2258811	SKBR3.Input.rep2
Pair_163	GSE85158	H3K36me3	Breast cancer	Subtype1 vs Subtype2	Subtype2	HER2+ breast cancer cell line	Cell line	GSM2258816	AU565.H3K36me3.rep1	GSM2258828	AU565.Input.rep1
Pair_163	GSE85158	H3K36me3	Breast cancer	Subtype1 vs Subtype2	Subtype2	HER2+ breast cancer cell line	Cell line	GSM2258817	AU565.H3K36me3.rep2	GSM2258829	AU565.Input.rep2
Pair_163	GSE85158	H3K36me3	Breast cancer	Subtype1 vs Subtype2	Subtype2	HER2+ breast cancer cell line	Cell line	GSM2258834	HCC1954.H3K36me3.rep1	GSM2258846	HCC1954.Input.rep1
Pair_163	GSE85158	H3K36me3	Breast cancer	Subtype1 vs Subtype2	Subtype2	HER2+ breast cancer cell line	Cell line	GSM2258835	HCC1954.H3K36me3.rep2	GSM2258847	HCC1954.Input.rep2
Pair_164	GSE85158	H3K36me3	Breast cancer	Subtype1 vs Subtype2	Subtype1	Luminal breast cancer cell line	Cell line	GSM2258726	MCF7.H3K36me3.rep1	GSM2258738	MCF7.Input.rep1
Pair_164	GSE85158	H3K36me3	Breast cancer	Subtype1 vs Subtype2	Subtype1	Luminal breast cancer cell line	Cell line	GSM2258727	MCF7.H3K36me3.rep2	GSM2258739	MCF7.Input.rep2
Pair_164	GSE85158	H3K36me3	Breast cancer	Subtype1 vs Subtype2	Subtype1	Luminal breast cancer cell line	Cell line	GSM2258762	MB361.H3K36me3.rep1	GSM2258774	MB361.Input.rep1
Pair_164	GSE85158	H3K36me3	Breast cancer	Subtype1 vs Subtype2	Subtype1	Luminal breast cancer cell line	Cell line	GSM2258763	MB361.H3K36me3.rep2	GSM2258775	MB361.Input.rep2
Pair_164	GSE85158	H3K36me3	Breast cancer	Subtype1 vs Subtype2	Subtype1	Luminal breast cancer cell line	Cell line	GSM2258780	UACC812.H3K36me3.rep1	GSM2258792	UACC812.Input.rep1
Pair_164	GSE85158	H3K36me3	Breast cancer	Subtype1 vs Subtype2	Subtype1	Luminal breast cancer cell line	Cell line	GSM2258781	UACC812.H3K36me3.rep2	GSM2258793	UACC812.Input.rep2
Pair_164	GSE85158	H3K36me3	Breast cancer	Subtype1 vs Subtype2	Subtype2	TN breast cancer cell line	Cell line	GSM2258852	MB231.H3K36me3.rep1	GSM2258864	MB231.Input.rep1
Pair_164	GSE85158	H3K36me3	Breast cancer	Subtype1 vs Subtype2	Subtype2	TN breast cancer cell line	Cell line	GSM2258853	MB231.H3K36me3.rep2	GSM2258865	MB231.Input.rep2
Pair_164	GSE85158	H3K36me3	Breast cancer	Subtype1 vs Subtype2	Subtype2	TN breast cancer cell line	Cell line	GSM2258870	MB436.H3K36me3.rep1	GSM2258882	MB436.Input.rep1
Pair_164	GSE85158	H3K36me3	Breast cancer	Subtype1 vs Subtype2	Subtype2	TN breast cancer cell line	Cell line	GSM2258871	MB436.H3K36me3.rep2	GSM2258883	MB436.Input.rep2
Pair_164	GSE85158	H3K36me3	Breast cancer	Subtype1 vs Subtype2	Subtype2	TN breast cancer cell line	Cell line	GSM2258888	MB468.H3K36me3.rep1	GSM2258900	MB468.Input.rep1
Pair_164	GSE85158	H3K36me3	Breast cancer	Subtype1 vs Subtype2	Subtype2	TN breast cancer cell line	Cell line	GSM2258889	MB468.H3K36me3.rep2	GSM2258901	MB468.Input.rep2
Pair_164	GSE85158	H3K36me3	Breast cancer	Subtype1 vs Subtype2	Subtype2	TN breast cancer cell line	Cell line	GSM2258906	HCC1937.H3K36me3.rep1	GSM2258918	HCC1937.Input.rep1
Pair_164	GSE85158	H3K36me3	Breast cancer	Subtype1 vs Subtype2	Subtype2	TN breast cancer cell line	Cell line	GSM2258907	HCC1937.H3K36me3.rep2	GSM2258919	HCC1937.Input.rep2
Pair_165	GSE85158	H3K36me3	Breast cancer	Subtype1 vs Subtype2	Subtype1	HER2+ breast cancer cell line	Cell line	GSM2258798	SKBR3.H3K36me3.rep1	GSM2258810	SKBR3.Input.rep1
Pair_165	GSE85158	H3K36me3	Breast cancer	Subtype1 vs Subtype2	Subtype1	HER2+ breast cancer cell line	Cell line	GSM2258799	SKBR3.H3K36me3.rep2	GSM2258811	SKBR3.Input.rep2
Pair_165	GSE85158	H3K36me3	Breast cancer	Subtype1 vs Subtype2	Subtype1	HER2+ breast cancer cell line	Cell line	GSM2258816	AU565.H3K36me3.rep1	GSM2258828	AU565.Input.rep1
Pair_165	GSE85158	H3K36me3	Breast cancer	Subtype1 vs Subtype2	Subtype1	HER2+ breast cancer cell line	Cell line	GSM2258817	AU565.H3K36me3.rep2	GSM2258829	AU565.Input.rep2
Pair_165	GSE85158	H3K36me3	Breast cancer	Subtype1 vs Subtype2	Subtype1	HER2+ breast cancer cell line	Cell line	GSM2258834	HCC1954.H3K36me3.rep1	GSM2258846	HCC1954.Input.rep1
Pair_165	GSE85158	H3K36me3	Breast cancer	Subtype1 vs Subtype2	Subtype1	HER2+ breast cancer cell line	Cell line	GSM2258835	HCC1954.H3K36me3.rep2	GSM2258847	HCC1954.Input.rep2
Pair_165	GSE85158	H3K36me3	Breast cancer	Subtype1 vs Subtype2	Subtype2	TN breast cancer cell line	Cell line	GSM2258852	MB231.H3K36me3.rep1	GSM2258864	MB231.Input.rep1
Pair_165	GSE85158	H3K36me3	Breast cancer	Subtype1 vs Subtype2	Subtype2	TN breast cancer cell line	Cell line	GSM2258853	MB231.H3K36me3.rep2	GSM2258865	MB231.Input.rep2
Pair_165	GSE85158	H3K36me3	Breast cancer	Subtype1 vs Subtype2	Subtype2	TN breast cancer cell line	Cell line	GSM2258870	MB436.H3K36me3.rep1	GSM2258882	MB436.Input.rep1
Pair_165	GSE85158	H3K36me3	Breast cancer	Subtype1 vs Subtype2	Subtype2	TN breast cancer cell line	Cell line	GSM2258871	MB436.H3K36me3.rep2	GSM2258883	MB436.Input.rep2
Pair_165	GSE85158	H3K36me3	Breast cancer	Subtype1 vs Subtype2	Subtype2	TN breast cancer cell line	Cell line	GSM2258888	MB468.H3K36me3.rep1	GSM2258900	MB468.Input.rep1
Pair_165	GSE85158	H3K36me3	Breast cancer	Subtype1 vs Subtype2	Subtype2	TN breast cancer cell line	Cell line	GSM2258889	MB468.H3K36me3.rep2	GSM2258901	MB468.Input.rep2
Pair_165	GSE85158	H3K36me3	Breast cancer	Subtype1 vs Subtype2	Subtype2	TN breast cancer cell line	Cell line	GSM2258906	HCC1937.H3K36me3.rep1	GSM2258918	HCC1937.Input.rep1
Pair_165	GSE85158	H3K36me3	Breast cancer	Subtype1 vs Subtype2	Subtype2	TN breast cancer cell line	Cell line	GSM2258907	HCC1937.H3K36me3.rep2	GSM2258919	HCC1937.Input.rep2
Pair_166	GSE85158	H3K4me1	Breast cancer	Subtype1 vs Subtype2	Subtype1	Luminal breast cancer cell line	Cell line	GSM2258728	MCF7.H3K4me1.rep1	GSM2258738	MCF7.Input.rep1
Pair_166	GSE85158	H3K4me1	Breast cancer	Subtype1 vs Subtype2	Subtype1	Luminal breast cancer cell line	Cell line	GSM2258729	MCF7.H3K4me1.rep2	GSM2258739	MCF7.Input.rep2
Pair_166	GSE85158	H3K4me1	Breast cancer	Subtype1 vs Subtype2	Subtype1	Luminal breast cancer cell line	Cell line	GSM2258746	ZR751.H3K4me1.rep1	GSM2258756	ZR751.Input.rep1
Pair_166	GSE85158	H3K4me1	Breast cancer	Subtype1 vs Subtype2	Subtype1	Luminal breast cancer cell line	Cell line	GSM2258747	ZR751.H3K4me1.rep2	GSM2258757	ZR751.Input.rep2
Pair_166	GSE85158	H3K4me1	Breast cancer	Subtype1 vs Subtype2	Subtype1	Luminal breast cancer cell line	Cell line	GSM2258764	MB361.H3K4me1.rep1	GSM2258774	MB361.Input.rep1
Pair_166	GSE85158	H3K4me1	Breast cancer	Subtype1 vs Subtype2	Subtype1	Luminal breast cancer cell line	Cell line	GSM2258765	MB361.H3K4me1.rep2	GSM2258775	MB361.Input.rep2
Pair_166	GSE85158	H3K4me1	Breast cancer	Subtype1 vs Subtype2	Subtype1	Luminal breast cancer cell line	Cell line	GSM2258782	UACC812.H3K4me1.rep1	GSM2258792	UACC812.Input.rep1
Pair_166	GSE85158	H3K4me1	Breast cancer	Subtype1 vs Subtype2	Subtype1	Luminal breast cancer cell line	Cell line	GSM2258783	UACC812.H3K4me1.rep2	GSM2258793	UACC812.Input.rep2
Pair_166	GSE85158	H3K4me1	Breast cancer	Subtype1 vs Subtype2	Subtype2	HER2+ breast cancer cell line	Cell line	GSM2258800	SKBR3.H3K4me1.rep1	GSM2258810	SKBR3.Input.rep1
Pair_166	GSE85158	H3K4me1	Breast cancer	Subtype1 vs Subtype2	Subtype2	HER2+ breast cancer cell line	Cell line	GSM2258801	SKBR3.H3K4me1.rep2	GSM2258811	SKBR3.Input.rep2
Pair_166	GSE85158	H3K4me1	Breast cancer	Subtype1 vs Subtype2	Subtype2	HER2+ breast cancer cell line	Cell line	GSM2258818	AU565.H3K4me1.rep1	GSM2258828	AU565.Input.rep1
Pair_166	GSE85158	H3K4me1	Breast cancer	Subtype1 vs Subtype2	Subtype2	HER2+ breast cancer cell line	Cell line	GSM2258819	AU565.H3K4me1.rep2	GSM2258829	AU565.Input.rep2
Pair_166	GSE85158	H3K4me1	Breast cancer	Subtype1 vs Subtype2	Subtype2	HER2+ breast cancer cell line	Cell line	GSM2258836	HCC1954.H3K4me1.rep1	GSM2258846	HCC1954.Input.rep1
Pair_166	GSE85158	H3K4me1	Breast cancer	Subtype1 vs Subtype2	Subtype2	HER2+ breast cancer cell line	Cell line	GSM2258837	HCC1954.H3K4me1.rep2	GSM2258847	HCC1954.Input.rep2
Pair_167	GSE85158	H3K4me1	Breast cancer	Subtype1 vs Subtype2	Subtype1	Luminal breast cancer cell line	Cell line	GSM2258728	MCF7.H3K4me1.rep1	GSM2258738	MCF7.Input.rep1
Pair_167	GSE85158	H3K4me1	Breast cancer	Subtype1 vs Subtype2	Subtype1	Luminal breast cancer cell line	Cell line	GSM2258729	MCF7.H3K4me1.rep2	GSM2258739	MCF7.Input.rep2
Pair_167	GSE85158	H3K4me1	Breast cancer	Subtype1 vs Subtype2	Subtype1	Luminal breast cancer cell line	Cell line	GSM2258746	ZR751.H3K4me1.rep1	GSM2258756	ZR751.Input.rep1
Pair_167	GSE85158	H3K4me1	Breast cancer	Subtype1 vs Subtype2	Subtype1	Luminal breast cancer cell line	Cell line	GSM2258747	ZR751.H3K4me1.rep2	GSM2258757	ZR751.Input.rep2
Pair_167	GSE85158	H3K4me1	Breast cancer	Subtype1 vs Subtype2	Subtype1	Luminal breast cancer cell line	Cell line	GSM2258764	MB361.H3K4me1.rep1	GSM2258774	MB361.Input.rep1
Pair_167	GSE85158	H3K4me1	Breast cancer	Subtype1 vs Subtype2	Subtype1	Luminal breast cancer cell line	Cell line	GSM2258765	MB361.H3K4me1.rep2	GSM2258775	MB361.Input.rep2
Pair_167	GSE85158	H3K4me1	Breast cancer	Subtype1 vs Subtype2	Subtype1	Luminal breast cancer cell line	Cell line	GSM2258782	UACC812.H3K4me1.rep1	GSM2258792	UACC812.Input.rep1
Pair_167	GSE85158	H3K4me1	Breast cancer	Subtype1 vs Subtype2	Subtype1	Luminal breast cancer cell line	Cell line	GSM2258783	UACC812.H3K4me1.rep2	GSM2258793	UACC812.Input.rep2
Pair_167	GSE85158	H3K4me1	Breast cancer	Subtype1 vs Subtype2	Subtype2	TN breast cancer cell line	Cell line	GSM2258854	MB231.H3K4me1.rep1	GSM2258864	MB231.Input.rep1
Pair_167	GSE85158	H3K4me1	Breast cancer	Subtype1 vs Subtype2	Subtype2	TN breast cancer cell line	Cell line	GSM2258855	MB231.H3K4me1.rep2	GSM2258865	MB231.Input.rep2
Pair_167	GSE85158	H3K4me1	Breast cancer	Subtype1 vs Subtype2	Subtype2	TN breast cancer cell line	Cell line	GSM2258872	MB436.H3K4me1.rep1	GSM2258882	MB436.Input.rep1
Pair_167	GSE85158	H3K4me1	Breast cancer	Subtype1 vs Subtype2	Subtype2	TN breast cancer cell line	Cell line	GSM2258873	MB436.H3K4me1.rep2	GSM2258883	MB436.Input.rep2
Pair_167	GSE85158	H3K4me1	Breast cancer	Subtype1 vs Subtype2	Subtype2	TN breast cancer cell line	Cell line	GSM2258890	MB468.H3K4me1.rep1	GSM2258900	MB468.Input.rep1
Pair_167	GSE85158	H3K4me1	Breast cancer	Subtype1 vs Subtype2	Subtype2	TN breast cancer cell line	Cell line	GSM2258891	MB468.H3K4me1.rep2	GSM2258901	MB468.Input.rep2
Pair_167	GSE85158	H3K4me1	Breast cancer	Subtype1 vs Subtype2	Subtype2	TN breast cancer cell line	Cell line	GSM2258908	HCC1937.H3K4me1.rep1	GSM2258918	HCC1937.Input.rep1
Pair_167	GSE85158	H3K4me1	Breast cancer	Subtype1 vs Subtype2	Subtype2	TN breast cancer cell line	Cell line	GSM2258909	HCC1937.H3K4me1.rep2	GSM2258919	HCC1937.Input.rep2
Pair_168	GSE85158	H3K4me1	Breast cancer	Subtype1 vs Subtype2	Subtype1	HER2+ breast cancer cell line	Cell line	GSM2258800	SKBR3.H3K4me1.rep1	GSM2258810	SKBR3.Input.rep1
Pair_168	GSE85158	H3K4me1	Breast cancer	Subtype1 vs Subtype2	Subtype1	HER2+ breast cancer cell line	Cell line	GSM2258801	SKBR3.H3K4me1.rep2	GSM2258811	SKBR3.Input.rep2
Pair_168	GSE85158	H3K4me1	Breast cancer	Subtype1 vs Subtype2	Subtype1	HER2+ breast cancer cell line	Cell line	GSM2258818	AU565.H3K4me1.rep1	GSM2258828	AU565.Input.rep1
Pair_168	GSE85158	H3K4me1	Breast cancer	Subtype1 vs Subtype2	Subtype1	HER2+ breast cancer cell line	Cell line	GSM2258819	AU565.H3K4me1.rep2	GSM2258829	AU565.Input.rep2
Pair_168	GSE85158	H3K4me1	Breast cancer	Subtype1 vs Subtype2	Subtype1	HER2+ breast cancer cell line	Cell line	GSM2258836	HCC1954.H3K4me1.rep1	GSM2258846	HCC1954.Input.rep1
Pair_168	GSE85158	H3K4me1	Breast cancer	Subtype1 vs Subtype2	Subtype1	HER2+ breast cancer cell line	Cell line	GSM2258837	HCC1954.H3K4me1.rep2	GSM2258847	HCC1954.Input.rep2
Pair_168	GSE85158	H3K4me1	Breast cancer	Subtype1 vs Subtype2	Subtype2	TN breast cancer cell line	Cell line	GSM2258854	MB231.H3K4me1.rep1	GSM2258864	MB231.Input.rep1
Pair_168	GSE85158	H3K4me1	Breast cancer	Subtype1 vs Subtype2	Subtype2	TN breast cancer cell line	Cell line	GSM2258855	MB231.H3K4me1.rep2	GSM2258865	MB231.Input.rep2
Pair_168	GSE85158	H3K4me1	Breast cancer	Subtype1 vs Subtype2	Subtype2	TN breast cancer cell line	Cell line	GSM2258872	MB436.H3K4me1.rep1	GSM2258882	MB436.Input.rep1
Pair_168	GSE85158	H3K4me1	Breast cancer	Subtype1 vs Subtype2	Subtype2	TN breast cancer cell line	Cell line	GSM2258873	MB436.H3K4me1.rep2	GSM2258883	MB436.Input.rep2
Pair_168	GSE85158	H3K4me1	Breast cancer	Subtype1 vs Subtype2	Subtype2	TN breast cancer cell line	Cell line	GSM2258890	MB468.H3K4me1.rep1	GSM2258900	MB468.Input.rep1
Pair_168	GSE85158	H3K4me1	Breast cancer	Subtype1 vs Subtype2	Subtype2	TN breast cancer cell line	Cell line	GSM2258891	MB468.H3K4me1.rep2	GSM2258901	MB468.Input.rep2
Pair_168	GSE85158	H3K4me1	Breast cancer	Subtype1 vs Subtype2	Subtype2	TN breast cancer cell line	Cell line	GSM2258908	HCC1937.H3K4me1.rep1	GSM2258918	HCC1937.Input.rep1
Pair_168	GSE85158	H3K4me1	Breast cancer	Subtype1 vs Subtype2	Subtype2	TN breast cancer cell line	Cell line	GSM2258909	HCC1937.H3K4me1.rep2	GSM2258919	HCC1937.Input.rep2
Pair_169	GSE85158	H3K4me3	Breast cancer	Subtype1 vs Subtype2	Subtype1	Luminal breast cancer cell line	Cell line	GSM2258730	MCF7.H3K4me3.rep1	GSM2258738	MCF7.Input.rep1
Pair_169	GSE85158	H3K4me3	Breast cancer	Subtype1 vs Subtype2	Subtype1	Luminal breast cancer cell line	Cell line	GSM2258731	MCF7.H3K4me3.rep2	GSM2258739	MCF7.Input.rep2
Pair_169	GSE85158	H3K4me3	Breast cancer	Subtype1 vs Subtype2	Subtype1	Luminal breast cancer cell line	Cell line	GSM2258748	ZR751.H3K4me3.rep1	GSM2258756	ZR751.Input.rep1
Pair_169	GSE85158	H3K4me3	Breast cancer	Subtype1 vs Subtype2	Subtype1	Luminal breast cancer cell line	Cell line	GSM2258749	ZR751.H3K4me3.rep2	GSM2258757	ZR751.Input.rep2
Pair_169	GSE85158	H3K4me3	Breast cancer	Subtype1 vs Subtype2	Subtype1	Luminal breast cancer cell line	Cell line	GSM2258766	MB361.H3K4me3.rep1	GSM2258774	MB361.Input.rep1
Pair_169	GSE85158	H3K4me3	Breast cancer	Subtype1 vs Subtype2	Subtype1	Luminal breast cancer cell line	Cell line	GSM2258767	MB361.H3K4me3.rep2	GSM2258775	MB361.Input.rep2
Pair_169	GSE85158	H3K4me3	Breast cancer	Subtype1 vs Subtype2	Subtype1	Luminal breast cancer cell line	Cell line	GSM2258784	UACC812.H3K4me3.rep1	GSM2258792	UACC812.Input.rep1
Pair_169	GSE85158	H3K4me3	Breast cancer	Subtype1 vs Subtype2	Subtype1	Luminal breast cancer cell line	Cell line	GSM2258785	UACC812.H3K4me3.rep2	GSM2258793	UACC812.Input.rep2
Pair_169	GSE85158	H3K4me3	Breast cancer	Subtype1 vs Subtype2	Subtype2	HER2+ breast cancer cell line	Cell line	GSM2258802	SKBR3.H3K4me3.rep1	GSM2258810	SKBR3.Input.rep1
Pair_169	GSE85158	H3K4me3	Breast cancer	Subtype1 vs Subtype2	Subtype2	HER2+ breast cancer cell line	Cell line	GSM2258803	SKBR3.H3K4me3.rep2	GSM2258811	SKBR3.Input.rep2
Pair_169	GSE85158	H3K4me3	Breast cancer	Subtype1 vs Subtype2	Subtype2	HER2+ breast cancer cell line	Cell line	GSM2258820	AU565.H3K4me3.rep1	GSM2258828	AU565.Input.rep1
Pair_169	GSE85158	H3K4me3	Breast cancer	Subtype1 vs Subtype2	Subtype2	HER2+ breast cancer cell line	Cell line	GSM2258821	AU565.H3K4me3.rep2	GSM2258829	AU565.Input.rep2
Pair_169	GSE85158	H3K4me3	Breast cancer	Subtype1 vs Subtype2	Subtype2	HER2+ breast cancer cell line	Cell line	GSM2258838	HCC1954.H3K4me3.rep1	GSM2258846	HCC1954.Input.rep1
Pair_169	GSE85158	H3K4me3	Breast cancer	Subtype1 vs Subtype2	Subtype2	HER2+ breast cancer cell line	Cell line	GSM2258839	HCC1954.H3K4me3.rep2	GSM2258847	HCC1954.Input.rep2
Pair_170	GSE85158	H3K4me3	Breast cancer	Subtype1 vs Subtype2	Subtype1	Luminal breast cancer cell line	Cell line	GSM2258730	MCF7.H3K4me3.rep1	GSM2258738	MCF7.Input.rep1
Pair_170	GSE85158	H3K4me3	Breast cancer	Subtype1 vs Subtype2	Subtype1	Luminal breast cancer cell line	Cell line	GSM2258731	MCF7.H3K4me3.rep2	GSM2258739	MCF7.Input.rep2
Pair_170	GSE85158	H3K4me3	Breast cancer	Subtype1 vs Subtype2	Subtype1	Luminal breast cancer cell line	Cell line	GSM2258748	ZR751.H3K4me3.rep1	GSM2258756	ZR751.Input.rep1
Pair_170	GSE85158	H3K4me3	Breast cancer	Subtype1 vs Subtype2	Subtype1	Luminal breast cancer cell line	Cell line	GSM2258749	ZR751.H3K4me3.rep2	GSM2258757	ZR751.Input.rep2
Pair_170	GSE85158	H3K4me3	Breast cancer	Subtype1 vs Subtype2	Subtype1	Luminal breast cancer cell line	Cell line	GSM2258766	MB361.H3K4me3.rep1	GSM2258774	MB361.Input.rep1
Pair_170	GSE85158	H3K4me3	Breast cancer	Subtype1 vs Subtype2	Subtype1	Luminal breast cancer cell line	Cell line	GSM2258767	MB361.H3K4me3.rep2	GSM2258775	MB361.Input.rep2
Pair_170	GSE85158	H3K4me3	Breast cancer	Subtype1 vs Subtype2	Subtype1	Luminal breast cancer cell line	Cell line	GSM2258784	UACC812.H3K4me3.rep1	GSM2258792	UACC812.Input.rep1
Pair_170	GSE85158	H3K4me3	Breast cancer	Subtype1 vs Subtype2	Subtype1	Luminal breast cancer cell line	Cell line	GSM2258785	UACC812.H3K4me3.rep2	GSM2258793	UACC812.Input.rep2
Pair_170	GSE85158	H3K4me3	Breast cancer	Subtype1 vs Subtype2	Subtype2	TN breast cancer cell line	Cell line	GSM2258856	MB231.H3K4me3.rep1	GSM2258864	MB231.Input.rep1
Pair_170	GSE85158	H3K4me3	Breast cancer	Subtype1 vs Subtype2	Subtype2	TN breast cancer cell line	Cell line	GSM2258857	MB231.H3K4me3.rep2	GSM2258865	MB231.Input.rep2
Pair_170	GSE85158	H3K4me3	Breast cancer	Subtype1 vs Subtype2	Subtype2	TN breast cancer cell line	Cell line	GSM2258874	MB436.H3K4me3.rep1	GSM2258882	MB436.Input.rep1
Pair_170	GSE85158	H3K4me3	Breast cancer	Subtype1 vs Subtype2	Subtype2	TN breast cancer cell line	Cell line	GSM2258875	MB436.H3K4me3.rep2	GSM2258883	MB436.Input.rep2
Pair_170	GSE85158	H3K4me3	Breast cancer	Subtype1 vs Subtype2	Subtype2	TN breast cancer cell line	Cell line	GSM2258892	MB468.H3K4me3.rep1	GSM2258900	MB468.Input.rep1
Pair_170	GSE85158	H3K4me3	Breast cancer	Subtype1 vs Subtype2	Subtype2	TN breast cancer cell line	Cell line	GSM2258893	MB468.H3K4me3.rep2	GSM2258901	MB468.Input.rep2
Pair_170	GSE85158	H3K4me3	Breast cancer	Subtype1 vs Subtype2	Subtype2	TN breast cancer cell line	Cell line	GSM2258910	HCC1937.H3K4me3.rep1	GSM2258918	HCC1937.Input.rep1
Pair_170	GSE85158	H3K4me3	Breast cancer	Subtype1 vs Subtype2	Subtype2	TN breast cancer cell line	Cell line	GSM2258911	HCC1937.H3K4me3.rep2	GSM2258919	HCC1937.Input.rep2
Pair_171	GSE85158	H3K4me3	Breast cancer	Subtype1 vs Subtype2	Subtype1	HER2+ breast cancer cell line	Cell line	GSM2258802	SKBR3.H3K4me3.rep1	GSM2258810	SKBR3.Input.rep1
Pair_171	GSE85158	H3K4me3	Breast cancer	Subtype1 vs Subtype2	Subtype1	HER2+ breast cancer cell line	Cell line	GSM2258803	SKBR3.H3K4me3.rep2	GSM2258811	SKBR3.Input.rep2
Pair_171	GSE85158	H3K4me3	Breast cancer	Subtype1 vs Subtype2	Subtype1	HER2+ breast cancer cell line	Cell line	GSM2258820	AU565.H3K4me3.rep1	GSM2258828	AU565.Input.rep1
Pair_171	GSE85158	H3K4me3	Breast cancer	Subtype1 vs Subtype2	Subtype1	HER2+ breast cancer cell line	Cell line	GSM2258821	AU565.H3K4me3.rep2	GSM2258829	AU565.Input.rep2
Pair_171	GSE85158	H3K4me3	Breast cancer	Subtype1 vs Subtype2	Subtype1	HER2+ breast cancer cell line	Cell line	GSM2258838	HCC1954.H3K4me3.rep1	GSM2258846	HCC1954.Input.rep1
Pair_171	GSE85158	H3K4me3	Breast cancer	Subtype1 vs Subtype2	Subtype1	HER2+ breast cancer cell line	Cell line	GSM2258839	HCC1954.H3K4me3.rep2	GSM2258847	HCC1954.Input.rep2
Pair_171	GSE85158	H3K4me3	Breast cancer	Subtype1 vs Subtype2	Subtype2	TN breast cancer cell line	Cell line	GSM2258856	MB231.H3K4me3.rep1	GSM2258864	MB231.Input.rep1
Pair_171	GSE85158	H3K4me3	Breast cancer	Subtype1 vs Subtype2	Subtype2	TN breast cancer cell line	Cell line	GSM2258857	MB231.H3K4me3.rep2	GSM2258865	MB231.Input.rep2
Pair_171	GSE85158	H3K4me3	Breast cancer	Subtype1 vs Subtype2	Subtype2	TN breast cancer cell line	Cell line	GSM2258874	MB436.H3K4me3.rep1	GSM2258882	MB436.Input.rep1
Pair_171	GSE85158	H3K4me3	Breast cancer	Subtype1 vs Subtype2	Subtype2	TN breast cancer cell line	Cell line	GSM2258875	MB436.H3K4me3.rep2	GSM2258883	MB436.Input.rep2
Pair_171	GSE85158	H3K4me3	Breast cancer	Subtype1 vs Subtype2	Subtype2	TN breast cancer cell line	Cell line	GSM2258892	MB468.H3K4me3.rep1	GSM2258900	MB468.Input.rep1
Pair_171	GSE85158	H3K4me3	Breast cancer	Subtype1 vs Subtype2	Subtype2	TN breast cancer cell line	Cell line	GSM2258893	MB468.H3K4me3.rep2	GSM2258901	MB468.Input.rep2
Pair_171	GSE85158	H3K4me3	Breast cancer	Subtype1 vs Subtype2	Subtype2	TN breast cancer cell line	Cell line	GSM2258910	HCC1937.H3K4me3.rep1	GSM2258918	HCC1937.Input.rep1
Pair_171	GSE85158	H3K4me3	Breast cancer	Subtype1 vs Subtype2	Subtype2	TN breast cancer cell line	Cell line	GSM2258911	HCC1937.H3K4me3.rep2	GSM2258919	HCC1937.Input.rep2
Pair_172	GSE85158	H3K79me2	Breast cancer	Subtype1 vs Subtype2	Subtype1	Luminal breast cancer cell line	Cell line	GSM2258732	MCF7.H3K79me2.rep1	GSM2258738	MCF7.Input.rep1
Pair_172	GSE85158	H3K79me2	Breast cancer	Subtype1 vs Subtype2	Subtype1	Luminal breast cancer cell line	Cell line	GSM2258733	MCF7.H3K79me2.rep2	GSM2258739	MCF7.Input.rep2
Pair_172	GSE85158	H3K79me2	Breast cancer	Subtype1 vs Subtype2	Subtype1	Luminal breast cancer cell line	Cell line	GSM2258750	ZR751.H3K79me2.rep1	GSM2258756	ZR751.Input.rep1
Pair_172	GSE85158	H3K79me2	Breast cancer	Subtype1 vs Subtype2	Subtype1	Luminal breast cancer cell line	Cell line	GSM2258751	ZR751.H3K79me2.rep2	GSM2258757	ZR751.Input.rep2
Pair_172	GSE85158	H3K79me2	Breast cancer	Subtype1 vs Subtype2	Subtype1	Luminal breast cancer cell line	Cell line	GSM2258768	MB361.H3K79me2.rep1	GSM2258774	MB361.Input.rep1
Pair_172	GSE85158	H3K79me2	Breast cancer	Subtype1 vs Subtype2	Subtype1	Luminal breast cancer cell line	Cell line	GSM2258769	MB361.H3K79me2.rep2	GSM2258775	MB361.Input.rep2
Pair_172	GSE85158	H3K79me2	Breast cancer	Subtype1 vs Subtype2	Subtype1	Luminal breast cancer cell line	Cell line	GSM2258786	UACC812.H3K79me2.rep1	GSM2258792	UACC812.Input.rep1
Pair_172	GSE85158	H3K79me2	Breast cancer	Subtype1 vs Subtype2	Subtype1	Luminal breast cancer cell line	Cell line	GSM2258787	UACC812.H3K79me2.rep2	GSM2258793	UACC812.Input.rep2
Pair_172	GSE85158	H3K79me2	Breast cancer	Subtype1 vs Subtype2	Subtype2	HER2+ breast cancer cell line	Cell line	GSM2258804	SKBR3.H3K79me2.rep1	GSM2258810	SKBR3.Input.rep1
Pair_172	GSE85158	H3K79me2	Breast cancer	Subtype1 vs Subtype2	Subtype2	HER2+ breast cancer cell line	Cell line	GSM2258805	SKBR3.H3K79me2.rep2	GSM2258811	SKBR3.Input.rep2
Pair_172	GSE85158	H3K79me2	Breast cancer	Subtype1 vs Subtype2	Subtype2	HER2+ breast cancer cell line	Cell line	GSM2258822	AU565.H3K79me2.rep1	GSM2258828	AU565.Input.rep1
Pair_172	GSE85158	H3K79me2	Breast cancer	Subtype1 vs Subtype2	Subtype2	HER2+ breast cancer cell line	Cell line	GSM2258823	AU565.H3K79me2.rep2	GSM2258829	AU565.Input.rep2
Pair_172	GSE85158	H3K79me2	Breast cancer	Subtype1 vs Subtype2	Subtype2	HER2+ breast cancer cell line	Cell line	GSM2258840	HCC1954.H3K79me2.rep1	GSM2258846	HCC1954.Input.rep1
Pair_172	GSE85158	H3K79me2	Breast cancer	Subtype1 vs Subtype2	Subtype2	HER2+ breast cancer cell line	Cell line	GSM2258841	HCC1954.H3K79me2.rep2	GSM2258847	HCC1954.Input.rep2
Pair_173	GSE85158	H3K79me2	Breast cancer	Subtype1 vs Subtype2	Subtype1	Luminal breast cancer cell line	Cell line	GSM2258732	MCF7.H3K79me2.rep1	GSM2258738	MCF7.Input.rep1
Pair_173	GSE85158	H3K79me2	Breast cancer	Subtype1 vs Subtype2	Subtype1	Luminal breast cancer cell line	Cell line	GSM2258733	MCF7.H3K79me2.rep2	GSM2258739	MCF7.Input.rep2
Pair_173	GSE85158	H3K79me2	Breast cancer	Subtype1 vs Subtype2	Subtype1	Luminal breast cancer cell line	Cell line	GSM2258750	ZR751.H3K79me2.rep1	GSM2258756	ZR751.Input.rep1
Pair_173	GSE85158	H3K79me2	Breast cancer	Subtype1 vs Subtype2	Subtype1	Luminal breast cancer cell line	Cell line	GSM2258751	ZR751.H3K79me2.rep2	GSM2258757	ZR751.Input.rep2
Pair_173	GSE85158	H3K79me2	Breast cancer	Subtype1 vs Subtype2	Subtype1	Luminal breast cancer cell line	Cell line	GSM2258768	MB361.H3K79me2.rep1	GSM2258774	MB361.Input.rep1
Pair_173	GSE85158	H3K79me2	Breast cancer	Subtype1 vs Subtype2	Subtype1	Luminal breast cancer cell line	Cell line	GSM2258769	MB361.H3K79me2.rep2	GSM2258775	MB361.Input.rep2
Pair_173	GSE85158	H3K79me2	Breast cancer	Subtype1 vs Subtype2	Subtype1	Luminal breast cancer cell line	Cell line	GSM2258786	UACC812.H3K79me2.rep1	GSM2258792	UACC812.Input.rep1
Pair_173	GSE85158	H3K79me2	Breast cancer	Subtype1 vs Subtype2	Subtype1	Luminal breast cancer cell line	Cell line	GSM2258787	UACC812.H3K79me2.rep2	GSM2258793	UACC812.Input.rep2
Pair_173	GSE85158	H3K79me2	Breast cancer	Subtype1 vs Subtype2	Subtype2	TN breast cancer cell line	Cell line	GSM2258858	MB231.H3K79me2.rep1	GSM2258864	MB231.Input.rep1
Pair_173	GSE85158	H3K79me2	Breast cancer	Subtype1 vs Subtype2	Subtype2	TN breast cancer cell line	Cell line	GSM2258859	MB231.H3K79me2.rep2	GSM2258865	MB231.Input.rep2
Pair_173	GSE85158	H3K79me2	Breast cancer	Subtype1 vs Subtype2	Subtype2	TN breast cancer cell line	Cell line	GSM2258876	MB436.H3K79me2.rep1	GSM2258882	MB436.Input.rep1
Pair_173	GSE85158	H3K79me2	Breast cancer	Subtype1 vs Subtype2	Subtype2	TN breast cancer cell line	Cell line	GSM2258877	MB436.H3K79me2.rep2	GSM2258883	MB436.Input.rep2
Pair_173	GSE85158	H3K79me2	Breast cancer	Subtype1 vs Subtype2	Subtype2	TN breast cancer cell line	Cell line	GSM2258894	MB468.H3K79me2.rep1	GSM2258900	MB468.Input.rep1
Pair_173	GSE85158	H3K79me2	Breast cancer	Subtype1 vs Subtype2	Subtype2	TN breast cancer cell line	Cell line	GSM2258895	MB468.H3K79me2.rep2	GSM2258901	MB468.Input.rep2
Pair_173	GSE85158	H3K79me2	Breast cancer	Subtype1 vs Subtype2	Subtype2	TN breast cancer cell line	Cell line	GSM2258912	HCC1937.H3K79me2.rep1	GSM2258918	HCC1937.Input.rep1
Pair_173	GSE85158	H3K79me2	Breast cancer	Subtype1 vs Subtype2	Subtype2	TN breast cancer cell line	Cell line	GSM2258913	HCC1937.H3K79me2.rep2	GSM2258919	HCC1937.Input.rep2
Pair_174	GSE85158	H3K79me2	Breast cancer	Subtype1 vs Subtype2	Subtype1	HER2+ breast cancer cell line	Cell line	GSM2258804	SKBR3.H3K79me2.rep1	GSM2258810	SKBR3.Input.rep1
Pair_174	GSE85158	H3K79me2	Breast cancer	Subtype1 vs Subtype2	Subtype1	HER2+ breast cancer cell line	Cell line	GSM2258805	SKBR3.H3K79me2.rep2	GSM2258811	SKBR3.Input.rep2
Pair_174	GSE85158	H3K79me2	Breast cancer	Subtype1 vs Subtype2	Subtype1	HER2+ breast cancer cell line	Cell line	GSM2258822	AU565.H3K79me2.rep1	GSM2258828	AU565.Input.rep1
Pair_174	GSE85158	H3K79me2	Breast cancer	Subtype1 vs Subtype2	Subtype1	HER2+ breast cancer cell line	Cell line	GSM2258823	AU565.H3K79me2.rep2	GSM2258829	AU565.Input.rep2
Pair_174	GSE85158	H3K79me2	Breast cancer	Subtype1 vs Subtype2	Subtype1	HER2+ breast cancer cell line	Cell line	GSM2258840	HCC1954.H3K79me2.rep1	GSM2258846	HCC1954.Input.rep1
Pair_174	GSE85158	H3K79me2	Breast cancer	Subtype1 vs Subtype2	Subtype1	HER2+ breast cancer cell line	Cell line	GSM2258841	HCC1954.H3K79me2.rep2	GSM2258847	HCC1954.Input.rep2
Pair_174	GSE85158	H3K79me2	Breast cancer	Subtype1 vs Subtype2	Subtype2	TN breast cancer cell line	Cell line	GSM2258858	MB231.H3K79me2.rep1	GSM2258864	MB231.Input.rep1
Pair_174	GSE85158	H3K79me2	Breast cancer	Subtype1 vs Subtype2	Subtype2	TN breast cancer cell line	Cell line	GSM2258859	MB231.H3K79me2.rep2	GSM2258865	MB231.Input.rep2
Pair_174	GSE85158	H3K79me2	Breast cancer	Subtype1 vs Subtype2	Subtype2	TN breast cancer cell line	Cell line	GSM2258876	MB436.H3K79me2.rep1	GSM2258882	MB436.Input.rep1
Pair_174	GSE85158	H3K79me2	Breast cancer	Subtype1 vs Subtype2	Subtype2	TN breast cancer cell line	Cell line	GSM2258877	MB436.H3K79me2.rep2	GSM2258883	MB436.Input.rep2
Pair_174	GSE85158	H3K79me2	Breast cancer	Subtype1 vs Subtype2	Subtype2	TN breast cancer cell line	Cell line	GSM2258894	MB468.H3K79me2.rep1	GSM2258900	MB468.Input.rep1
Pair_174	GSE85158	H3K79me2	Breast cancer	Subtype1 vs Subtype2	Subtype2	TN breast cancer cell line	Cell line	GSM2258895	MB468.H3K79me2.rep2	GSM2258901	MB468.Input.rep2
Pair_174	GSE85158	H3K79me2	Breast cancer	Subtype1 vs Subtype2	Subtype2	TN breast cancer cell line	Cell line	GSM2258912	HCC1937.H3K79me2.rep1	GSM2258918	HCC1937.Input.rep1
Pair_174	GSE85158	H3K79me2	Breast cancer	Subtype1 vs Subtype2	Subtype2	TN breast cancer cell line	Cell line	GSM2258913	HCC1937.H3K79me2.rep2	GSM2258919	HCC1937.Input.rep2
Pair_175	GSE85158	H3K9ac	Breast cancer	Subtype1 vs Subtype2	Subtype1	Luminal breast cancer cell line	Cell line	GSM2258734	MCF7.H3K9ac.rep1	GSM2258738	MCF7.Input.rep1
Pair_175	GSE85158	H3K9ac	Breast cancer	Subtype1 vs Subtype2	Subtype1	Luminal breast cancer cell line	Cell line	GSM2258735	MCF7.H3K9ac.rep2	GSM2258739	MCF7.Input.rep2
Pair_175	GSE85158	H3K9ac	Breast cancer	Subtype1 vs Subtype2	Subtype1	Luminal breast cancer cell line	Cell line	GSM2258752	ZR751.H3K9ac.rep1	GSM2258756	ZR751.Input.rep1
Pair_175	GSE85158	H3K9ac	Breast cancer	Subtype1 vs Subtype2	Subtype1	Luminal breast cancer cell line	Cell line	GSM2258753	ZR751.H3K9ac.rep2	GSM2258757	ZR751.Input.rep2
Pair_175	GSE85158	H3K9ac	Breast cancer	Subtype1 vs Subtype2	Subtype1	Luminal breast cancer cell line	Cell line	GSM2258770	MB361.H3K9ac.rep1	GSM2258774	MB361.Input.rep1
Pair_175	GSE85158	H3K9ac	Breast cancer	Subtype1 vs Subtype2	Subtype1	Luminal breast cancer cell line	Cell line	GSM2258771	MB361.H3K9ac.rep2	GSM2258775	MB361.Input.rep2
Pair_175	GSE85158	H3K9ac	Breast cancer	Subtype1 vs Subtype2	Subtype1	Luminal breast cancer cell line	Cell line	GSM2258788	UACC812.H3K9ac.rep1	GSM2258792	UACC812.Input.rep1
Pair_175	GSE85158	H3K9ac	Breast cancer	Subtype1 vs Subtype2	Subtype1	Luminal breast cancer cell line	Cell line	GSM2258789	UACC812.H3K9ac.rep2	GSM2258793	UACC812.Input.rep2
Pair_175	GSE85158	H3K9ac	Breast cancer	Subtype1 vs Subtype2	Subtype2	HER2+ breast cancer cell line	Cell line	GSM2258806	SKBR3.H3K9ac.rep1	GSM2258810	SKBR3.Input.rep1
Pair_175	GSE85158	H3K9ac	Breast cancer	Subtype1 vs Subtype2	Subtype2	HER2+ breast cancer cell line	Cell line	GSM2258807	SKBR3.H3K9ac.rep2	GSM2258811	SKBR3.Input.rep2
Pair_175	GSE85158	H3K9ac	Breast cancer	Subtype1 vs Subtype2	Subtype2	HER2+ breast cancer cell line	Cell line	GSM2258824	AU565.H3K9ac.rep1	GSM2258828	AU565.Input.rep1
Pair_175	GSE85158	H3K9ac	Breast cancer	Subtype1 vs Subtype2	Subtype2	HER2+ breast cancer cell line	Cell line	GSM2258825	AU565.H3K9ac.rep2	GSM2258829	AU565.Input.rep2
Pair_175	GSE85158	H3K9ac	Breast cancer	Subtype1 vs Subtype2	Subtype2	HER2+ breast cancer cell line	Cell line	GSM2258842	HCC1954.H3K9ac.rep1	GSM2258846	HCC1954.Input.rep1
Pair_175	GSE85158	H3K9ac	Breast cancer	Subtype1 vs Subtype2	Subtype2	HER2+ breast cancer cell line	Cell line	GSM2258843	HCC1954.H3K9ac.rep2	GSM2258847	HCC1954.Input.rep2
Pair_176	GSE85158	H3K9ac	Breast cancer	Subtype1 vs Subtype2	Subtype1	Luminal breast cancer cell line	Cell line	GSM2258734	MCF7.H3K9ac.rep1	GSM2258738	MCF7.Input.rep1
Pair_176	GSE85158	H3K9ac	Breast cancer	Subtype1 vs Subtype2	Subtype1	Luminal breast cancer cell line	Cell line	GSM2258735	MCF7.H3K9ac.rep2	GSM2258739	MCF7.Input.rep2
Pair_176	GSE85158	H3K9ac	Breast cancer	Subtype1 vs Subtype2	Subtype1	Luminal breast cancer cell line	Cell line	GSM2258752	ZR751.H3K9ac.rep1	GSM2258756	ZR751.Input.rep1
Pair_176	GSE85158	H3K9ac	Breast cancer	Subtype1 vs Subtype2	Subtype1	Luminal breast cancer cell line	Cell line	GSM2258753	ZR751.H3K9ac.rep2	GSM2258757	ZR751.Input.rep2
Pair_176	GSE85158	H3K9ac	Breast cancer	Subtype1 vs Subtype2	Subtype1	Luminal breast cancer cell line	Cell line	GSM2258770	MB361.H3K9ac.rep1	GSM2258774	MB361.Input.rep1
Pair_176	GSE85158	H3K9ac	Breast cancer	Subtype1 vs Subtype2	Subtype1	Luminal breast cancer cell line	Cell line	GSM2258771	MB361.H3K9ac.rep2	GSM2258775	MB361.Input.rep2
Pair_176	GSE85158	H3K9ac	Breast cancer	Subtype1 vs Subtype2	Subtype1	Luminal breast cancer cell line	Cell line	GSM2258788	UACC812.H3K9ac.rep1	GSM2258792	UACC812.Input.rep1
Pair_176	GSE85158	H3K9ac	Breast cancer	Subtype1 vs Subtype2	Subtype1	Luminal breast cancer cell line	Cell line	GSM2258789	UACC812.H3K9ac.rep2	GSM2258793	UACC812.Input.rep2
Pair_176	GSE85158	H3K9ac	Breast cancer	Subtype1 vs Subtype2	Subtype2	TN breast cancer cell line	Cell line	GSM2258860	MB231.H3K9ac.rep1	GSM2258864	MB231.Input.rep1
Pair_176	GSE85158	H3K9ac	Breast cancer	Subtype1 vs Subtype2	Subtype2	TN breast cancer cell line	Cell line	GSM2258861	MB231.H3K9ac.rep2	GSM2258865	MB231.Input.rep2
Pair_176	GSE85158	H3K9ac	Breast cancer	Subtype1 vs Subtype2	Subtype2	TN breast cancer cell line	Cell line	GSM2258878	MB436.H3K9ac.rep1	GSM2258882	MB436.Input.rep1
Pair_176	GSE85158	H3K9ac	Breast cancer	Subtype1 vs Subtype2	Subtype2	TN breast cancer cell line	Cell line	GSM2258879	MB436.H3K9ac.rep2	GSM2258883	MB436.Input.rep2
Pair_176	GSE85158	H3K9ac	Breast cancer	Subtype1 vs Subtype2	Subtype2	TN breast cancer cell line	Cell line	GSM2258896	MB468.H3K9ac.rep1	GSM2258900	MB468.Input.rep1
Pair_176	GSE85158	H3K9ac	Breast cancer	Subtype1 vs Subtype2	Subtype2	TN breast cancer cell line	Cell line	GSM2258897	MB468.H3K9ac.rep2	GSM2258901	MB468.Input.rep2
Pair_176	GSE85158	H3K9ac	Breast cancer	Subtype1 vs Subtype2	Subtype2	TN breast cancer cell line	Cell line	GSM2258914	HCC1937.H3K9ac.rep1	GSM2258918	HCC1937.Input.rep1
Pair_176	GSE85158	H3K9ac	Breast cancer	Subtype1 vs Subtype2	Subtype2	TN breast cancer cell line	Cell line	GSM2258915	HCC1937.H3K9ac.rep2	GSM2258919	HCC1937.Input.rep2
Pair_177	GSE85158	H3K9ac	Breast cancer	Subtype1 vs Subtype2	Subtype1	HER2+ breast cancer cell line	Cell line	GSM2258806	SKBR3.H3K9ac.rep1	GSM2258810	SKBR3.Input.rep1
Pair_177	GSE85158	H3K9ac	Breast cancer	Subtype1 vs Subtype2	Subtype1	HER2+ breast cancer cell line	Cell line	GSM2258807	SKBR3.H3K9ac.rep2	GSM2258811	SKBR3.Input.rep2
Pair_177	GSE85158	H3K9ac	Breast cancer	Subtype1 vs Subtype2	Subtype1	HER2+ breast cancer cell line	Cell line	GSM2258824	AU565.H3K9ac.rep1	GSM2258828	AU565.Input.rep1
Pair_177	GSE85158	H3K9ac	Breast cancer	Subtype1 vs Subtype2	Subtype1	HER2+ breast cancer cell line	Cell line	GSM2258825	AU565.H3K9ac.rep2	GSM2258829	AU565.Input.rep2
Pair_177	GSE85158	H3K9ac	Breast cancer	Subtype1 vs Subtype2	Subtype1	HER2+ breast cancer cell line	Cell line	GSM2258842	HCC1954.H3K9ac.rep1	GSM2258846	HCC1954.Input.rep1
Pair_177	GSE85158	H3K9ac	Breast cancer	Subtype1 vs Subtype2	Subtype1	HER2+ breast cancer cell line	Cell line	GSM2258843	HCC1954.H3K9ac.rep2	GSM2258847	HCC1954.Input.rep2
Pair_177	GSE85158	H3K9ac	Breast cancer	Subtype1 vs Subtype2	Subtype2	TN breast cancer cell line	Cell line	GSM2258860	MB231.H3K9ac.rep1	GSM2258864	MB231.Input.rep1
Pair_177	GSE85158	H3K9ac	Breast cancer	Subtype1 vs Subtype2	Subtype2	TN breast cancer cell line	Cell line	GSM2258861	MB231.H3K9ac.rep2	GSM2258865	MB231.Input.rep2
Pair_177	GSE85158	H3K9ac	Breast cancer	Subtype1 vs Subtype2	Subtype2	TN breast cancer cell line	Cell line	GSM2258878	MB436.H3K9ac.rep1	GSM2258882	MB436.Input.rep1
Pair_177	GSE85158	H3K9ac	Breast cancer	Subtype1 vs Subtype2	Subtype2	TN breast cancer cell line	Cell line	GSM2258879	MB436.H3K9ac.rep2	GSM2258883	MB436.Input.rep2
Pair_177	GSE85158	H3K9ac	Breast cancer	Subtype1 vs Subtype2	Subtype2	TN breast cancer cell line	Cell line	GSM2258896	MB468.H3K9ac.rep1	GSM2258900	MB468.Input.rep1
Pair_177	GSE85158	H3K9ac	Breast cancer	Subtype1 vs Subtype2	Subtype2	TN breast cancer cell line	Cell line	GSM2258897	MB468.H3K9ac.rep2	GSM2258901	MB468.Input.rep2
Pair_177	GSE85158	H3K9ac	Breast cancer	Subtype1 vs Subtype2	Subtype2	TN breast cancer cell line	Cell line	GSM2258914	HCC1937.H3K9ac.rep1	GSM2258918	HCC1937.Input.rep1
Pair_177	GSE85158	H3K9ac	Breast cancer	Subtype1 vs Subtype2	Subtype2	TN breast cancer cell line	Cell line	GSM2258915	HCC1937.H3K9ac.rep2	GSM2258919	HCC1937.Input.rep2
Pair_178	GSE85158	H3K9me3	Breast cancer	Subtype1 vs Subtype2	Subtype1	Luminal breast cancer cell line	Cell line	GSM2258736	MCF7.H3K9me3.rep1	GSM2258738	MCF7.Input.rep1
Pair_178	GSE85158	H3K9me3	Breast cancer	Subtype1 vs Subtype2	Subtype1	Luminal breast cancer cell line	Cell line	GSM2258737	MCF7.H3K9me3.rep2	GSM2258739	MCF7.Input.rep2
Pair_178	GSE85158	H3K9me3	Breast cancer	Subtype1 vs Subtype2	Subtype1	Luminal breast cancer cell line	Cell line	GSM2258772	MB361.H3K9me3.rep1	GSM2258774	MB361.Input.rep1
Pair_178	GSE85158	H3K9me3	Breast cancer	Subtype1 vs Subtype2	Subtype1	Luminal breast cancer cell line	Cell line	GSM2258773	MB361.H3K9me3.rep2	GSM2258775	MB361.Input.rep2
Pair_178	GSE85158	H3K9me3	Breast cancer	Subtype1 vs Subtype2	Subtype1	Luminal breast cancer cell line	Cell line	GSM2258790	UACC812.H3K9me3.rep1	GSM2258792	UACC812.Input.rep1
Pair_178	GSE85158	H3K9me3	Breast cancer	Subtype1 vs Subtype2	Subtype1	Luminal breast cancer cell line	Cell line	GSM2258791	UACC812.H3K9me3.rep2	GSM2258793	UACC812.Input.rep2
Pair_178	GSE85158	H3K9me3	Breast cancer	Subtype1 vs Subtype2	Subtype2	HER2+ breast cancer cell line	Cell line	GSM2258808	SKBR3.H3K9me3.rep1	GSM2258810	SKBR3.Input.rep1
Pair_178	GSE85158	H3K9me3	Breast cancer	Subtype1 vs Subtype2	Subtype2	HER2+ breast cancer cell line	Cell line	GSM2258809	SKBR3.H3K9me3.rep2	GSM2258811	SKBR3.Input.rep2
Pair_178	GSE85158	H3K9me3	Breast cancer	Subtype1 vs Subtype2	Subtype2	HER2+ breast cancer cell line	Cell line	GSM2258826	AU565.H3K9me3.rep1	GSM2258828	AU565.Input.rep1
Pair_178	GSE85158	H3K9me3	Breast cancer	Subtype1 vs Subtype2	Subtype2	HER2+ breast cancer cell line	Cell line	GSM2258827	AU565.H3K9me3.rep2	GSM2258829	AU565.Input.rep2
Pair_178	GSE85158	H3K9me3	Breast cancer	Subtype1 vs Subtype2	Subtype2	HER2+ breast cancer cell line	Cell line	GSM2258844	HCC1954.H3K9me3.rep1	GSM2258846	HCC1954.Input.rep1
Pair_178	GSE85158	H3K9me3	Breast cancer	Subtype1 vs Subtype2	Subtype2	HER2+ breast cancer cell line	Cell line	GSM2258845	HCC1954.H3K9me3.rep2	GSM2258847	HCC1954.Input.rep2
Pair_179	GSE85158	H3K9me3	Breast cancer	Subtype1 vs Subtype2	Subtype1	Luminal breast cancer cell line	Cell line	GSM2258736	MCF7.H3K9me3.rep1	GSM2258738	MCF7.Input.rep1
Pair_179	GSE85158	H3K9me3	Breast cancer	Subtype1 vs Subtype2	Subtype1	Luminal breast cancer cell line	Cell line	GSM2258737	MCF7.H3K9me3.rep2	GSM2258739	MCF7.Input.rep2
Pair_179	GSE85158	H3K9me3	Breast cancer	Subtype1 vs Subtype2	Subtype1	Luminal breast cancer cell line	Cell line	GSM2258772	MB361.H3K9me3.rep1	GSM2258774	MB361.Input.rep1
Pair_179	GSE85158	H3K9me3	Breast cancer	Subtype1 vs Subtype2	Subtype1	Luminal breast cancer cell line	Cell line	GSM2258773	MB361.H3K9me3.rep2	GSM2258775	MB361.Input.rep2
Pair_179	GSE85158	H3K9me3	Breast cancer	Subtype1 vs Subtype2	Subtype1	Luminal breast cancer cell line	Cell line	GSM2258790	UACC812.H3K9me3.rep1	GSM2258792	UACC812.Input.rep1
Pair_179	GSE85158	H3K9me3	Breast cancer	Subtype1 vs Subtype2	Subtype1	Luminal breast cancer cell line	Cell line	GSM2258791	UACC812.H3K9me3.rep2	GSM2258793	UACC812.Input.rep2
Pair_179	GSE85158	H3K9me3	Breast cancer	Subtype1 vs Subtype2	Subtype2	TN breast cancer cell line	Cell line	GSM2258880	MB436.H3K9me3.rep1	GSM2258882	MB436.Input.rep1
Pair_179	GSE85158	H3K9me3	Breast cancer	Subtype1 vs Subtype2	Subtype2	TN breast cancer cell line	Cell line	GSM2258881	MB436.H3K9me3.rep2	GSM2258883	MB436.Input.rep2
Pair_179	GSE85158	H3K9me3	Breast cancer	Subtype1 vs Subtype2	Subtype2	TN breast cancer cell line	Cell line	GSM2258898	MB468.H3K9me3.rep1	GSM2258900	MB468.Input.rep1
Pair_179	GSE85158	H3K9me3	Breast cancer	Subtype1 vs Subtype2	Subtype2	TN breast cancer cell line	Cell line	GSM2258899	MB468.H3K9me3.rep2	GSM2258901	MB468.Input.rep2
Pair_179	GSE85158	H3K9me3	Breast cancer	Subtype1 vs Subtype2	Subtype2	TN breast cancer cell line	Cell line	GSM2258916	HCC1937.H3K9me3.rep1	GSM2258918	HCC1937.Input.rep1
Pair_179	GSE85158	H3K9me3	Breast cancer	Subtype1 vs Subtype2	Subtype2	TN breast cancer cell line	Cell line	GSM2258917	HCC1937.H3K9me3.rep2	GSM2258919	HCC1937.Input.rep2
Pair_180	GSE85158	H3K9me3	Breast cancer	Subtype1 vs Subtype2	Subtype1	HER2+ breast cancer cell line	Cell line	GSM2258808	SKBR3.H3K9me3.rep1	GSM2258810	SKBR3.Input.rep1
Pair_180	GSE85158	H3K9me3	Breast cancer	Subtype1 vs Subtype2	Subtype1	HER2+ breast cancer cell line	Cell line	GSM2258809	SKBR3.H3K9me3.rep2	GSM2258811	SKBR3.Input.rep2
Pair_180	GSE85158	H3K9me3	Breast cancer	Subtype1 vs Subtype2	Subtype1	HER2+ breast cancer cell line	Cell line	GSM2258826	AU565.H3K9me3.rep1	GSM2258828	AU565.Input.rep1
Pair_180	GSE85158	H3K9me3	Breast cancer	Subtype1 vs Subtype2	Subtype1	HER2+ breast cancer cell line	Cell line	GSM2258827	AU565.H3K9me3.rep2	GSM2258829	AU565.Input.rep2
Pair_180	GSE85158	H3K9me3	Breast cancer	Subtype1 vs Subtype2	Subtype1	HER2+ breast cancer cell line	Cell line	GSM2258844	HCC1954.H3K9me3.rep1	GSM2258846	HCC1954.Input.rep1
Pair_180	GSE85158	H3K9me3	Breast cancer	Subtype1 vs Subtype2	Subtype1	HER2+ breast cancer cell line	Cell line	GSM2258845	HCC1954.H3K9me3.rep2	GSM2258847	HCC1954.Input.rep2
Pair_180	GSE85158	H3K9me3	Breast cancer	Subtype1 vs Subtype2	Subtype2	TN breast cancer cell line	Cell line	GSM2258880	MB436.H3K9me3.rep1	GSM2258882	MB436.Input.rep1
Pair_180	GSE85158	H3K9me3	Breast cancer	Subtype1 vs Subtype2	Subtype2	TN breast cancer cell line	Cell line	GSM2258881	MB436.H3K9me3.rep2	GSM2258883	MB436.Input.rep2
Pair_180	GSE85158	H3K9me3	Breast cancer	Subtype1 vs Subtype2	Subtype2	TN breast cancer cell line	Cell line	GSM2258898	MB468.H3K9me3.rep1	GSM2258900	MB468.Input.rep1
Pair_180	GSE85158	H3K9me3	Breast cancer	Subtype1 vs Subtype2	Subtype2	TN breast cancer cell line	Cell line	GSM2258899	MB468.H3K9me3.rep2	GSM2258901	MB468.Input.rep2
Pair_180	GSE85158	H3K9me3	Breast cancer	Subtype1 vs Subtype2	Subtype2	TN breast cancer cell line	Cell line	GSM2258916	HCC1937.H3K9me3.rep1	GSM2258918	HCC1937.Input.rep1
Pair_180	GSE85158	H3K9me3	Breast cancer	Subtype1 vs Subtype2	Subtype2	TN breast cancer cell line	Cell line	GSM2258917	HCC1937.H3K9me3.rep2	GSM2258919	HCC1937.Input.rep2
