# Supplementary material for: TSCRE: a comprehensive database for tumor-specific cis-regulatory elements
Source: NAR Cancer. 2024 Jan 11;6(1):zcad063. doi: 10.1093/narcan/zcad063 (PMC10782923; doi:10.1093/narcan/zcad063)
Supplement: zcad063_Supplemental_Files [file zcad063_supplemental_files.zip › Supplementary Table 2.xlsx]

## Sheet: Table S2
Supplementary Table 2. Detailed information about association analyses in TSCRE
Association analyses	Method (statistical tests performed if applicable)	Data source	Specific targets for this analysis
Validation	Overlap CREs and SCREs to DHS, promoters, enhancers, silencers and super enhancer using Bedtools intersect program	DHS from the ENCODE project; promoters from the FANTOM5 project and Gencode database (TSS±1kb); enhancers from the FANTOM5 project and GeneHancer database; silencers from SilencerDB; super enhancer from PMID: 24119843	To validate the accuracy of CREs and SCREs
Gene anotation	Assign CREs to the nearest genes by Homer annotatePeaks.pl function; Find the overlapping genes of SCREs using ROSE_geneMapper.py function.	gencode.v38.annotation.gtf from Gencode	To associate dysregulated CREs and SCREs with specific genes.
	Associate distal CREs and SCREs with ATAC-seq-linked genes	ATAC-Seq linked genes established by the TCGA consortium based on the correlation between ATAC-Seq peaks and the expression levels of neighboring genes (PMID: 30361341).
	Assign distal CREs and SCREs to their respective genes using Hi-C and HiChIP loops	Hi-C and HiChIP loops from 3D Genome browser and GEO database
Gene expression	Raw RNA-seq reads of matched samples were processed by HISAT2 and DESeq2. The gene with "adjusted p-value < 0.05 and absolute fold-change > 1.5" were considered as differentially expressed genes (DEGs). Normalized expression datasets of pan-cancer tissues and cancer cell lines from the TCGA and DepMap website.	RNA-seq of matched samples from GEO database (See Supplementary Table 1B); pan-cancer tissue samples from the TCGA project, and cancer cell lines from the DepMap project.	To assess the expression impact of differential CREs and SCREs
Survival analysis	Samples were divided into two groups, namely high expression and low expression groups, based on the median expression level of the associated gene or enriched transcription factor (TF). Subsequently, the log-rank test was utilized to compare the survival outcomes between these groups.	TCGA clinical data	To assess the predictive value of associated genes in determining patient prognosis
Transcription factor binding sites (TFBS) annotation	Overlap CREs and SCREs with TF binding regions using Bedtools intersect program (at least 50% overlap in length)	TF binding regions from the ENCODE project	To understand the regulatory mechanisms underlying gene expression
Mutation annotation	Overlap CREs and SCREs with somatic mutations using Bedtools intersect program.	Somatic mutations from the TCGA project and COSMIC database.	To provide valuable insights into the potential impact of genetic variations on regulatory elements
Cancer-type specificity analyses	Examine the accessibility of CREs and SCREs across pan-cancer samples using Bedtools intersect program.	Region accessibility of pan-cancer samples established by the TCGA consortium, from PMID: 30361341	To unravel the complex regulatory landscape underlying cancer biology and obtain a deeper understanding of the molecular mechanisms driving different cancer types.
	Obtain the eRNA activity of distal CREs and SCREs across pan-cancer samples using Bedtools intersect program.	Enhancer RNA (eRNA) expression from the TCeA Portal
	Overlap with CREs/SCREs in other cancers within TSCRE	Differential CREs and SCREs in TSCRE
Drug-response analysis	First, linear ridge regression models were trained using cancer cell line data and applied to TCGA patient samples to impute drug response. Next, the accessibility of each regulatory element in matched TCGA patients was assessed, and the associations between regulatory element activity and imputed drug response were determined using Spearman correlation. Associations with an absolute value of |R|…	The gene expression and matched drug sensitivity scores of cancer cell lines from GDSC2 and CTRP2 database; The accessibility and expression levels of pan-cancer samples from the TCGA project.	To discover promising epigenetic targets for cancer diagnosis and treatment
Pathways enrichment analysis	Employ the solo mode of Cistrome-GO program. A minimum-hypergeometric test was conducted to identify the enriched pathways with an FDR < 0.2.	Gene sets from KEGG and GO-BP	To identify biological pathways or functional categories that are overrepresented or enriched in the CREs/SCREs of each study
TF enrichment analysis	Apply the Homer findMotifs.pl function and LOLA program to dysregulated elements in each study, setting one condition's dysregulated CRE/SCREs as the foreground and the other’s as the background. Significant TFs with FDR < 0.05 and their potential downstream targets were provided.	Homer motifs from HOCOMOCOv11_core_HUMAN_mono_homer_format _0.001.motif; LOLA motifs from LOLA Region Databases. TF target genes from KnockTF database.	To identify transcription factors that are statistically overrepresented or enriched in the CREs/SCREs of each study
