# Supplementary material for: TSCRE: a comprehensive database for tumor-specific cis-regulatory elements
Source: NAR Cancer. 2024 Jan 11;6(1):zcad063. doi: 10.1093/narcan/zcad063 (PMC10782923; doi:10.1093/narcan/zcad063)
Supplement: zcad063_Supplemental_Files [file zcad063_supplemental_files.zip › Supplementary Table 3.xlsx]

## Sheet: Table S3A
Supplementary Table 3A. Dysregulated CREs with tumor and cell type specificity at three levels of confidence across multiple cancer types
CRE Pair_ID	CRE CRE_ID	Histone marker	Histone type	CRE type	Associated gene	Cancer	Gene expression type	ATAC rank	eRNA rank	Number of cancer type overlapped with SCREs	Confidence level
Pair_1	Pair_1_CRE5973	H3K27ac	active	Gained in Tumor	GAL3ST2	Gastric cancer	Up in Tumor	4	5	2	High confidence
Pair_1	Pair_1_CRE7435	H3K27ac	active	Gained in Tumor	ABHD11	Gastric cancer	Up in Tumor	5	3	0	High confidence
Pair_10	Pair_10_CRE10933	H3K27ac	active	Gained in Tumor	RUBCNL	Colorectal cancer	Up in Tumor	5	1	1	High confidence
Pair_10	Pair_10_CRE12239	H3K27ac	active	Gained in Tumor	RUBCNL	Colorectal cancer	Up in Tumor	3	1	0	High confidence
Pair_10	Pair_10_CRE12549	H3K27ac	active	Gained in Tumor	DDX10	Colorectal cancer	Up in Tumor	5	5	1	High confidence
Pair_10	Pair_10_CRE15314	H3K27ac	active	Gained in Tumor	SERPINB5	Colorectal cancer	Up in Tumor	3	3	2	High confidence
Pair_10	Pair_10_CRE16936	H3K27ac	active	Gained in Tumor	HNRNPA1P26	Colorectal cancer	Up in Tumor	1	1	0	High confidence
Pair_10	Pair_10_CRE19056	H3K27ac	active	Gained in Tumor	NKD1	Colorectal cancer	Up in Tumor	1	1	0	High confidence
Pair_10	Pair_10_CRE2163	H3K27ac	active	Gained in Tumor	SGIP1	Colorectal cancer	Up in Tumor	2	4	2	High confidence
Pair_10	Pair_10_CRE22745	H3K27ac	active	Gained in Tumor	OLFM4	Colorectal cancer	Up in Tumor	1	2	2	High confidence
Pair_10	Pair_10_CRE22825	H3K27ac	active	Gained in Tumor	COL9A3	Colorectal cancer	Up in Tumor	1	2	1	High confidence
Pair_10	Pair_10_CRE23832	H3K27ac	active	Gained in Tumor	RUNX1	Colorectal cancer	Up in Tumor	1	5	0	High confidence
Pair_10	Pair_10_CRE26134	H3K27ac	active	Gained in Tumor	TSPAN5	Colorectal cancer	Up in Tumor	4	4	2	High confidence
Pair_10	Pair_10_CRE28294	H3K27ac	active	Gained in Tumor	PTPRO	Colorectal cancer	Up in Tumor	4	2	1	High confidence
Pair_10	Pair_10_CRE29462	H3K27ac	active	Gained in Tumor	RUBCNL	Colorectal cancer	Up in Tumor	5	1	0	High confidence
Pair_10	Pair_10_CRE3110	H3K27ac	active	Gained in Tumor	CASC15	Colorectal cancer	Up in Tumor	2	5	1	High confidence
Pair_10	Pair_10_CRE3415	H3K27ac	active	Gained in Tumor	NKD1	Colorectal cancer	Up in Tumor	1	1	0	High confidence
Pair_10	Pair_10_CRE34507	H3K27ac	active	Gained in Tumor	MET	Colorectal cancer	Up in Tumor	5	5	1	High confidence
Pair_10	Pair_10_CRE35211	H3K27ac	active	Gained in Tumor	AC016735.1	Colorectal cancer	Up in Tumor	1	4	2	High confidence
Pair_10	Pair_10_CRE36995	H3K27ac	active	Gained in Tumor	MAP3K20	Colorectal cancer	Up in Tumor	4	5	1	High confidence
Pair_10	Pair_10_CRE43319	H3K27ac	active	Gained in Tumor	MTHFD1L	Colorectal cancer	Up in Tumor	5	4	1	High confidence
Pair_10	Pair_10_CRE46604	H3K27ac	active	Gained in Tumor	ASCL2	Colorectal cancer	Up in Tumor	1	4	0	High confidence
Pair_10	Pair_10_CRE49152	H3K27ac	active	Gained in Tumor	NKD1	Colorectal cancer	Up in Tumor	2	1	0	High confidence
Pair_10	Pair_10_CRE60302	H3K27ac	active	Gained in Tumor	SAPCD2	Colorectal cancer	Up in Tumor	1	2	0	High confidence
Pair_10	Pair_10_CRE60597	H3K27ac	active	Gained in Tumor	TFR2	Colorectal cancer	Up in Tumor	4	2	0	High confidence
Pair_10	Pair_10_CRE60720	H3K27ac	active	Gained in Tumor	TGFBI	Colorectal cancer	Up in Tumor	4	1	1	High confidence
Pair_10	Pair_10_CRE61304	H3K27ac	active	Gained in Tumor	GTF2F2	Colorectal cancer	Up in Tumor	3	5	2	High confidence
Pair_10	Pair_10_CRE63568	H3K27ac	active	Gained in Tumor	TRAF5	Colorectal cancer	Up in Tumor	4	4	0	High confidence
Pair_10	Pair_10_CRE67243	H3K27ac	active	Gained in Tumor	RUBCNL	Colorectal cancer	Up in Tumor	1	1	0	High confidence
Pair_10	Pair_10_CRE67789	H3K27ac	active	Gained in Tumor	KCNQ1	Colorectal cancer	Up in Tumor	4	2	1	High confidence
Pair_10	Pair_10_CRE680	H3K27ac	active	Gained in Tumor	VSNL1	Colorectal cancer	Up in Tumor	3	4	1	High confidence
Pair_10	Pair_10_CRE6841	H3K27ac	active	Gained in Tumor	RNF43	Colorectal cancer	Up in Tumor	5	2	1	High confidence
Pair_10	Pair_10_CRE74563	H3K27ac	active	Gained in Tumor	SNTB1	Colorectal cancer	Up in Tumor	4	2	0	High confidence
Pair_10	Pair_10_CRE7768	H3K27ac	active	Gained in Tumor	PTPRO	Colorectal cancer	Up in Tumor	5	1	1	High confidence
Pair_10	Pair_10_CRE80786	H3K27ac	active	Gained in Tumor	NKD1	Colorectal cancer	Up in Tumor	1	1	0	High confidence
Pair_10	Pair_10_CRE81800	H3K27ac	active	Gained in Tumor	MRPS27	Colorectal cancer	Up in Tumor	3	3	0	High confidence
Pair_10	Pair_10_CRE9642	H3K27ac	active	Gained in Tumor	PTPRO	Colorectal cancer	Up in Tumor	5	2	2	High confidence
Pair_100	Pair_100_CRE1038	H3K36me3	active	Gained in Tumor	SPDEF	Breast cancer (HER2+)	Up in Tumor	4	2	1	High confidence
Pair_100	Pair_100_CRE10876	H3K36me3	active	Gained in Tumor	EFHD1	Breast cancer (HER2+)	Up in Tumor	3	5	1	High confidence
Pair_100	Pair_100_CRE11109	H3K36me3	active	Gained in Tumor	CPT1A	Breast cancer (HER2+)	Up in Tumor	4	4	0	High confidence
Pair_100	Pair_100_CRE13448	H3K36me3	active	Gained in Tumor	CYB561	Breast cancer (HER2+)	Up in Tumor	2	2	0	High confidence
Pair_100	Pair_100_CRE14501	H3K36me3	active	Gained in Tumor	SLC38A1	Breast cancer (HER2+)	Up in Tumor	5	3	0	High confidence
Pair_100	Pair_100_CRE1707	H3K36me3	active	Gained in Tumor	SPDEF	Breast cancer (HER2+)	Up in Tumor	2	2	0	High confidence
Pair_100	Pair_100_CRE1752	H3K36me3	active	Gained in Tumor	PPP1R1B	Breast cancer (HER2+)	Up in Tumor	1	1	0	High confidence
Pair_100	Pair_100_CRE2156	H3K36me3	active	Gained in Tumor	CDC6	Breast cancer (HER2+)	Up in Tumor	1	3	0	High confidence
Pair_100	Pair_100_CRE2655	H3K36me3	active	Gained in Tumor	STARD3	Breast cancer (HER2+)	Up in Tumor	1	3	0	High confidence
Pair_100	Pair_100_CRE270	H3K36me3	active	Gained in Tumor	STARD3	Breast cancer (HER2+)	Up in Tumor	1	4	0	High confidence
Pair_100	Pair_100_CRE2819	H3K36me3	active	Gained in Tumor	STARD3	Breast cancer (HER2+)	Up in Tumor	1	4	0	High confidence
Pair_100	Pair_100_CRE3009	H3K36me3	active	Gained in Tumor	ERBB2	Breast cancer (HER2+)	Up in Tumor	1	1	0	High confidence
Pair_100	Pair_100_CRE3311	H3K36me3	active	Gained in Tumor	FOXA1	Breast cancer (HER2+)	Up in Tumor	1	5	0	High confidence
Pair_100	Pair_100_CRE4834	H3K36me3	active	Gained in Tumor	CYB561	Breast cancer (HER2+)	Up in Tumor	2	3	1	High confidence
Pair_100	Pair_100_CRE52	H3K36me3	active	Gained in Tumor	ERBB2	Breast cancer (HER2+)	Up in Tumor	1	1	0	High confidence
Pair_100	Pair_100_CRE6347	H3K36me3	active	Gained in Tumor	CABLES1	Breast cancer (HER2+)	Up in Tumor	3	5	1	High confidence
Pair_100	Pair_100_CRE6695	H3K36me3	active	Gained in Tumor	ERBB2	Breast cancer (HER2+)	Up in Tumor	1	1	2	High confidence
Pair_100	Pair_100_CRE69	H3K36me3	active	Gained in Tumor	ERBB2	Breast cancer (HER2+)	Up in Tumor	1	1	0	High confidence
Pair_100	Pair_100_CRE73	H3K36me3	active	Gained in Tumor	STARD3	Breast cancer (HER2+)	Up in Tumor	1	3	0	High confidence
Pair_100	Pair_100_CRE7338	H3K36me3	active	Gained in Tumor	N4BP3	Breast cancer (HER2+)	Up in Tumor	4	5	1	High confidence
Pair_100	Pair_100_CRE806	H3K36me3	active	Gained in Tumor	SPDEF	Breast cancer (HER2+)	Up in Tumor	3	5	1	High confidence
Pair_100	Pair_100_CRE812	H3K36me3	active	Gained in Tumor	PGAP3	Breast cancer (HER2+)	Up in Tumor	3	1	0	High confidence
Pair_100	Pair_100_CRE839	H3K36me3	active	Gained in Tumor	PGAP3	Breast cancer (HER2+)	Up in Tumor	1	1	0	High confidence
Pair_100	Pair_100_CRE8461	H3K36me3	active	Gained in Tumor	FOXA1	Breast cancer (HER2+)	Up in Tumor	5	4	2	High confidence
Pair_102	Pair_102_CRE1303	H3K36me3	active	Gained in Tumor	RARRES1	Breast cancer (TN basal)	Up in Tumor	3	2	0	High confidence
Pair_102	Pair_102_CRE14244	H3K36me3	active	Gained in Tumor	PHGDH	Breast cancer (TN basal)	Up in Tumor	1	2	2	High confidence
Pair_102	Pair_102_CRE15677	H3K36me3	active	Gained in Tumor	EGFR	Breast cancer (TN basal)	Up in Tumor	5	5	1	High confidence
Pair_102	Pair_102_CRE3269	H3K36me3	active	Gained in Tumor	RARRES1	Breast cancer (TN basal)	Up in Tumor	2	3	2	High confidence
Pair_102	Pair_102_CRE3334	H3K36me3	active	Gained in Tumor	EGFR	Breast cancer (TN basal)	Up in Tumor	4	3	1	High confidence
Pair_102	Pair_102_CRE7039	H3K36me3	active	Gained in Tumor	RARRES1	Breast cancer (TN basal)	Up in Tumor	5	4	0	High confidence
Pair_102	Pair_102_CRE7209	H3K36me3	active	Gained in Tumor	EGFR	Breast cancer (TN basal)	Up in Tumor	5	5	2	High confidence
Pair_102	Pair_102_CRE8345	H3K36me3	active	Gained in Tumor	EGFR	Breast cancer (TN basal)	Up in Tumor	4	4	0	High confidence
Pair_102	Pair_102_CRE8766	H3K36me3	active	Gained in Tumor	PHGDH	Breast cancer (TN basal)	Up in Tumor	5	2	0	High confidence
Pair_103	Pair_103_CRE10848	H3K4me1	active	Gained in Tumor	PRKCE	Breast cancer (Luminal A)	Up in Tumor	3	5	0	High confidence
Pair_103	Pair_103_CRE13156	H3K4me1	active	Gained in Tumor	PARD6B	Breast cancer (Luminal A)	Up in Tumor	5	1	0	High confidence
Pair_103	Pair_103_CRE1661	H3K4me1	active	Gained in Tumor	PREX1	Breast cancer (Luminal A)	Up in Tumor	2	2	0	High confidence
Pair_103	Pair_103_CRE9790	H3K4me1	active	Gained in Tumor	PARD6B	Breast cancer (Luminal A)	Up in Tumor	3	5	0	High confidence
Pair_104	Pair_104_CRE109	H3K4me1	active	Gained in Tumor	PLXND1	Breast cancer (Luminal B)	Up in Tumor	1	5	1	High confidence
Pair_104	Pair_104_CRE11739	H3K4me1	active	Gained in Tumor	EMP2	Breast cancer (Luminal B)	Up in Tumor	1	2	0	High confidence
Pair_104	Pair_104_CRE11849	H3K4me1	active	Gained in Tumor	TPRG1	Breast cancer (Luminal B)	Up in Tumor	2	4	0	High confidence
Pair_104	Pair_104_CRE11945	H3K4me1	active	Gained in Tumor	FLYWCH2	Breast cancer (Luminal B)	Up in Tumor	1	3	0	High confidence
Pair_104	Pair_104_CRE1223	H3K4me1	active	Gained in Tumor	TRGC1	Breast cancer (Luminal B)	Up in Tumor	4	4	2	High confidence
Pair_104	Pair_104_CRE12671	H3K4me1	active	Gained in Tumor	ZNF552	Breast cancer (Luminal B)	Up in Tumor	5	4	1	High confidence
Pair_104	Pair_104_CRE13180	H3K4me1	active	Gained in Tumor	SMARCE1	Breast cancer (Luminal B)	Up in Tumor	1	3	0	High confidence
Pair_104	Pair_104_CRE15202	H3K4me1	active	Gained in Tumor	CANT1	Breast cancer (Luminal B)	Up in Tumor	2	2	0	High confidence
Pair_104	Pair_104_CRE15951	H3K4me1	active	Gained in Tumor	IDH2	Breast cancer (Luminal B)	Up in Tumor	3	4	0	High confidence
Pair_104	Pair_104_CRE16157	H3K4me1	active	Gained in Tumor	PPFIBP2	Breast cancer (Luminal B)	Up in Tumor	2	1	1	High confidence
Pair_104	Pair_104_CRE170	H3K4me1	active	Gained in Tumor	IFT122	Breast cancer (Luminal B)	Up in Tumor	1	3	1	High confidence
Pair_104	Pair_104_CRE18054	H3K4me1	active	Gained in Tumor	SMARCE1	Breast cancer (Luminal B)	Up in Tumor	1	4	0	High confidence
Pair_104	Pair_104_CRE18175	H3K4me1	active	Gained in Tumor	WWOX	Breast cancer (Luminal B)	Up in Tumor	1	3	1	High confidence
Pair_104	Pair_104_CRE1961	H3K4me1	active	Gained in Tumor	PPP1R1B	Breast cancer (Luminal B)	Up in Tumor	4	3	0	High confidence
Pair_104	Pair_104_CRE20693	H3K4me1	active	Gained in Tumor	PKMYT1	Breast cancer (Luminal B)	Up in Tumor	4	4	1	High confidence
Pair_104	Pair_104_CRE21076	H3K4me1	active	Gained in Tumor	PNMT	Breast cancer (Luminal B)	Up in Tumor	3	3	1	High confidence
Pair_104	Pair_104_CRE23129	H3K4me1	active	Gained in Tumor	MS4A7	Breast cancer (Luminal B)	Up in Tumor	3	2	1	High confidence
Pair_104	Pair_104_CRE23153	H3K4me1	active	Gained in Tumor	IDH2	Breast cancer (Luminal B)	Up in Tumor	4	4	0	High confidence
Pair_104	Pair_104_CRE2416	H3K4me1	active	Gained in Tumor	STARD10	Breast cancer (Luminal B)	Up in Tumor	1	4	1	High confidence
Pair_104	Pair_104_CRE24541	H3K4me1	active	Gained in Tumor	TTC39A	Breast cancer (Luminal B)	Up in Tumor	2	3	0	High confidence
Pair_104	Pair_104_CRE25406	H3K4me1	active	Gained in Tumor	ZNF552	Breast cancer (Luminal B)	Up in Tumor	4	3	2	High confidence
Pair_104	Pair_104_CRE26614	H3K4me1	active	Gained in Tumor	ST8SIA6	Breast cancer (Luminal B)	Up in Tumor	4	4	0	High confidence
Pair_104	Pair_104_CRE27460	H3K4me1	active	Gained in Tumor	STARD10	Breast cancer (Luminal B)	Up in Tumor	1	1	0	High confidence
Pair_104	Pair_104_CRE28734	H3K4me1	active	Gained in Tumor	NEK8	Breast cancer (Luminal B)	Up in Tumor	2	3	1	High confidence
Pair_104	Pair_104_CRE29109	H3K4me1	active	Gained in Tumor	CPLX1	Breast cancer (Luminal B)	Up in Tumor	1	3	1	High confidence
Pair_104	Pair_104_CRE29417	H3K4me1	active	Gained in Tumor	MGAT4A	Breast cancer (Luminal B)	Up in Tumor	2	4	0	High confidence
Pair_104	Pair_104_CRE31019	H3K4me1	active	Gained in Tumor	N4BP3	Breast cancer (Luminal B)	Up in Tumor	1	1	0	High confidence
Pair_104	Pair_104_CRE31575	H3K4me1	active	Gained in Tumor	RP11-428L9.2	Breast cancer (Luminal B)	Up in Tumor	1	1	0	High confidence
Pair_104	Pair_104_CRE32107	H3K4me1	active	Gained in Tumor	STARD10	Breast cancer (Luminal B)	Up in Tumor	2	4	0	High confidence
Pair_104	Pair_104_CRE33595	H3K4me1	active	Gained in Tumor	HID1	Breast cancer (Luminal B)	Up in Tumor	1	3	1	High confidence
Pair_104	Pair_104_CRE33946	H3K4me1	active	Gained in Tumor	SLC16A6	Breast cancer (Luminal B)	Up in Tumor	1	1	1	High confidence
Pair_104	Pair_104_CRE36352	H3K4me1	active	Gained in Tumor	RP11-440L14.1	Breast cancer (Luminal B)	Up in Tumor	2	3	1	High confidence
Pair_104	Pair_104_CRE36418	H3K4me1	active	Gained in Tumor	LINC02747	Breast cancer (Luminal B)	Up in Tumor	3	1	0	High confidence
Pair_104	Pair_104_CRE38446	H3K4me1	active	Gained in Tumor	N4BP3	Breast cancer (Luminal B)	Up in Tumor	1	1	0	High confidence
Pair_104	Pair_104_CRE38835	H3K4me1	active	Gained in Tumor	XBP1	Breast cancer (Luminal B)	Up in Tumor	2	2	0	High confidence
Pair_104	Pair_104_CRE3898	H3K4me1	active	Gained in Tumor	MCF2L	Breast cancer (Luminal B)	Up in Tumor	4	1	1	High confidence
Pair_104	Pair_104_CRE39432	H3K4me1	active	Gained in Tumor	NUP210	Breast cancer (Luminal B)	Up in Tumor	2	4	1	High confidence
Pair_104	Pair_104_CRE41269	H3K4me1	active	Gained in Tumor	C1QTNF6	Breast cancer (Luminal B)	Up in Tumor	4	2	0	High confidence
Pair_104	Pair_104_CRE42011	H3K4me1	active	Gained in Tumor	TRGC1	Breast cancer (Luminal B)	Up in Tumor	5	4	0	High confidence
Pair_104	Pair_104_CRE42718	H3K4me1	active	Gained in Tumor	LDLRAD4	Breast cancer (Luminal B)	Up in Tumor	4	4	0	High confidence
Pair_104	Pair_104_CRE43171	H3K4me1	active	Gained in Tumor	SLC39A6	Breast cancer (Luminal B)	Up in Tumor	2	1	1	High confidence
Pair_104	Pair_104_CRE43321	H3K4me1	active	Gained in Tumor	IL24	Breast cancer (Luminal B)	Up in Tumor	3	5	0	High confidence
Pair_104	Pair_104_CRE44052	H3K4me1	active	Gained in Tumor	EMP2	Breast cancer (Luminal B)	Up in Tumor	1	5	1	High confidence
Pair_104	Pair_104_CRE45628	H3K4me1	active	Gained in Tumor	ESR1	Breast cancer (Luminal B)	Up in Tumor	2	1	0	High confidence
Pair_104	Pair_104_CRE46181	H3K4me1	active	Gained in Tumor	LRRC26	Breast cancer (Luminal B)	Up in Tumor	1	3	0	High confidence
Pair_104	Pair_104_CRE47787	H3K4me1	active	Gained in Tumor	ETNK2	Breast cancer (Luminal B)	Up in Tumor	1	3	0	High confidence
Pair_104	Pair_104_CRE49512	H3K4me1	active	Gained in Tumor	IGFBP4	Breast cancer (Luminal B)	Up in Tumor	5	2	0	High confidence
Pair_104	Pair_104_CRE49696	H3K4me1	active	Gained in Tumor	CANT1	Breast cancer (Luminal B)	Up in Tumor	1	1	1	High confidence
Pair_104	Pair_104_CRE5	H3K4me1	active	Gained in Tumor	SLC16A6	Breast cancer (Luminal B)	Up in Tumor	1	1	1	High confidence
Pair_104	Pair_104_CRE50224	H3K4me1	active	Gained in Tumor	GATA3	Breast cancer (Luminal B)	Up in Tumor	1	3	1	High confidence
Pair_104	Pair_104_CRE50874	H3K4me1	active	Gained in Tumor	SPOP	Breast cancer (Luminal B)	Up in Tumor	2	4	0	High confidence
Pair_104	Pair_104_CRE52708	H3K4me1	active	Gained in Tumor	N4BP3	Breast cancer (Luminal B)	Up in Tumor	1	1	1	High confidence
Pair_104	Pair_104_CRE52911	H3K4me1	active	Gained in Tumor	RP11-440L14.1	Breast cancer (Luminal B)	Up in Tumor	1	3	0	High confidence
Pair_104	Pair_104_CRE5292	H3K4me1	active	Gained in Tumor	MYB	Breast cancer (Luminal B)	Up in Tumor	1	5	1	High confidence
Pair_104	Pair_104_CRE55957	H3K4me1	active	Gained in Tumor	DCXR	Breast cancer (Luminal B)	Up in Tumor	3	1	0	High confidence
Pair_104	Pair_104_CRE59545	H3K4me1	active	Gained in Tumor	TPRG1	Breast cancer (Luminal B)	Up in Tumor	2	4	0	High confidence
Pair_104	Pair_104_CRE59626	H3K4me1	active	Gained in Tumor	PLEKHF2	Breast cancer (Luminal B)	Up in Tumor	1	2	0	High confidence
Pair_104	Pair_104_CRE60220	H3K4me1	active	Gained in Tumor	GASK1B	Breast cancer (Luminal B)	Up in Tumor	2	5	0	High confidence
Pair_104	Pair_104_CRE6054	H3K4me1	active	Gained in Tumor	SPDEF	Breast cancer (Luminal B)	Up in Tumor	3	5	1	High confidence
Pair_104	Pair_104_CRE6190	H3K4me1	active	Gained in Tumor	IGFBP4	Breast cancer (Luminal B)	Up in Tumor	4	1	1	High confidence
Pair_104	Pair_104_CRE63187	H3K4me1	active	Gained in Tumor	PLEKHF2	Breast cancer (Luminal B)	Up in Tumor	1	2	0	High confidence
Pair_104	Pair_104_CRE65621	H3K4me1	active	Gained in Tumor	ZNF552	Breast cancer (Luminal B)	Up in Tumor	3	3	0	High confidence
Pair_104	Pair_104_CRE66404	H3K4me1	active	Gained in Tumor	PPFIA3	Breast cancer (Luminal B)	Up in Tumor	4	5	0	High confidence
Pair_104	Pair_104_CRE66463	H3K4me1	active	Gained in Tumor	GSE1	Breast cancer (Luminal B)	Up in Tumor	1	4	2	High confidence
Pair_104	Pair_104_CRE67201	H3K4me1	active	Gained in Tumor	CALML5	Breast cancer (Luminal B)	Up in Tumor	2	1	0	High confidence
Pair_104	Pair_104_CRE67500	H3K4me1	active	Gained in Tumor	ARSG	Breast cancer (Luminal B)	Up in Tumor	2	1	0	High confidence
Pair_104	Pair_104_CRE6911	H3K4me1	active	Gained in Tumor	PGAP3	Breast cancer (Luminal B)	Up in Tumor	4	3	0	High confidence
Pair_104	Pair_104_CRE6918	H3K4me1	active	Gained in Tumor	P2RX4	Breast cancer (Luminal B)	Up in Tumor	1	4	0	High confidence
Pair_104	Pair_104_CRE69328	H3K4me1	active	Gained in Tumor	LINC02747	Breast cancer (Luminal B)	Up in Tumor	3	1	0	High confidence
Pair_104	Pair_104_CRE69391	H3K4me1	active	Gained in Tumor	XBP1	Breast cancer (Luminal B)	Up in Tumor	1	3	1	High confidence
Pair_104	Pair_104_CRE70066	H3K4me1	active	Gained in Tumor	TTC39A	Breast cancer (Luminal B)	Up in Tumor	1	3	0	High confidence
Pair_104	Pair_104_CRE70125	H3K4me1	active	Gained in Tumor	STARD10	Breast cancer (Luminal B)	Up in Tumor	2	4	1	High confidence
Pair_104	Pair_104_CRE70126	H3K4me1	active	Gained in Tumor	FAM102A	Breast cancer (Luminal B)	Up in Tumor	4	4	1	High confidence
Pair_104	Pair_104_CRE71352	H3K4me1	active	Gained in Tumor	CYB561	Breast cancer (Luminal B)	Up in Tumor	4	5	0	High confidence
Pair_104	Pair_104_CRE71717	H3K4me1	active	Gained in Tumor	ZNRF1	Breast cancer (Luminal B)	Up in Tumor	1	3	1	High confidence
Pair_104	Pair_104_CRE72182	H3K4me1	active	Gained in Tumor	P2RX4	Breast cancer (Luminal B)	Up in Tumor	1	5	0	High confidence
Pair_104	Pair_104_CRE72613	H3K4me1	active	Gained in Tumor	SLC9A3R2	Breast cancer (Luminal B)	Up in Tumor	4	3	1	High confidence
Pair_104	Pair_104_CRE72833	H3K4me1	active	Gained in Tumor	STARD10	Breast cancer (Luminal B)	Up in Tumor	3	4	0	High confidence
Pair_104	Pair_104_CRE7287	H3K4me1	active	Gained in Tumor	AC144450.1	Breast cancer (Luminal B)	Up in Tumor	3	1	1	High confidence
Pair_104	Pair_104_CRE7360	H3K4me1	active	Gained in Tumor	LINC01588	Breast cancer (Luminal B)	Up in Tumor	1	5	1	High confidence
Pair_104	Pair_104_CRE7387	H3K4me1	active	Gained in Tumor	TRGC1	Breast cancer (Luminal B)	Up in Tumor	2	4	0	High confidence
Pair_104	Pair_104_CRE777	H3K4me1	active	Gained in Tumor	TFF3	Breast cancer (Luminal B)	Up in Tumor	2	3	2	High confidence
Pair_104	Pair_104_CRE8205	H3K4me1	active	Gained in Tumor	GSE1	Breast cancer (Luminal B)	Up in Tumor	2	3	0	High confidence
Pair_104	Pair_104_CRE8352	H3K4me1	active	Gained in Tumor	PBX1	Breast cancer (Luminal B)	Up in Tumor	1	3	0	High confidence
Pair_104	Pair_104_CRE8562	H3K4me1	active	Gained in Tumor	DNASE1	Breast cancer (Luminal B)	Up in Tumor	1	5	0	High confidence
Pair_104	Pair_104_CRE9978	H3K4me1	active	Gained in Tumor	TPRG1	Breast cancer (Luminal B)	Up in Tumor	1	4	0	High confidence
Pair_105	Pair_105_CRE12306	H3K4me1	active	Gained in Tumor	SPDEF	Breast cancer (HER2+)	Up in Tumor	1	3	0	High confidence
Pair_105	Pair_105_CRE12618	H3K4me1	active	Gained in Tumor	RARA	Breast cancer (HER2+)	Up in Tumor	2	1	0	High confidence
Pair_105	Pair_105_CRE134	H3K4me1	active	Gained in Tumor	GSDMB	Breast cancer (HER2+)	Up in Tumor	1	1	1	High confidence
Pair_105	Pair_105_CRE13776	H3K4me1	active	Gained in Tumor	ERBB2	Breast cancer (HER2+)	Up in Tumor	1	1	0	High confidence
Pair_105	Pair_105_CRE14228	H3K4me1	active	Gained in Tumor	NKD1	Breast cancer (HER2+)	Up in Tumor	5	2	0	High confidence
Pair_105	Pair_105_CRE1658	H3K4me1	active	Gained in Tumor	TENT5C	Breast cancer (HER2+)	Up in Tumor	5	5	1	High confidence
Pair_105	Pair_105_CRE2087	H3K4me1	active	Gained in Tumor	ERBB2	Breast cancer (HER2+)	Up in Tumor	1	1	1	High confidence
Pair_105	Pair_105_CRE2849	H3K4me1	active	Gained in Tumor	TK1	Breast cancer (HER2+)	Up in Tumor	5	4	0	High confidence
Pair_105	Pair_105_CRE3282	H3K4me1	active	Gained in Tumor	SPDEF	Breast cancer (HER2+)	Up in Tumor	3	5	1	High confidence
Pair_105	Pair_105_CRE33133	H3K4me1	active	Gained in Tumor	SH3BP4	Breast cancer (HER2+)	Up in Tumor	4	3	0	High confidence
Pair_105	Pair_105_CRE3417	H3K4me1	active	Gained in Tumor	ERBB2	Breast cancer (HER2+)	Up in Tumor	1	1	2	High confidence
Pair_105	Pair_105_CRE35491	H3K4me1	active	Gained in Tumor	STARD3	Breast cancer (HER2+)	Up in Tumor	1	2	0	High confidence
Pair_105	Pair_105_CRE3657	H3K4me1	active	Gained in Tumor	STARD3	Breast cancer (HER2+)	Up in Tumor	1	3	0	High confidence
Pair_105	Pair_105_CRE40	H3K4me1	active	Gained in Tumor	GSDMB	Breast cancer (HER2+)	Up in Tumor	2	1	0	High confidence
Pair_105	Pair_105_CRE50	H3K4me1	active	Gained in Tumor	ERBB2	Breast cancer (HER2+)	Up in Tumor	1	1	0	High confidence
Pair_105	Pair_105_CRE5859	H3K4me1	active	Gained in Tumor	SPDEF	Breast cancer (HER2+)	Up in Tumor	4	2	1	High confidence
Pair_105	Pair_105_CRE767	H3K4me1	active	Gained in Tumor	SLC16A6	Breast cancer (HER2+)	Up in Tumor	2	5	1	High confidence
Pair_105	Pair_105_CRE842	H3K4me1	active	Gained in Tumor	PITX1	Breast cancer (HER2+)	Up in Tumor	3	4	0	High confidence
Pair_105	Pair_105_CRE920	H3K4me1	active	Gained in Tumor	EFHD1	Breast cancer (HER2+)	Up in Tumor	4	5	0	High confidence
Pair_107	Pair_107_CRE13804	H3K4me1	active	Gained in Tumor	CHI3L1	Breast cancer (TN basal)	Up in Tumor	2	3	0	High confidence
Pair_107	Pair_107_CRE15546	H3K4me1	active	Gained in Tumor	RGMA	Breast cancer (TN basal)	Up in Tumor	1	3	0	High confidence
Pair_107	Pair_107_CRE16329	H3K4me1	active	Gained in Tumor	MAGEF1	Breast cancer (TN basal)	Up in Tumor	3	1	1	High confidence
Pair_107	Pair_107_CRE17008	H3K4me1	active	Gained in Tumor	GCNT2	Breast cancer (TN basal)	Up in Tumor	1	5	1	High confidence
Pair_107	Pair_107_CRE18789	H3K4me1	active	Gained in Tumor	EPHB3	Breast cancer (TN basal)	Up in Tumor	2	2	0	High confidence
Pair_107	Pair_107_CRE2791	H3K4me1	active	Gained in Tumor	RARRES1	Breast cancer (TN basal)	Up in Tumor	4	3	0	High confidence
Pair_107	Pair_107_CRE2947	H3K4me1	active	Gained in Tumor	LINC01315	Breast cancer (TN basal)	Up in Tumor	2	2	0	High confidence
Pair_107	Pair_107_CRE4703	H3K4me1	active	Gained in Tumor	DNMT3A	Breast cancer (TN basal)	Up in Tumor	4	5	1	High confidence
Pair_107	Pair_107_CRE556	H3K4me1	active	Gained in Tumor	SPOCK2	Breast cancer (TN basal)	Up in Tumor	1	3	0	High confidence
Pair_109	Pair_109_CRE10737	H3K4me3	active	Gained in Tumor	HID1	Breast cancer (Luminal B)	Up in Tumor	1	3	1	High confidence
Pair_109	Pair_109_CRE11303	H3K4me3	active	Gained in Tumor	ADCY6	Breast cancer (Luminal B)	Up in Tumor	5	5	0	High confidence
Pair_109	Pair_109_CRE12585	H3K4me3	active	Gained in Tumor	SRMS	Breast cancer (Luminal B)	Up in Tumor	2	2	1	High confidence
Pair_109	Pair_109_CRE12729	H3K4me3	active	Gained in Tumor	PNMT	Breast cancer (Luminal B)	Up in Tumor	2	5	1	High confidence
Pair_109	Pair_109_CRE12945	H3K4me3	active	Gained in Tumor	ARSG	Breast cancer (Luminal B)	Up in Tumor	2	1	1	High confidence
Pair_109	Pair_109_CRE1603	H3K4me3	active	Gained in Tumor	GRB7	Breast cancer (Luminal B)	Up in Tumor	2	5	0	High confidence
Pair_109	Pair_109_CRE1676	H3K4me3	active	Gained in Tumor	TPRG1	Breast cancer (Luminal B)	Up in Tumor	2	4	0	High confidence
Pair_109	Pair_109_CRE1992	H3K4me3	active	Gained in Tumor	ZNF552	Breast cancer (Luminal B)	Up in Tumor	4	3	2	High confidence
Pair_109	Pair_109_CRE2889	H3K4me3	active	Gained in Tumor	TTC6	Breast cancer (Luminal B)	Up in Tumor	2	5	2	High confidence
Pair_109	Pair_109_CRE2983	H3K4me3	active	Gained in Tumor	RP11-440L14.1	Breast cancer (Luminal B)	Up in Tumor	1	3	0	High confidence
Pair_109	Pair_109_CRE3492	H3K4me3	active	Gained in Tumor	LDLRAD4	Breast cancer (Luminal B)	Up in Tumor	1	1	0	High confidence
Pair_109	Pair_109_CRE4393	H3K4me3	active	Gained in Tumor	SMARCE1	Breast cancer (Luminal B)	Up in Tumor	1	3	0	High confidence
Pair_109	Pair_109_CRE5403	H3K4me3	active	Gained in Tumor	CEACAM16-AS1	Breast cancer (Luminal B)	Up in Tumor	2	1	0	High confidence
Pair_109	Pair_109_CRE6155	H3K4me3	active	Gained in Tumor	SPDEF	Breast cancer (Luminal B)	Up in Tumor	1	5	0	High confidence
Pair_109	Pair_109_CRE6221	H3K4me3	active	Gained in Tumor	BCAS1	Breast cancer (Luminal B)	Up in Tumor	1	5	1	High confidence
Pair_109	Pair_109_CRE6413	H3K4me3	active	Gained in Tumor	PLEKHF2	Breast cancer (Luminal B)	Up in Tumor	2	2	2	High confidence
Pair_109	Pair_109_CRE6870	H3K4me3	active	Gained in Tumor	RBBP8NL	Breast cancer (Luminal B)	Up in Tumor	1	2	1	High confidence
Pair_109	Pair_109_CRE8055	H3K4me3	active	Gained in Tumor	WHRN	Breast cancer (Luminal B)	Up in Tumor	2	4	2	High confidence
Pair_109	Pair_109_CRE8259	H3K4me3	active	Gained in Tumor	ZNF552	Breast cancer (Luminal B)	Up in Tumor	5	4	1	High confidence
Pair_109	Pair_109_CRE967	H3K4me3	active	Gained in Tumor	PNMT	Breast cancer (Luminal B)	Up in Tumor	3	4	1	High confidence
Pair_11	Pair_11_CRE1062	H3K4me3	active	Gained in Tumor	RNF43	Colorectal cancer	Up in Tumor	1	3	0	High confidence
Pair_11	Pair_11_CRE1337	H3K4me3	active	Gained in Tumor	ASCL2	Colorectal cancer	Up in Tumor	1	1	1	High confidence
Pair_11	Pair_11_CRE1526	H3K4me3	active	Gained in Tumor	LINC01978	Colorectal cancer	Up in Tumor	5	1	1	High confidence
Pair_11	Pair_11_CRE183	H3K4me3	active	Gained in Tumor	SGIP1	Colorectal cancer	Up in Tumor	3	4	2	High confidence
Pair_11	Pair_11_CRE1841	H3K4me3	active	Gained in Tumor	RNF43	Colorectal cancer	Up in Tumor	1	1	0	High confidence
Pair_11	Pair_11_CRE2125	H3K4me3	active	Gained in Tumor	RNF43	Colorectal cancer	Up in Tumor	1	1	1	High confidence
Pair_11	Pair_11_CRE4369	H3K4me3	active	Gained in Tumor	AXIN2	Colorectal cancer	Up in Tumor	1	1	1	High confidence
Pair_11	Pair_11_CRE4803	H3K4me3	active	Gained in Tumor	RNF43	Colorectal cancer	Up in Tumor	1	3	0	High confidence
Pair_11	Pair_11_CRE4965	H3K4me3	active	Gained in Tumor	CDC25B	Colorectal cancer	Up in Tumor	1	2	0	High confidence
Pair_11	Pair_11_CRE5051	H3K4me3	active	Gained in Tumor	ASCL2	Colorectal cancer	Up in Tumor	1	3	1	High confidence
Pair_11	Pair_11_CRE5132	H3K4me3	active	Gained in Tumor	PTPRO	Colorectal cancer	Up in Tumor	5	1	0	High confidence
Pair_11	Pair_11_CRE5915	H3K4me3	active	Gained in Tumor	SLCO4A1	Colorectal cancer	Up in Tumor	2	3	0	High confidence
Pair_11	Pair_11_CRE5983	H3K4me3	active	Gained in Tumor	FARP1	Colorectal cancer	Up in Tumor	3	3	1	High confidence
Pair_11	Pair_11_CRE6600	H3K4me3	active	Gained in Tumor	GPCPD1	Colorectal cancer	Up in Tumor	1	3	1	High confidence
Pair_11	Pair_11_CRE6618	H3K4me3	active	Gained in Tumor	AF064858.8	Colorectal cancer	Up in Tumor	2	2	0	High confidence
Pair_11	Pair_11_CRE7092	H3K4me3	active	Gained in Tumor	CTD-2227E11.1	Colorectal cancer	Up in Tumor	2	2	0	High confidence
Pair_110	Pair_110_CRE10271	H3K4me3	active	Gained in Tumor	TTC6	Breast cancer (HER2+)	Up in Tumor	5	3	2	High confidence
Pair_110	Pair_110_CRE11303	H3K4me3	active	Gained in Tumor	CLN3	Breast cancer (HER2+)	Up in Tumor	1	1	0	High confidence
Pair_110	Pair_110_CRE11747	H3K4me3	active	Gained in Tumor	SPDEF	Breast cancer (HER2+)	Up in Tumor	5	5	0	High confidence
Pair_110	Pair_110_CRE1705	H3K4me3	active	Gained in Tumor	ERBB2	Breast cancer (HER2+)	Up in Tumor	1	1	1	High confidence
Pair_110	Pair_110_CRE4062	H3K4me3	active	Gained in Tumor	TK1	Breast cancer (HER2+)	Up in Tumor	5	5	0	High confidence
Pair_110	Pair_110_CRE4225	H3K4me3	active	Gained in Tumor	TCAP	Breast cancer (HER2+)	Up in Tumor	2	1	2	High confidence
Pair_110	Pair_110_CRE6171	H3K4me3	active	Gained in Tumor	PAK4	Breast cancer (HER2+)	Up in Tumor	1	2	0	High confidence
Pair_110	Pair_110_CRE6890	H3K4me3	active	Gained in Tumor	ARSG	Breast cancer (HER2+)	Up in Tumor	5	5	1	High confidence
Pair_110	Pair_110_CRE7590	H3K4me3	active	Gained in Tumor	CMAHP	Breast cancer (HER2+)	Up in Tumor	5	4	2	High confidence
Pair_110	Pair_110_CRE7791	H3K4me3	active	Gained in Tumor	GSDMB	Breast cancer (HER2+)	Up in Tumor	1	1	1	High confidence
Pair_110	Pair_110_CRE8241	H3K4me3	active	Gained in Tumor	SH3BP4	Breast cancer (HER2+)	Up in Tumor	2	4	1	High confidence
Pair_112	Pair_112_CRE2101	H3K4me3	active	Gained in Tumor	IL34	Breast cancer (TN basal)	Up in Tumor	1	4	2	High confidence
Pair_112	Pair_112_CRE2784	H3K4me3	active	Gained in Tumor	LINC01588	Breast cancer (TN basal)	Up in Tumor	1	1	1	High confidence
Pair_112	Pair_112_CRE632	H3K4me3	active	Gained in Tumor	GAB2	Breast cancer (TN basal)	Up in Tumor	1	3	2	High confidence
Pair_113	Pair_113_CRE1047	H3K79me2	active	Gained in Tumor	CLMN	Breast cancer (Luminal A)	Up in Tumor	4	5	2	High confidence
Pair_113	Pair_113_CRE698	H3K79me2	active	Gained in Tumor	SLC25A29	Breast cancer (Luminal A)	Up in Tumor	5	5	0	High confidence
Pair_114	Pair_114_CRE196	H3K79me2	active	Gained in Tumor	IFT122	Breast cancer (Luminal B)	Up in Tumor	1	3	0	High confidence
Pair_114	Pair_114_CRE437	H3K79me2	active	Gained in Tumor	ERBB2	Breast cancer (Luminal B)	Up in Tumor	3	3	0	High confidence
Pair_114	Pair_114_CRE510	H3K79me2	active	Gained in Tumor	ERBB2	Breast cancer (Luminal B)	Up in Tumor	2	3	0	High confidence
Pair_114	Pair_114_CRE755	H3K79me2	active	Gained in Tumor	RARA	Breast cancer (Luminal B)	Up in Tumor	2	2	0	High confidence
Pair_114	Pair_114_CRE762	H3K79me2	active	Gained in Tumor	CRABP2	Breast cancer (Luminal B)	Up in Tumor	3	1	0	High confidence
Pair_117	Pair_117_CRE3580	H3K79me2	active	Gained in Tumor	RARRES1	Breast cancer (TN basal)	Up in Tumor	2	3	2	High confidence
Pair_117	Pair_117_CRE4091	H3K79me2	active	Gained in Tumor	SLC44A2	Breast cancer (TN basal)	Up in Tumor	1	2	0	High confidence
Pair_117	Pair_117_CRE6016	H3K79me2	active	Gained in Tumor	SLC44A2	Breast cancer (TN basal)	Up in Tumor	1	2	2	High confidence
Pair_117	Pair_117_CRE6056	H3K79me2	active	Gained in Tumor	RGMA	Breast cancer (TN basal)	Up in Tumor	4	4	0	High confidence
Pair_117	Pair_117_CRE6828	H3K79me2	active	Gained in Tumor	SLC44A2	Breast cancer (TN basal)	Up in Tumor	1	5	0	High confidence
Pair_118	Pair_118_CRE1688	H3K9ac	active	Gained in Tumor	PARD6B	Breast cancer (Luminal A)	Up in Tumor	3	3	1	High confidence
Pair_118	Pair_118_CRE986	H3K9ac	active	Gained in Tumor	STARD10	Breast cancer (Luminal A)	Up in Tumor	5	3	2	High confidence
Pair_119	Pair_119_CRE1222	H3K9ac	active	Gained in Tumor	SPDEF	Breast cancer (Luminal B)	Up in Tumor	2	4	0	High confidence
Pair_119	Pair_119_CRE1397	H3K9ac	active	Gained in Tumor	N4BP3	Breast cancer (Luminal B)	Up in Tumor	1	1	1	High confidence
Pair_119	Pair_119_CRE2016	H3K9ac	active	Gained in Tumor	PGAP3	Breast cancer (Luminal B)	Up in Tumor	4	3	0	High confidence
Pair_119	Pair_119_CRE2258	H3K9ac	active	Gained in Tumor	PBX1	Breast cancer (Luminal B)	Up in Tumor	2	4	0	High confidence
Pair_119	Pair_119_CRE2493	H3K9ac	active	Gained in Tumor	LDLRAD4	Breast cancer (Luminal B)	Up in Tumor	1	1	0	High confidence
Pair_119	Pair_119_CRE2519	H3K9ac	active	Gained in Tumor	PLEKHF2	Breast cancer (Luminal B)	Up in Tumor	2	2	0	High confidence
Pair_119	Pair_119_CRE26	H3K9ac	active	Gained in Tumor	GRB7	Breast cancer (Luminal B)	Up in Tumor	4	4	0	High confidence
Pair_119	Pair_119_CRE2822	H3K9ac	active	Gained in Tumor	SPDEF	Breast cancer (Luminal B)	Up in Tumor	2	4	0	High confidence
Pair_119	Pair_119_CRE2984	H3K9ac	active	Gained in Tumor	RP11-440L14.1	Breast cancer (Luminal B)	Up in Tumor	1	3	0	High confidence
Pair_119	Pair_119_CRE3491	H3K9ac	active	Gained in Tumor	ETNK2	Breast cancer (Luminal B)	Up in Tumor	1	3	1	High confidence
Pair_119	Pair_119_CRE3730	H3K9ac	active	Gained in Tumor	CPLX1	Breast cancer (Luminal B)	Up in Tumor	1	3	0	High confidence
Pair_119	Pair_119_CRE382	H3K9ac	active	Gained in Tumor	KRT19	Breast cancer (Luminal B)	Up in Tumor	2	5	0	High confidence
Pair_119	Pair_119_CRE3999	H3K9ac	active	Gained in Tumor	SLC16A6	Breast cancer (Luminal B)	Up in Tumor	1	1	1	High confidence
Pair_119	Pair_119_CRE4723	H3K9ac	active	Gained in Tumor	STARD10	Breast cancer (Luminal B)	Up in Tumor	3	1	1	High confidence
Pair_119	Pair_119_CRE5104	H3K9ac	active	Gained in Tumor	N4BP3	Breast cancer (Luminal B)	Up in Tumor	1	1	1	High confidence
Pair_119	Pair_119_CRE5314	H3K9ac	active	Gained in Tumor	ARSG	Breast cancer (Luminal B)	Up in Tumor	2	1	0	High confidence
Pair_119	Pair_119_CRE5388	H3K9ac	active	Gained in Tumor	ZNF24	Breast cancer (Luminal B)	Up in Tumor	2	4	1	High confidence
Pair_119	Pair_119_CRE5499	H3K9ac	active	Gained in Tumor	CEACAM16-AS1	Breast cancer (Luminal B)	Up in Tumor	2	1	0	High confidence
Pair_119	Pair_119_CRE6189	H3K9ac	active	Gained in Tumor	GALNT6	Breast cancer (Luminal B)	Up in Tumor	5	1	0	High confidence
Pair_119	Pair_119_CRE642	H3K9ac	active	Gained in Tumor	CBFA2T3	Breast cancer (Luminal B)	Up in Tumor	1	3	0	High confidence
Pair_119	Pair_119_CRE6623	H3K9ac	active	Gained in Tumor	DRAIC	Breast cancer (Luminal B)	Up in Tumor	3	5	0	High confidence
Pair_119	Pair_119_CRE6748	H3K9ac	active	Gained in Tumor	CT62	Breast cancer (Luminal B)	Up in Tumor	2	4	1	High confidence
Pair_119	Pair_119_CRE7066	H3K9ac	active	Gained in Tumor	CYB561	Breast cancer (Luminal B)	Up in Tumor	4	5	0	High confidence
Pair_119	Pair_119_CRE713	H3K9ac	active	Gained in Tumor	SPDEF	Breast cancer (Luminal B)	Up in Tumor	1	5	0	High confidence
Pair_119	Pair_119_CRE7161	H3K9ac	active	Gained in Tumor	PARD6B	Breast cancer (Luminal B)	Up in Tumor	1	5	2	High confidence
Pair_119	Pair_119_CRE7258	H3K9ac	active	Gained in Tumor	SPDEF	Breast cancer (Luminal B)	Up in Tumor	3	5	1	High confidence
Pair_119	Pair_119_CRE7356	H3K9ac	active	Gained in Tumor	CPLX1	Breast cancer (Luminal B)	Up in Tumor	1	3	1	High confidence
Pair_119	Pair_119_CRE7460	H3K9ac	active	Gained in Tumor	HDAC11	Breast cancer (Luminal B)	Up in Tumor	1	2	0	High confidence
Pair_119	Pair_119_CRE7477	H3K9ac	active	Gained in Tumor	DCXR	Breast cancer (Luminal B)	Up in Tumor	3	1	0	High confidence
Pair_119	Pair_119_CRE765	H3K9ac	active	Gained in Tumor	DSCAM-AS1	Breast cancer (Luminal B)	Up in Tumor	1	1	0	High confidence
Pair_119	Pair_119_CRE787	H3K9ac	active	Gained in Tumor	TPRG1	Breast cancer (Luminal B)	Up in Tumor	1	4	0	High confidence
Pair_119	Pair_119_CRE982	H3K9ac	active	Gained in Tumor	PLEKHF2	Breast cancer (Luminal B)	Up in Tumor	2	2	2	High confidence
Pair_12	Pair_12_CRE1691	H3K27ac	active	Gained in Tumor	PTPRO	Colorectal cancer	Up in Tumor	2	1	0	High confidence
Pair_12	Pair_12_CRE2484	H3K27ac	active	Gained in Tumor	VSNL1	Colorectal cancer	Up in Tumor	2	4	1	High confidence
Pair_12	Pair_12_CRE2914	H3K27ac	active	Gained in Tumor	RUBCNL	Colorectal cancer	Up in Tumor	2	2	1	High confidence
Pair_12	Pair_12_CRE2986	H3K27ac	active	Gained in Tumor	PTPRO	Colorectal cancer	Up in Tumor	2	1	0	High confidence
Pair_12	Pair_12_CRE358	H3K27ac	active	Gained in Tumor	FERMT1	Colorectal cancer	Up in Tumor	4	4	1	High confidence
Pair_120	Pair_120_CRE1	H3K9ac	active	Gained in Tumor	ERBB2	Breast cancer (HER2+)	Up in Tumor	1	1	1	High confidence
Pair_120	Pair_120_CRE10	H3K9ac	active	Gained in Tumor	PGAP3	Breast cancer (HER2+)	Up in Tumor	1	1	0	High confidence
Pair_120	Pair_120_CRE102	H3K9ac	active	Gained in Tumor	STARD3	Breast cancer (HER2+)	Up in Tumor	1	1	0	High confidence
Pair_120	Pair_120_CRE1126	H3K9ac	active	Gained in Tumor	ARSG	Breast cancer (HER2+)	Up in Tumor	5	5	0	High confidence
Pair_120	Pair_120_CRE1137	H3K9ac	active	Gained in Tumor	GSDMB	Breast cancer (HER2+)	Up in Tumor	2	1	0	High confidence
Pair_120	Pair_120_CRE124	H3K9ac	active	Gained in Tumor	ERBB2	Breast cancer (HER2+)	Up in Tumor	1	1	1	High confidence
Pair_120	Pair_120_CRE1375	H3K9ac	active	Gained in Tumor	TK1	Breast cancer (HER2+)	Up in Tumor	5	5	0	High confidence
Pair_120	Pair_120_CRE140	H3K9ac	active	Gained in Tumor	ERBB2	Breast cancer (HER2+)	Up in Tumor	1	1	1	High confidence
Pair_120	Pair_120_CRE193	H3K9ac	active	Gained in Tumor	ERBB2	Breast cancer (HER2+)	Up in Tumor	1	1	0	High confidence
Pair_120	Pair_120_CRE20	H3K9ac	active	Gained in Tumor	ERBB2	Breast cancer (HER2+)	Up in Tumor	1	3	0	High confidence
Pair_120	Pair_120_CRE2338	H3K9ac	active	Gained in Tumor	SPDEF	Breast cancer (HER2+)	Up in Tumor	2	2	0	High confidence
Pair_120	Pair_120_CRE2465	H3K9ac	active	Gained in Tumor	STARD3	Breast cancer (HER2+)	Up in Tumor	1	2	0	High confidence
Pair_120	Pair_120_CRE2509	H3K9ac	active	Gained in Tumor	SPDEF	Breast cancer (HER2+)	Up in Tumor	4	5	1	High confidence
Pair_120	Pair_120_CRE288	H3K9ac	active	Gained in Tumor	STARD3	Breast cancer (HER2+)	Up in Tumor	1	1	0	High confidence
Pair_120	Pair_120_CRE2947	H3K9ac	active	Gained in Tumor	STARD3	Breast cancer (HER2+)	Up in Tumor	1	3	0	High confidence
Pair_120	Pair_120_CRE3089	H3K9ac	active	Gained in Tumor	SPDEF	Breast cancer (HER2+)	Up in Tumor	3	3	0	High confidence
Pair_120	Pair_120_CRE3697	H3K9ac	active	Gained in Tumor	SPDEF	Breast cancer (HER2+)	Up in Tumor	3	5	0	High confidence
Pair_120	Pair_120_CRE4181	H3K9ac	active	Gained in Tumor	LINC01270	Breast cancer (HER2+)	Up in Tumor	3	5	0	High confidence
Pair_120	Pair_120_CRE442	H3K9ac	active	Gained in Tumor	STARD3	Breast cancer (HER2+)	Up in Tumor	1	4	0	High confidence
Pair_120	Pair_120_CRE483	H3K9ac	active	Gained in Tumor	STARD3	Breast cancer (HER2+)	Up in Tumor	1	2	0	High confidence
Pair_120	Pair_120_CRE5512	H3K9ac	active	Gained in Tumor	N4BP3	Breast cancer (HER2+)	Up in Tumor	2	5	1	High confidence
Pair_120	Pair_120_CRE588	H3K9ac	active	Gained in Tumor	STARD3	Breast cancer (HER2+)	Up in Tumor	1	4	0	High confidence
Pair_120	Pair_120_CRE5927	H3K9ac	active	Gained in Tumor	SH3BP4	Breast cancer (HER2+)	Up in Tumor	4	1	2	High confidence
Pair_120	Pair_120_CRE6094	H3K9ac	active	Gained in Tumor	LINC01588	Breast cancer (HER2+)	Up in Tumor	4	3	1	High confidence
Pair_120	Pair_120_CRE814	H3K9ac	active	Gained in Tumor	PGAP3	Breast cancer (HER2+)	Up in Tumor	1	1	0	High confidence
Pair_120	Pair_120_CRE947	H3K9ac	active	Gained in Tumor	SLC16A6	Breast cancer (HER2+)	Up in Tumor	2	5	1	High confidence
Pair_122	Pair_122_CRE604	H3K9ac	active	Gained in Tumor	GAB2	Breast cancer (TN basal)	Up in Tumor	1	3	2	High confidence
Pair_122	Pair_122_CRE845	H3K9ac	active	Gained in Tumor	EPHB3	Breast cancer (TN basal)	Up in Tumor	1	2	0	High confidence
Pair_122	Pair_122_CRE897	H3K9ac	active	Gained in Tumor	LINC01315	Breast cancer (TN basal)	Up in Tumor	3	2	0	High confidence
Pair_13	Pair_13_CRE10714	H3K27ac	active	Gained in Tumor	LIF	Colorectal cancer	Up in Tumor	1	2	1	High confidence
Pair_13	Pair_13_CRE10800	H3K27ac	active	Gained in Tumor	ZNRF3	Colorectal cancer	Up in Tumor	2	5	0	High confidence
Pair_13	Pair_13_CRE10840	H3K27ac	active	Gained in Tumor	ETS2	Colorectal cancer	Up in Tumor	4	2	1	High confidence
Pair_13	Pair_13_CRE10983	H3K27ac	active	Gained in Tumor	KRT6B	Colorectal cancer	Up in Tumor	2	5	1	High confidence
Pair_13	Pair_13_CRE11184	H3K27ac	active	Gained in Tumor	BBC3	Colorectal cancer	Up in Tumor	2	2	0	High confidence
Pair_13	Pair_13_CRE11233	H3K27ac	active	Gained in Tumor	TMEM63A	Colorectal cancer	Up in Tumor	2	3	1	High confidence
Pair_13	Pair_13_CRE11711	H3K27ac	active	Gained in Tumor	CDC25B	Colorectal cancer	Up in Tumor	3	1	0	High confidence
Pair_13	Pair_13_CRE12173	H3K27ac	active	Gained in Tumor	CEMIP	Colorectal cancer	Up in Tumor	1	4	0	High confidence
Pair_13	Pair_13_CRE12518	H3K27ac	active	Gained in Tumor	TMEM63A	Colorectal cancer	Up in Tumor	1	4	0	High confidence
Pair_13	Pair_13_CRE12520	H3K27ac	active	Gained in Tumor	CFAP20DC	Colorectal cancer	Up in Tumor	2	1	1	High confidence
Pair_13	Pair_13_CRE13084	H3K27ac	active	Gained in Tumor	RUBCNL	Colorectal cancer	Up in Tumor	1	1	0	High confidence
Pair_13	Pair_13_CRE13230	H3K27ac	active	Gained in Tumor	SLCO4A1	Colorectal cancer	Up in Tumor	1	1	1	High confidence
Pair_13	Pair_13_CRE13614	H3K27ac	active	Gained in Tumor	RNF43	Colorectal cancer	Up in Tumor	1	3	0	High confidence
Pair_13	Pair_13_CRE13694	H3K27ac	active	Gained in Tumor	ETS2	Colorectal cancer	Up in Tumor	1	2	1	High confidence
Pair_13	Pair_13_CRE13919	H3K27ac	active	Gained in Tumor	FERMT1	Colorectal cancer	Up in Tumor	5	4	2	High confidence
Pair_13	Pair_13_CRE14028	H3K27ac	active	Gained in Tumor	ASCL2	Colorectal cancer	Up in Tumor	1	4	0	High confidence
Pair_13	Pair_13_CRE1512	H3K27ac	active	Gained in Tumor	RNF43	Colorectal cancer	Up in Tumor	1	1	1	High confidence
Pair_13	Pair_13_CRE1900	H3K27ac	active	Gained in Tumor	KCNN4	Colorectal cancer	Up in Tumor	5	2	1	High confidence
Pair_13	Pair_13_CRE2003	H3K27ac	active	Gained in Tumor	PTPRO	Colorectal cancer	Up in Tumor	1	1	0	High confidence
Pair_13	Pair_13_CRE2026	H3K27ac	active	Gained in Tumor	SHH	Colorectal cancer	Up in Tumor	1	2	0	High confidence
Pair_13	Pair_13_CRE2566	H3K27ac	active	Gained in Tumor	PLCB4	Colorectal cancer	Up in Tumor	1	1	0	High confidence
Pair_13	Pair_13_CRE2568	H3K27ac	active	Gained in Tumor	RNF43	Colorectal cancer	Up in Tumor	1	1	0	High confidence
Pair_13	Pair_13_CRE2685	H3K27ac	active	Gained in Tumor	CDC7	Colorectal cancer	Up in Tumor	2	5	0	High confidence
Pair_13	Pair_13_CRE3013	H3K27ac	active	Gained in Tumor	CABLES2	Colorectal cancer	Up in Tumor	1	1	0	High confidence
Pair_13	Pair_13_CRE3054	H3K27ac	active	Gained in Tumor	VWA2	Colorectal cancer	Up in Tumor	1	5	1	High confidence
Pair_13	Pair_13_CRE3357	H3K27ac	active	Gained in Tumor	RNF43	Colorectal cancer	Up in Tumor	1	1	0	High confidence
Pair_13	Pair_13_CRE3391	H3K27ac	active	Gained in Tumor	RNF43	Colorectal cancer	Up in Tumor	1	1	1	High confidence
Pair_13	Pair_13_CRE340	H3K27ac	active	Gained in Tumor	KIF2C	Colorectal cancer	Up in Tumor	1	3	1	High confidence
Pair_13	Pair_13_CRE3444	H3K27ac	active	Gained in Tumor	DNASE1	Colorectal cancer	Up in Tumor	3	4	2	High confidence
Pair_13	Pair_13_CRE3466	H3K27ac	active	Gained in Tumor	ETS2	Colorectal cancer	Up in Tumor	2	2	1	High confidence
Pair_13	Pair_13_CRE3621	H3K27ac	active	Gained in Tumor	CCNB2	Colorectal cancer	Up in Tumor	1	4	1	High confidence
Pair_13	Pair_13_CRE4039	H3K27ac	active	Gained in Tumor	LFNG	Colorectal cancer	Up in Tumor	4	5	1	High confidence
Pair_13	Pair_13_CRE4140	H3K27ac	active	Gained in Tumor	ETS2	Colorectal cancer	Up in Tumor	2	1	1	High confidence
Pair_13	Pair_13_CRE4222	H3K27ac	active	Gained in Tumor	VAV3	Colorectal cancer	Up in Tumor	3	5	0	High confidence
Pair_13	Pair_13_CRE4346	H3K27ac	active	Gained in Tumor	RNF43	Colorectal cancer	Up in Tumor	1	3	0	High confidence
Pair_13	Pair_13_CRE447	H3K27ac	active	Gained in Tumor	RNF43	Colorectal cancer	Up in Tumor	1	2	0	High confidence
Pair_13	Pair_13_CRE4803	H3K27ac	active	Gained in Tumor	EVPL	Colorectal cancer	Up in Tumor	2	2	1	High confidence
Pair_13	Pair_13_CRE5515	H3K27ac	active	Gained in Tumor	STAMBPL1	Colorectal cancer	Up in Tumor	2	1	1	High confidence
Pair_13	Pair_13_CRE6310	H3K27ac	active	Gained in Tumor	RNF43	Colorectal cancer	Up in Tumor	2	1	0	High confidence
Pair_13	Pair_13_CRE6331	H3K27ac	active	Gained in Tumor	CBX4	Colorectal cancer	Up in Tumor	5	1	1	High confidence
Pair_13	Pair_13_CRE6595	H3K27ac	active	Gained in Tumor	TGIF1	Colorectal cancer	Up in Tumor	3	5	0	High confidence
Pair_13	Pair_13_CRE6628	H3K27ac	active	Gained in Tumor	RUBCNL	Colorectal cancer	Up in Tumor	2	2	0	High confidence
Pair_13	Pair_13_CRE7099	H3K27ac	active	Gained in Tumor	RNF43	Colorectal cancer	Up in Tumor	2	1	0	High confidence
Pair_13	Pair_13_CRE716	H3K27ac	active	Gained in Tumor	NKD1	Colorectal cancer	Up in Tumor	1	1	1	High confidence
Pair_13	Pair_13_CRE7181	H3K27ac	active	Gained in Tumor	ENC1	Colorectal cancer	Up in Tumor	3	2	0	High confidence
Pair_13	Pair_13_CRE7804	H3K27ac	active	Gained in Tumor	KCNQ1	Colorectal cancer	Up in Tumor	1	1	0	High confidence
Pair_13	Pair_13_CRE7937	H3K27ac	active	Gained in Tumor	RNF43	Colorectal cancer	Up in Tumor	1	1	1	High confidence
Pair_13	Pair_13_CRE8995	H3K27ac	active	Gained in Tumor	RUBCNL	Colorectal cancer	Up in Tumor	1	3	0	High confidence
Pair_13	Pair_13_CRE9489	H3K27ac	active	Gained in Tumor	DEPDC1B	Colorectal cancer	Up in Tumor	1	5	1	High confidence
Pair_13	Pair_13_CRE997	H3K27ac	active	Gained in Tumor	ASCL2	Colorectal cancer	Up in Tumor	1	1	1	High confidence
Pair_139	Pair_139_CRE2658	H3K27ac	active	Gained in Tumor	CDC25B	Colorectal cancer	Up in Tumor	3	1	0	High confidence
Pair_139	Pair_139_CRE5042	H3K27ac	active	Gained in Tumor	TGFBI	Colorectal cancer	Up in Tumor	1	1	0	High confidence
Pair_139	Pair_139_CRE5212	H3K27ac	active	Gained in Tumor	SPNS2	Colorectal cancer	Up in Tumor	4	4	1	High confidence
Pair_139	Pair_139_CRE5462	H3K27ac	active	Gained in Tumor	RP1-151F17.2	Colorectal cancer	Up in Tumor	1	4	1	High confidence
Pair_139	Pair_139_CRE598	H3K27ac	active	Gained in Tumor	PTP4A3	Colorectal cancer	Up in Tumor	4	1	1	High confidence
Pair_139	Pair_139_CRE712	H3K27ac	active	Gained in Tumor	GPCPD1	Colorectal cancer	Up in Tumor	1	2	0	High confidence
Pair_149	Pair_149_CRE1191	H3K27ac	active	Gained in Tumor	AGPAT4	Liver cancer	Up in Tumor	1	3	2	High confidence
Pair_149	Pair_149_CRE7728	H3K27ac	active	Gained in Tumor	KLHL38	Liver cancer	Up in Tumor	1	3	1	High confidence
Pair_149	Pair_149_CRE9169	H3K27ac	active	Gained in Tumor	Y_RNA	Liver cancer	Up in Tumor	1	1	0	High confidence
Pair_149	Pair_149_CRE941	H3K27ac	active	Gained in Tumor	GLDN	Liver cancer	Up in Tumor	1	2	2	High confidence
Pair_16	Pair_16_CRE118	H3K79me2	active	Gained in Tumor	SLCO4A1	Colorectal cancer	Up in Tumor	2	2	1	High confidence
Pair_16	Pair_16_CRE168	H3K79me2	active	Gained in Tumor	KCNQ1	Colorectal cancer	Up in Tumor	1	1	0	High confidence
Pair_16	Pair_16_CRE401	H3K79me2	active	Gained in Tumor	TRIB3	Colorectal cancer	Up in Tumor	5	4	1	High confidence
Pair_16	Pair_16_CRE560	H3K79me2	active	Gained in Tumor	SLCO4A1	Colorectal cancer	Up in Tumor	1	1	1	High confidence
Pair_16	Pair_16_CRE679	H3K79me2	active	Gained in Tumor	IFITM1	Colorectal cancer	Up in Tumor	1	4	0	High confidence
Pair_16	Pair_16_CRE796	H3K79me2	active	Gained in Tumor	SLCO4A1	Colorectal cancer	Up in Tumor	2	2	1	High confidence
Pair_16	Pair_16_CRE838	H3K79me2	active	Gained in Tumor	AXIN2	Colorectal cancer	Up in Tumor	4	1	1	High confidence
Pair_16	Pair_16_CRE870	H3K79me2	active	Gained in Tumor	TRIB3	Colorectal cancer	Up in Tumor	1	3	1	High confidence
Pair_2	Pair_2_CRE2854	H3K27ac	active	Gained in Tumor	ATP11A	Gastric cancer	Up in Tumor	4	3	2	High confidence
Pair_2	Pair_2_CRE4814	H3K27ac	active	Gained in Tumor	ASCL2	Gastric cancer	Up in Tumor	3	3	1	High confidence
Pair_20	Pair_20_CRE4627	H3K4me2	active	Gained in Tumor	AC078883.4	Colorectal cancer	Up in Tumor	1	2	1	High confidence
Pair_29	Pair_29_CRE11317	H3K27ac	active	Gained in Tumor	KLK15	Prostate cancer	Up in Tumor	1	1	0	High confidence
Pair_29	Pair_29_CRE12015	H3K27ac	active	Gained in Tumor	CACNA1D	Prostate cancer	Up in Tumor	5	2	1	High confidence
Pair_29	Pair_29_CRE12072	H3K27ac	active	Gained in Tumor	LRRC26	Prostate cancer	Up in Tumor	3	1	1	High confidence
Pair_29	Pair_29_CRE12369	H3K27ac	active	Gained in Tumor	Y_RNA	Prostate cancer	Up in Tumor	1	3	1	High confidence
Pair_29	Pair_29_CRE1347	H3K27ac	active	Gained in Tumor	AC144450.1	Prostate cancer	Up in Tumor	1	5	1	High confidence
Pair_29	Pair_29_CRE13966	H3K27ac	active	Gained in Tumor	SPON2	Prostate cancer	Up in Tumor	5	1	1	High confidence
Pair_29	Pair_29_CRE14524	H3K27ac	active	Gained in Tumor	PCA3	Prostate cancer	Up in Tumor	4	3	1	High confidence
Pair_29	Pair_29_CRE158	H3K27ac	active	Gained in Tumor	MRPS31P5	Prostate cancer	Up in Tumor	1	4	0	High confidence
Pair_29	Pair_29_CRE16045	H3K27ac	active	Gained in Tumor	KLK15	Prostate cancer	Up in Tumor	1	1	0	High confidence
Pair_29	Pair_29_CRE16734	H3K27ac	active	Gained in Tumor	SIM2	Prostate cancer	Up in Tumor	1	3	2	High confidence
Pair_29	Pair_29_CRE16991	H3K27ac	active	Gained in Tumor	HPN	Prostate cancer	Up in Tumor	3	4	0	High confidence
Pair_29	Pair_29_CRE2086	H3K27ac	active	Gained in Tumor	ARHGEF38-IT1	Prostate cancer	Up in Tumor	1	4	0	High confidence
Pair_29	Pair_29_CRE3592	H3K27ac	active	Gained in Tumor	HPN	Prostate cancer	Up in Tumor	1	4	0	High confidence
Pair_29	Pair_29_CRE5798	H3K27ac	active	Gained in Tumor	PTP4A3	Prostate cancer	Up in Tumor	1	4	0	High confidence
Pair_29	Pair_29_CRE6536	H3K27ac	active	Gained in Tumor	ARHGEF38-IT1	Prostate cancer	Up in Tumor	3	1	2	High confidence
Pair_29	Pair_29_CRE6606	H3K27ac	active	Gained in Tumor	HPN	Prostate cancer	Up in Tumor	2	1	0	High confidence
Pair_29	Pair_29_CRE8804	H3K27ac	active	Gained in Tumor	HPN	Prostate cancer	Up in Tumor	1	3	0	High confidence
Pair_29	Pair_29_CRE9285	H3K27ac	active	Gained in Tumor	ARHGEF38-IT1	Prostate cancer	Up in Tumor	1	1	0	High confidence
Pair_29	Pair_29_CRE9327	H3K27ac	active	Gained in Tumor	PBOV1	Prostate cancer	Up in Tumor	5	4	2	High confidence
Pair_29	Pair_29_CRE983	H3K27ac	active	Gained in Tumor	B3GNT6	Prostate cancer	Up in Tumor	2	5	1	High confidence
Pair_3	Pair_3_CRE104	H3K4me1	active	Gained in Tumor	PVT1	Gastric cancer	Up in Tumor	2	3	0	High confidence
Pair_33	Pair_33_CRE43	H3K4me3	active	Gained in Tumor	HPN	Prostate cancer	Up in Tumor	2	3	0	High confidence
Pair_36	Pair_36_CRE114	H3K36me3	active	Gained in Tumor	SPDEF	Prostate cancer	Up in Tumor	4	1	2	High confidence
Pair_36	Pair_36_CRE1378	H3K36me3	active	Gained in Tumor	PPP3CA	Prostate cancer	Up in Tumor	1	2	0	High confidence
Pair_36	Pair_36_CRE245	H3K36me3	active	Gained in Tumor	CFAP69	Prostate cancer	Up in Tumor	2	1	0	High confidence
Pair_36	Pair_36_CRE2669	H3K36me3	active	Gained in Tumor	PPP3CA	Prostate cancer	Up in Tumor	1	3	0	High confidence
Pair_36	Pair_36_CRE2712	H3K36me3	active	Gained in Tumor	CBR3-AS1	Prostate cancer	Up in Tumor	1	1	0	High confidence
Pair_36	Pair_36_CRE3585	H3K36me3	active	Gained in Tumor	SPON2	Prostate cancer	Up in Tumor	1	1	0	High confidence
Pair_36	Pair_36_CRE371	H3K36me3	active	Gained in Tumor	STEAP2	Prostate cancer	Up in Tumor	1	1	1	High confidence
Pair_36	Pair_36_CRE372	H3K36me3	active	Gained in Tumor	MLPH	Prostate cancer	Up in Tumor	2	4	0	High confidence
Pair_36	Pair_36_CRE4573	H3K36me3	active	Gained in Tumor	SPON2	Prostate cancer	Up in Tumor	3	2	0	High confidence
Pair_36	Pair_36_CRE628	H3K36me3	active	Gained in Tumor	MLPH	Prostate cancer	Up in Tumor	2	5	1	High confidence
Pair_36	Pair_36_CRE763	H3K36me3	active	Gained in Tumor	LINC02593	Prostate cancer	Up in Tumor	3	3	1	High confidence
Pair_41	Pair_41_CRE10066	H3K27ac	active	Gained in Tumor	SLC15A4	Kidney cancer	Up in Tumor	2	2	0	High confidence
Pair_41	Pair_41_CRE10267	H3K27ac	active	Gained in Tumor	APBB1IP	Kidney cancer	Up in Tumor	5	4	0	High confidence
Pair_41	Pair_41_CRE10349	H3K27ac	active	Gained in Tumor	LGALS12	Kidney cancer	Up in Tumor	1	2	0	High confidence
Pair_41	Pair_41_CRE10413	H3K27ac	active	Gained in Tumor	MOB3A	Kidney cancer	Up in Tumor	1	5	2	High confidence
Pair_41	Pair_41_CRE10536	H3K27ac	active	Gained in Tumor	SLC15A4	Kidney cancer	Up in Tumor	2	1	2	High confidence
Pair_41	Pair_41_CRE10549	H3K27ac	active	Gained in Tumor	LUCAT1	Kidney cancer	Up in Tumor	2	2	0	High confidence
Pair_41	Pair_41_CRE10616	H3K27ac	active	Gained in Tumor	CES4A	Kidney cancer	Up in Tumor	1	1	0	High confidence
Pair_41	Pair_41_CRE10687	H3K27ac	active	Gained in Tumor	MTCL1	Kidney cancer	Up in Tumor	4	4	0	High confidence
Pair_41	Pair_41_CRE1071	H3K27ac	active	Gained in Tumor	NNMT	Kidney cancer	Up in Tumor	2	1	2	High confidence
Pair_41	Pair_41_CRE10729	H3K27ac	active	Gained in Tumor	NEK6	Kidney cancer	Up in Tumor	1	2	2	High confidence
Pair_41	Pair_41_CRE11026	H3K27ac	active	Gained in Tumor	ALPK2	Kidney cancer	Up in Tumor	5	1	0	High confidence
Pair_41	Pair_41_CRE11288	H3K27ac	active	Gained in Tumor	VCAM1	Kidney cancer	Up in Tumor	1	1	0	High confidence
Pair_41	Pair_41_CRE11326	H3K27ac	active	Gained in Tumor	RNASET2	Kidney cancer	Up in Tumor	5	2	0	High confidence
Pair_41	Pair_41_CRE11476	H3K27ac	active	Gained in Tumor	ZNF395	Kidney cancer	Up in Tumor	2	1	0	High confidence
Pair_41	Pair_41_CRE11505	H3K27ac	active	Gained in Tumor	LINC02762	Kidney cancer	Up in Tumor	3	5	0	High confidence
Pair_41	Pair_41_CRE11638	H3K27ac	active	Gained in Tumor	LUCAT1	Kidney cancer	Up in Tumor	2	2	0	High confidence
Pair_41	Pair_41_CRE11662	H3K27ac	active	Gained in Tumor	LUCAT1	Kidney cancer	Up in Tumor	1	2	0	High confidence
Pair_41	Pair_41_CRE11673	H3K27ac	active	Gained in Tumor	RP11-64B16.2	Kidney cancer	Up in Tumor	2	1	0	High confidence
Pair_41	Pair_41_CRE12206	H3K27ac	active	Gained in Tumor	ABLIM3	Kidney cancer	Up in Tumor	1	1	2	High confidence
Pair_41	Pair_41_CRE12630	H3K27ac	active	Gained in Tumor	LINC01077	Kidney cancer	Up in Tumor	1	1	0	High confidence
Pair_41	Pair_41_CRE13059	H3K27ac	active	Gained in Tumor	AVPR1B	Kidney cancer	Up in Tumor	3	4	1	High confidence
Pair_41	Pair_41_CRE13255	H3K27ac	active	Gained in Tumor	GAL3ST1	Kidney cancer	Up in Tumor	1	1	0	High confidence
Pair_41	Pair_41_CRE13314	H3K27ac	active	Gained in Tumor	SAP30	Kidney cancer	Up in Tumor	5	2	1	High confidence
Pair_41	Pair_41_CRE13426	H3K27ac	active	Gained in Tumor	BIVM	Kidney cancer	Up in Tumor	3	2	2	High confidence
Pair_41	Pair_41_CRE13573	H3K27ac	active	Gained in Tumor	MYEOV	Kidney cancer	Up in Tumor	4	1	1	High confidence
Pair_41	Pair_41_CRE13858	H3K27ac	active	Gained in Tumor	LINC00887	Kidney cancer	Up in Tumor	2	1	0	High confidence
Pair_41	Pair_41_CRE13915	H3K27ac	active	Gained in Tumor	AGBL3	Kidney cancer	Up in Tumor	2	1	0	High confidence
Pair_41	Pair_41_CRE13980	H3K27ac	active	Gained in Tumor	LINC00887	Kidney cancer	Up in Tumor	1	1	0	High confidence
Pair_41	Pair_41_CRE1439	H3K27ac	active	Gained in Tumor	CD200	Kidney cancer	Up in Tumor	2	2	0	High confidence
Pair_41	Pair_41_CRE1451	H3K27ac	active	Gained in Tumor	LOX	Kidney cancer	Up in Tumor	1	1	0	High confidence
Pair_41	Pair_41_CRE14910	H3K27ac	active	Gained in Tumor	CAV2	Kidney cancer	Up in Tumor	1	3	0	High confidence
Pair_41	Pair_41_CRE15013	H3K27ac	active	Gained in Tumor	FAM13A	Kidney cancer	Up in Tumor	1	4	1	High confidence
Pair_41	Pair_41_CRE1504	H3K27ac	active	Gained in Tumor	SMPDL3A	Kidney cancer	Up in Tumor	3	1	0	High confidence
Pair_41	Pair_41_CRE15252	H3K27ac	active	Gained in Tumor	LUCAT1	Kidney cancer	Up in Tumor	4	1	0	High confidence
Pair_41	Pair_41_CRE15268	H3K27ac	active	Gained in Tumor	RAB37	Kidney cancer	Up in Tumor	2	2	0	High confidence
Pair_41	Pair_41_CRE15373	H3K27ac	active	Gained in Tumor	LAMA4	Kidney cancer	Up in Tumor	1	2	0	High confidence
Pair_41	Pair_41_CRE15584	H3K27ac	active	Gained in Tumor	Y_RNA	Kidney cancer	Up in Tumor	2	1	0	High confidence
Pair_41	Pair_41_CRE15929	H3K27ac	active	Gained in Tumor	DARS1-AS1	Kidney cancer	Up in Tumor	5	1	0	High confidence
Pair_41	Pair_41_CRE16018	H3K27ac	active	Gained in Tumor	NEK6	Kidney cancer	Up in Tumor	1	2	0	High confidence
Pair_41	Pair_41_CRE1611	H3K27ac	active	Gained in Tumor	STC2	Kidney cancer	Up in Tumor	3	5	0	High confidence
Pair_41	Pair_41_CRE16555	H3K27ac	active	Gained in Tumor	MET	Kidney cancer	Up in Tumor	4	3	0	High confidence
Pair_41	Pair_41_CRE16580	H3K27ac	active	Gained in Tumor	BMP1	Kidney cancer	Up in Tumor	3	3	0	High confidence
Pair_41	Pair_41_CRE16662	H3K27ac	active	Gained in Tumor	SLC2A3	Kidney cancer	Up in Tumor	4	2	0	High confidence
Pair_41	Pair_41_CRE16794	H3K27ac	active	Gained in Tumor	SMPDL3A	Kidney cancer	Up in Tumor	5	1	2	High confidence
Pair_41	Pair_41_CRE1871	H3K27ac	active	Gained in Tumor	ZNF395	Kidney cancer	Up in Tumor	1	1	1	High confidence
Pair_41	Pair_41_CRE1902	H3K27ac	active	Gained in Tumor	PLIN2	Kidney cancer	Up in Tumor	1	1	1	High confidence
Pair_41	Pair_41_CRE1938	H3K27ac	active	Gained in Tumor	LINC00887	Kidney cancer	Up in Tumor	2	3	1	High confidence
Pair_41	Pair_41_CRE1955	H3K27ac	active	Gained in Tumor	GIT2	Kidney cancer	Up in Tumor	4	2	2	High confidence
Pair_41	Pair_41_CRE1965	H3K27ac	active	Gained in Tumor	Y_RNA	Kidney cancer	Up in Tumor	1	1	0	High confidence
Pair_41	Pair_41_CRE2472	H3K27ac	active	Gained in Tumor	EGFR	Kidney cancer	Up in Tumor	5	3	0	High confidence
Pair_41	Pair_41_CRE253	H3K27ac	active	Gained in Tumor	LINC00887	Kidney cancer	Up in Tumor	3	1	0	High confidence
Pair_41	Pair_41_CRE2558	H3K27ac	active	Gained in Tumor	LINC00462	Kidney cancer	Up in Tumor	1	1	0	High confidence
Pair_41	Pair_41_CRE2681	H3K27ac	active	Gained in Tumor	DPP9	Kidney cancer	Up in Tumor	4	2	1	High confidence
Pair_41	Pair_41_CRE3232	H3K27ac	active	Gained in Tumor	VCAM1	Kidney cancer	Up in Tumor	1	1	0	High confidence
Pair_41	Pair_41_CRE3244	H3K27ac	active	Gained in Tumor	AVPR1B	Kidney cancer	Up in Tumor	3	4	0	High confidence
Pair_41	Pair_41_CRE3257	H3K27ac	active	Gained in Tumor	C6orf223	Kidney cancer	Up in Tumor	1	2	0	High confidence
Pair_41	Pair_41_CRE330	H3K27ac	active	Gained in Tumor	CD70	Kidney cancer	Up in Tumor	1	2	1	High confidence
Pair_41	Pair_41_CRE3339	H3K27ac	active	Gained in Tumor	RP11-283G6.3	Kidney cancer	Up in Tumor	5	5	0	High confidence
Pair_41	Pair_41_CRE3434	H3K27ac	active	Gained in Tumor	SLC39A14	Kidney cancer	Up in Tumor	3	3	0	High confidence
Pair_41	Pair_41_CRE3471	H3K27ac	active	Gained in Tumor	SOD2	Kidney cancer	Up in Tumor	1	1	0	High confidence
Pair_41	Pair_41_CRE3549	H3K27ac	active	Gained in Tumor	AVPR1B	Kidney cancer	Up in Tumor	3	4	0	High confidence
Pair_41	Pair_41_CRE3621	H3K27ac	active	Gained in Tumor	KRBA1	Kidney cancer	Up in Tumor	1	1	1	High confidence
Pair_41	Pair_41_CRE3638	H3K27ac	active	Gained in Tumor	IFNAR2	Kidney cancer	Up in Tumor	4	3	0	High confidence
Pair_41	Pair_41_CRE3822	H3K27ac	active	Gained in Tumor	ZNF395	Kidney cancer	Up in Tumor	3	1	0	High confidence
Pair_41	Pair_41_CRE4066	H3K27ac	active	Gained in Tumor	GAS6-AS1	Kidney cancer	Up in Tumor	2	4	2	High confidence
Pair_41	Pair_41_CRE427	H3K27ac	active	Gained in Tumor	SCIRT	Kidney cancer	Up in Tumor	1	1	0	High confidence
Pair_41	Pair_41_CRE4495	H3K27ac	active	Gained in Tumor	LUCAT1	Kidney cancer	Up in Tumor	1	2	0	High confidence
Pair_41	Pair_41_CRE4665	H3K27ac	active	Gained in Tumor	HSPB8	Kidney cancer	Up in Tumor	1	1	0	High confidence
Pair_41	Pair_41_CRE4672	H3K27ac	active	Gained in Tumor	LUCAT1	Kidney cancer	Up in Tumor	1	2	0	High confidence
Pair_41	Pair_41_CRE4797	H3K27ac	active	Gained in Tumor	SEMA6A	Kidney cancer	Up in Tumor	4	4	1	High confidence
Pair_41	Pair_41_CRE4825	H3K27ac	active	Gained in Tumor	LEPROTL1	Kidney cancer	Up in Tumor	2	1	1	High confidence
Pair_41	Pair_41_CRE4906	H3K27ac	active	Gained in Tumor	LEPROTL1	Kidney cancer	Up in Tumor	5	2	0	High confidence
Pair_41	Pair_41_CRE4998	H3K27ac	active	Gained in Tumor	SOD2	Kidney cancer	Up in Tumor	2	1	2	High confidence
Pair_41	Pair_41_CRE5006	H3K27ac	active	Gained in Tumor	AVPR1B	Kidney cancer	Up in Tumor	3	3	0	High confidence
Pair_41	Pair_41_CRE5018	H3K27ac	active	Gained in Tumor	PLIN2	Kidney cancer	Up in Tumor	1	1	0	High confidence
Pair_41	Pair_41_CRE5256	H3K27ac	active	Gained in Tumor	VCAM1	Kidney cancer	Up in Tumor	1	1	0	High confidence
Pair_41	Pair_41_CRE5289	H3K27ac	active	Gained in Tumor	SERPINA1	Kidney cancer	Up in Tumor	2	3	0	High confidence
Pair_41	Pair_41_CRE5359	H3K27ac	active	Gained in Tumor	SLC39A14	Kidney cancer	Up in Tumor	3	4	0	High confidence
Pair_41	Pair_41_CRE5431	H3K27ac	active	Gained in Tumor	LINC02526	Kidney cancer	Up in Tumor	3	1	0	High confidence
Pair_41	Pair_41_CRE5453	H3K27ac	active	Gained in Tumor	ZNF395	Kidney cancer	Up in Tumor	2	1	1	High confidence
Pair_41	Pair_41_CRE5578	H3K27ac	active	Gained in Tumor	CXCR4	Kidney cancer	Up in Tumor	1	2	2	High confidence
Pair_41	Pair_41_CRE5736	H3K27ac	active	Gained in Tumor	CAV2	Kidney cancer	Up in Tumor	4	3	0	High confidence
Pair_41	Pair_41_CRE5743	H3K27ac	active	Gained in Tumor	RGS14	Kidney cancer	Up in Tumor	2	3	0	High confidence
Pair_41	Pair_41_CRE5812	H3K27ac	active	Gained in Tumor	SOD2	Kidney cancer	Up in Tumor	2	2	0	High confidence
Pair_41	Pair_41_CRE59	H3K27ac	active	Gained in Tumor	Y_RNA	Kidney cancer	Up in Tumor	1	1	0	High confidence
Pair_41	Pair_41_CRE5900	H3K27ac	active	Gained in Tumor	PLIN2	Kidney cancer	Up in Tumor	1	1	0	High confidence
Pair_41	Pair_41_CRE6189	H3K27ac	active	Gained in Tumor	POU5F1	Kidney cancer	Up in Tumor	1	1	1	High confidence
Pair_41	Pair_41_CRE6605	H3K27ac	active	Gained in Tumor	AVPR1B	Kidney cancer	Up in Tumor	4	4	0	High confidence
Pair_41	Pair_41_CRE679	H3K27ac	active	Gained in Tumor	MYC	Kidney cancer	Up in Tumor	3	1	1	High confidence
Pair_41	Pair_41_CRE6845	H3K27ac	active	Gained in Tumor	KRBA1	Kidney cancer	Up in Tumor	3	1	1	High confidence
Pair_41	Pair_41_CRE689	H3K27ac	active	Gained in Tumor	KRBA1	Kidney cancer	Up in Tumor	4	1	2	High confidence
Pair_41	Pair_41_CRE6927	H3K27ac	active	Gained in Tumor	MXI1	Kidney cancer	Up in Tumor	3	3	0	High confidence
Pair_41	Pair_41_CRE7170	H3K27ac	active	Gained in Tumor	LEPROTL1	Kidney cancer	Up in Tumor	1	2	0	High confidence
Pair_41	Pair_41_CRE7197	H3K27ac	active	Gained in Tumor	GIT2	Kidney cancer	Up in Tumor	1	5	1	High confidence
Pair_41	Pair_41_CRE7282	H3K27ac	active	Gained in Tumor	LINC00887	Kidney cancer	Up in Tumor	2	1	0	High confidence
Pair_41	Pair_41_CRE7355	H3K27ac	active	Gained in Tumor	SCIRT	Kidney cancer	Up in Tumor	2	2	1	High confidence
Pair_41	Pair_41_CRE7467	H3K27ac	active	Gained in Tumor	KISS1R	Kidney cancer	Up in Tumor	1	1	1	High confidence
Pair_41	Pair_41_CRE762	H3K27ac	active	Gained in Tumor	HSF4	Kidney cancer	Up in Tumor	2	1	0	High confidence
Pair_41	Pair_41_CRE7796	H3K27ac	active	Gained in Tumor	SIRPA	Kidney cancer	Up in Tumor	2	3	0	High confidence
Pair_41	Pair_41_CRE7846	H3K27ac	active	Gained in Tumor	NNMT	Kidney cancer	Up in Tumor	1	1	0	High confidence
Pair_41	Pair_41_CRE7922	H3K27ac	active	Gained in Tumor	SOD2	Kidney cancer	Up in Tumor	4	5	0	High confidence
Pair_41	Pair_41_CRE8119	H3K27ac	active	Gained in Tumor	CREB5	Kidney cancer	Up in Tumor	3	5	0	High confidence
Pair_41	Pair_41_CRE8121	H3K27ac	active	Gained in Tumor	MTCL1	Kidney cancer	Up in Tumor	1	5	1	High confidence
Pair_41	Pair_41_CRE8390	H3K27ac	active	Gained in Tumor	PRUNE2	Kidney cancer	Up in Tumor	1	1	0	High confidence
Pair_41	Pair_41_CRE8407	H3K27ac	active	Gained in Tumor	CD70	Kidney cancer	Up in Tumor	1	1	0	High confidence
Pair_41	Pair_41_CRE8419	H3K27ac	active	Gained in Tumor	RP11-64B16.4	Kidney cancer	Up in Tumor	2	1	0	High confidence
Pair_41	Pair_41_CRE8589	H3K27ac	active	Gained in Tumor	RNASET2	Kidney cancer	Up in Tumor	2	2	0	High confidence
Pair_41	Pair_41_CRE8892	H3K27ac	active	Gained in Tumor	PRUNE2	Kidney cancer	Up in Tumor	1	5	1	High confidence
Pair_41	Pair_41_CRE9240	H3K27ac	active	Gained in Tumor	ABCC3	Kidney cancer	Up in Tumor	4	5	1	High confidence
Pair_41	Pair_41_CRE9556	H3K27ac	active	Gained in Tumor	Y_RNA	Kidney cancer	Up in Tumor	3	1	0	High confidence
Pair_41	Pair_41_CRE9638	H3K27ac	active	Gained in Tumor	GRAMD4	Kidney cancer	Up in Tumor	2	5	2	High confidence
Pair_41	Pair_41_CRE9820	H3K27ac	active	Gained in Tumor	NNMT	Kidney cancer	Up in Tumor	1	1	0	High confidence
Pair_41	Pair_41_CRE985	H3K27ac	active	Gained in Tumor	KRBA1	Kidney cancer	Up in Tumor	2	1	1	High confidence
Pair_41	Pair_41_CRE9968	H3K27ac	active	Gained in Tumor	DOCK8	Kidney cancer	Up in Tumor	2	1	0	High confidence
Pair_42	Pair_42_CRE1040	H3K4me1	active	Gained in Tumor	SSPN	Kidney cancer	Up in Tumor	2	2	0	High confidence
Pair_42	Pair_42_CRE1178	H3K4me1	active	Gained in Tumor	AVPR1B	Kidney cancer	Up in Tumor	3	4	0	High confidence
Pair_42	Pair_42_CRE1314	H3K4me1	active	Gained in Tumor	MYC	Kidney cancer	Up in Tumor	1	1	1	High confidence
Pair_42	Pair_42_CRE1321	H3K4me1	active	Gained in Tumor	POU5F1	Kidney cancer	Up in Tumor	2	1	0	High confidence
Pair_42	Pair_42_CRE1379	H3K4me1	active	Gained in Tumor	ANGPTL4	Kidney cancer	Up in Tumor	1	1	0	High confidence
Pair_42	Pair_42_CRE1551	H3K4me1	active	Gained in Tumor	DISC1	Kidney cancer	Up in Tumor	3	2	2	High confidence
Pair_42	Pair_42_CRE1614	H3K4me1	active	Gained in Tumor	TGFA	Kidney cancer	Up in Tumor	3	3	0	High confidence
Pair_42	Pair_42_CRE1653	H3K4me1	active	Gained in Tumor	SYNPO	Kidney cancer	Up in Tumor	2	1	0	High confidence
Pair_42	Pair_42_CRE1704	H3K4me1	active	Gained in Tumor	Y_RNA	Kidney cancer	Up in Tumor	1	1	0	High confidence
Pair_42	Pair_42_CRE1839	H3K4me1	active	Gained in Tumor	APBB1IP	Kidney cancer	Up in Tumor	3	2	0	High confidence
Pair_42	Pair_42_CRE1863	H3K4me1	active	Gained in Tumor	KRBA1	Kidney cancer	Up in Tumor	2	1	0	High confidence
Pair_42	Pair_42_CRE1888	H3K4me1	active	Gained in Tumor	PFKFB3	Kidney cancer	Up in Tumor	5	4	0	High confidence
Pair_42	Pair_42_CRE1956	H3K4me1	active	Gained in Tumor	IRF1	Kidney cancer	Up in Tumor	3	5	0	High confidence
Pair_42	Pair_42_CRE1993	H3K4me1	active	Gained in Tumor	PDIA5	Kidney cancer	Up in Tumor	4	1	0	High confidence
Pair_42	Pair_42_CRE2026	H3K4me1	active	Gained in Tumor	AVPR1B	Kidney cancer	Up in Tumor	4	4	0	High confidence
Pair_42	Pair_42_CRE2043	H3K4me1	active	Gained in Tumor	CD200	Kidney cancer	Up in Tumor	4	1	0	High confidence
Pair_42	Pair_42_CRE2046	H3K4me1	active	Gained in Tumor	NNMT	Kidney cancer	Up in Tumor	1	1	1	High confidence
Pair_42	Pair_42_CRE2113	H3K4me1	active	Gained in Tumor	RNASET2	Kidney cancer	Up in Tumor	1	2	1	High confidence
Pair_42	Pair_42_CRE2124	H3K4me1	active	Gained in Tumor	SMPDL3A	Kidney cancer	Up in Tumor	3	1	1	High confidence
Pair_42	Pair_42_CRE2207	H3K4me1	active	Gained in Tumor	PDIA5	Kidney cancer	Up in Tumor	3	1	0	High confidence
Pair_42	Pair_42_CRE2303	H3K4me1	active	Gained in Tumor	MOB3A	Kidney cancer	Up in Tumor	1	5	2	High confidence
Pair_42	Pair_42_CRE2312	H3K4me1	active	Gained in Tumor	VEGFA	Kidney cancer	Up in Tumor	2	1	1	High confidence
Pair_42	Pair_42_CRE2388	H3K4me1	active	Gained in Tumor	SIRPA	Kidney cancer	Up in Tumor	2	3	0	High confidence
Pair_42	Pair_42_CRE2399	H3K4me1	active	Gained in Tumor	C6orf223	Kidney cancer	Up in Tumor	1	1	0	High confidence
Pair_42	Pair_42_CRE2574	H3K4me1	active	Gained in Tumor	MET	Kidney cancer	Up in Tumor	4	2	0	High confidence
Pair_42	Pair_42_CRE2714	H3K4me1	active	Gained in Tumor	LINC00887	Kidney cancer	Up in Tumor	1	1	0	High confidence
Pair_42	Pair_42_CRE2973	H3K4me1	active	Gained in Tumor	DPP9	Kidney cancer	Up in Tumor	2	2	0	High confidence
Pair_42	Pair_42_CRE306	H3K4me1	active	Gained in Tumor	AVPR1B	Kidney cancer	Up in Tumor	3	4	0	High confidence
Pair_42	Pair_42_CRE3077	H3K4me1	active	Gained in Tumor	NNMT	Kidney cancer	Up in Tumor	1	1	0	High confidence
Pair_42	Pair_42_CRE3283	H3K4me1	active	Gained in Tumor	RNASET2	Kidney cancer	Up in Tumor	1	2	2	High confidence
Pair_42	Pair_42_CRE335	H3K4me1	active	Gained in Tumor	RP11-213H15.1	Kidney cancer	Up in Tumor	2	5	0	High confidence
Pair_42	Pair_42_CRE3558	H3K4me1	active	Gained in Tumor	LGALS12	Kidney cancer	Up in Tumor	1	2	0	High confidence
Pair_42	Pair_42_CRE3691	H3K4me1	active	Gained in Tumor	DPP9	Kidney cancer	Up in Tumor	1	2	2	High confidence
Pair_42	Pair_42_CRE3764	H3K4me1	active	Gained in Tumor	C6orf223	Kidney cancer	Up in Tumor	1	2	0	High confidence
Pair_42	Pair_42_CRE3869	H3K4me1	active	Gained in Tumor	AVPR1B	Kidney cancer	Up in Tumor	4	4	0	High confidence
Pair_42	Pair_42_CRE4043	H3K4me1	active	Gained in Tumor	CREB5	Kidney cancer	Up in Tumor	2	2	0	High confidence
Pair_42	Pair_42_CRE456	H3K4me1	active	Gained in Tumor	Y_RNA	Kidney cancer	Up in Tumor	1	1	0	High confidence
Pair_42	Pair_42_CRE648	H3K4me1	active	Gained in Tumor	LOXL2	Kidney cancer	Up in Tumor	5	2	1	High confidence
Pair_42	Pair_42_CRE701	H3K4me1	active	Gained in Tumor	Y_RNA	Kidney cancer	Up in Tumor	2	1	1	High confidence
Pair_42	Pair_42_CRE717	H3K4me1	active	Gained in Tumor	SLC15A4	Kidney cancer	Up in Tumor	3	1	1	High confidence
Pair_42	Pair_42_CRE74	H3K4me1	active	Gained in Tumor	SCIRT	Kidney cancer	Up in Tumor	2	1	0	High confidence
Pair_42	Pair_42_CRE765	H3K4me1	active	Gained in Tumor	SCIRT	Kidney cancer	Up in Tumor	1	1	0	High confidence
Pair_42	Pair_42_CRE77	H3K4me1	active	Gained in Tumor	KRBA1	Kidney cancer	Up in Tumor	1	1	1	High confidence
Pair_42	Pair_42_CRE83	H3K4me1	active	Gained in Tumor	Y_RNA	Kidney cancer	Up in Tumor	1	1	0	High confidence
Pair_42	Pair_42_CRE883	H3K4me1	active	Gained in Tumor	SLC15A4	Kidney cancer	Up in Tumor	2	1	0	High confidence
Pair_42	Pair_42_CRE921	H3K4me1	active	Gained in Tumor	C6orf223	Kidney cancer	Up in Tumor	1	2	0	High confidence
Pair_42	Pair_42_CRE943	H3K4me1	active	Gained in Tumor	NOL3	Kidney cancer	Up in Tumor	1	1	1	High confidence
Pair_43	Pair_43_CRE113	H3K4me3	active	Gained in Tumor	LINC01077	Kidney cancer	Up in Tumor	1	2	0	High confidence
Pair_43	Pair_43_CRE117	H3K4me3	active	Gained in Tumor	PLIN2	Kidney cancer	Up in Tumor	1	1	0	High confidence
Pair_43	Pair_43_CRE174	H3K4me3	active	Gained in Tumor	KRBA1	Kidney cancer	Up in Tumor	5	2	2	High confidence
Pair_43	Pair_43_CRE191	H3K4me3	active	Gained in Tumor	NDUFA4L2	Kidney cancer	Up in Tumor	1	1	0	High confidence
Pair_43	Pair_43_CRE210	H3K4me3	active	Gained in Tumor	CXCR4	Kidney cancer	Up in Tumor	1	2	2	High confidence
Pair_43	Pair_43_CRE283	H3K4me3	active	Gained in Tumor	SSPN	Kidney cancer	Up in Tumor	2	2	1	High confidence
Pair_43	Pair_43_CRE296	H3K4me3	active	Gained in Tumor	ZNF395	Kidney cancer	Up in Tumor	4	1	2	High confidence
Pair_43	Pair_43_CRE298	H3K4me3	active	Gained in Tumor	SERPINA1	Kidney cancer	Up in Tumor	4	4	1	High confidence
Pair_43	Pair_43_CRE302	H3K4me3	active	Gained in Tumor	EDN1	Kidney cancer	Up in Tumor	1	1	2	High confidence
Pair_43	Pair_43_CRE33	H3K4me3	active	Gained in Tumor	TMCC1	Kidney cancer	Up in Tumor	1	1	0	High confidence
Pair_43	Pair_43_CRE433	H3K4me3	active	Gained in Tumor	NDUFA4L2	Kidney cancer	Up in Tumor	1	2	0	High confidence
Pair_43	Pair_43_CRE459	H3K4me3	active	Gained in Tumor	PVT1	Kidney cancer	Up in Tumor	1	5	2	High confidence
Pair_43	Pair_43_CRE464	H3K4me3	active	Gained in Tumor	ENO1	Kidney cancer	Up in Tumor	3	2	1	High confidence
Pair_43	Pair_43_CRE475	H3K4me3	active	Gained in Tumor	ABCC3	Kidney cancer	Up in Tumor	3	5	2	High confidence
Pair_43	Pair_43_CRE48	H3K4me3	active	Gained in Tumor	ANGPTL4	Kidney cancer	Up in Tumor	1	1	0	High confidence
Pair_43	Pair_43_CRE514	H3K4me3	active	Gained in Tumor	SLC24A4	Kidney cancer	Up in Tumor	1	5	2	High confidence
Pair_43	Pair_43_CRE558	H3K4me3	active	Gained in Tumor	RNASET2	Kidney cancer	Up in Tumor	3	2	0	High confidence
Pair_43	Pair_43_CRE607	H3K4me3	active	Gained in Tumor	C6orf223	Kidney cancer	Up in Tumor	1	1	1	High confidence
Pair_43	Pair_43_CRE699	H3K4me3	active	Gained in Tumor	NNMT	Kidney cancer	Up in Tumor	1	1	1	High confidence
Pair_43	Pair_43_CRE720	H3K4me3	active	Gained in Tumor	BBC3	Kidney cancer	Up in Tumor	2	5	0	High confidence
Pair_43	Pair_43_CRE74	H3K4me3	active	Gained in Tumor	AGBL3	Kidney cancer	Up in Tumor	2	1	0	High confidence
Pair_44	Pair_44_CRE1238	H3K36me3	active	Gained in Tumor	CHST15	Kidney cancer	Up in Tumor	3	2	1	High confidence
Pair_44	Pair_44_CRE1423	H3K36me3	active	Gained in Tumor	PLIN2	Kidney cancer	Up in Tumor	1	1	2	High confidence
Pair_44	Pair_44_CRE2019	H3K36me3	active	Gained in Tumor	RNASET2	Kidney cancer	Up in Tumor	3	2	0	High confidence
Pair_44	Pair_44_CRE2673	H3K36me3	active	Gained in Tumor	SERPINA1	Kidney cancer	Up in Tumor	3	4	0	High confidence
Pair_44	Pair_44_CRE2856	H3K36me3	active	Gained in Tumor	CXCR4	Kidney cancer	Up in Tumor	1	2	1	High confidence
Pair_44	Pair_44_CRE4030	H3K36me3	active	Gained in Tumor	STRA8	Kidney cancer	Up in Tumor	2	2	0	High confidence
Pair_44	Pair_44_CRE4977	H3K36me3	active	Gained in Tumor	TSC22D3	Kidney cancer	Up in Tumor	5	2	0	High confidence
Pair_44	Pair_44_CRE5200	H3K36me3	active	Gained in Tumor	PLIN2	Kidney cancer	Up in Tumor	1	1	1	High confidence
Pair_44	Pair_44_CRE883	H3K36me3	active	Gained in Tumor	VSIR	Kidney cancer	Up in Tumor	3	5	2	High confidence
Pair_5	Pair_5_CRE10046	H3K27ac	active	Gained in Tumor	IL4R	Gastric cancer	Up in Tumor	5	3	0	High confidence
Pair_5	Pair_5_CRE10285	H3K27ac	active	Gained in Tumor	SLC6A20	Gastric cancer	Up in Tumor	5	2	1	High confidence
Pair_5	Pair_5_CRE10513	H3K27ac	active	Gained in Tumor	AC016735.1	Gastric cancer	Up in Tumor	3	5	2	High confidence
Pair_5	Pair_5_CRE10602	H3K27ac	active	Gained in Tumor	TSPAN8	Gastric cancer	Up in Tumor	2	3	2	High confidence
Pair_5	Pair_5_CRE10663	H3K27ac	active	Gained in Tumor	PRDM16-DT	Gastric cancer	Up in Tumor	3	4	1	High confidence
Pair_5	Pair_5_CRE11051	H3K27ac	active	Gained in Tumor	NHSL1	Gastric cancer	Up in Tumor	2	3	0	High confidence
Pair_5	Pair_5_CRE11066	H3K27ac	active	Gained in Tumor	LRCH1	Gastric cancer	Up in Tumor	5	4	1	High confidence
Pair_5	Pair_5_CRE11189	H3K27ac	active	Gained in Tumor	MAL2	Gastric cancer	Up in Tumor	5	2	2	High confidence
Pair_5	Pair_5_CRE11261	H3K27ac	active	Gained in Tumor	SERPINB1	Gastric cancer	Up in Tumor	2	4	1	High confidence
Pair_5	Pair_5_CRE11303	H3K27ac	active	Gained in Tumor	SLC9A2	Gastric cancer	Up in Tumor	4	4	0	High confidence
Pair_5	Pair_5_CRE11415	H3K27ac	active	Gained in Tumor	CTNND1	Gastric cancer	Up in Tumor	5	5	2	High confidence
Pair_5	Pair_5_CRE11618	H3K27ac	active	Gained in Tumor	TMEM238L	Gastric cancer	Up in Tumor	1	3	1	High confidence
Pair_5	Pair_5_CRE11828	H3K27ac	active	Gained in Tumor	ANG	Gastric cancer	Up in Tumor	1	2	2	High confidence
Pair_5	Pair_5_CRE11912	H3K27ac	active	Gained in Tumor	PCDH1	Gastric cancer	Up in Tumor	2	2	0	High confidence
Pair_5	Pair_5_CRE11977	H3K27ac	active	Gained in Tumor	SMAGP	Gastric cancer	Up in Tumor	2	2	0	High confidence
Pair_5	Pair_5_CRE12432	H3K27ac	active	Gained in Tumor	MYEOV	Gastric cancer	Up in Tumor	1	5	0	High confidence
Pair_5	Pair_5_CRE12498	H3K27ac	active	Gained in Tumor	PKDCC	Gastric cancer	Up in Tumor	2	4	2	High confidence
Pair_5	Pair_5_CRE12913	H3K27ac	active	Gained in Tumor	PLUT	Gastric cancer	Up in Tumor	1	2	2	High confidence
Pair_5	Pair_5_CRE13151	H3K27ac	active	Gained in Tumor	PKDCC	Gastric cancer	Up in Tumor	3	2	1	High confidence
Pair_5	Pair_5_CRE13529	H3K27ac	active	Gained in Tumor	RP1-151F17.2	Gastric cancer	Up in Tumor	2	5	1	High confidence
Pair_5	Pair_5_CRE13586	H3K27ac	active	Gained in Tumor	CDC42EP5	Gastric cancer	Up in Tumor	2	4	0	High confidence
Pair_5	Pair_5_CRE13597	H3K27ac	active	Gained in Tumor	ATP9A	Gastric cancer	Up in Tumor	2	2	1	High confidence
Pair_5	Pair_5_CRE13610	H3K27ac	active	Gained in Tumor	RAB11FIP4	Gastric cancer	Up in Tumor	3	3	0	High confidence
Pair_5	Pair_5_CRE13700	H3K27ac	active	Gained in Tumor	SLC7A7	Gastric cancer	Up in Tumor	2	3	1	High confidence
Pair_5	Pair_5_CRE13891	H3K27ac	active	Gained in Tumor	BAZ2B	Gastric cancer	Up in Tumor	2	3	1	High confidence
Pair_5	Pair_5_CRE13982	H3K27ac	active	Gained in Tumor	TRIM15	Gastric cancer	Up in Tumor	4	2	2	High confidence
Pair_5	Pair_5_CRE14239	H3K27ac	active	Gained in Tumor	EPSTI1	Gastric cancer	Up in Tumor	2	3	1	High confidence
Pair_5	Pair_5_CRE14337	H3K27ac	active	Gained in Tumor	TJP3	Gastric cancer	Up in Tumor	2	2	1	High confidence
Pair_5	Pair_5_CRE14446	H3K27ac	active	Gained in Tumor	PIP5K1B	Gastric cancer	Up in Tumor	3	4	1	High confidence
Pair_5	Pair_5_CRE14464	H3K27ac	active	Gained in Tumor	CDC42EP5	Gastric cancer	Up in Tumor	2	4	0	High confidence
Pair_5	Pair_5_CRE14621	H3K27ac	active	Gained in Tumor	TSPAN8	Gastric cancer	Up in Tumor	2	2	0	High confidence
Pair_5	Pair_5_CRE14965	H3K27ac	active	Gained in Tumor	CDX2	Gastric cancer	Up in Tumor	3	3	1	High confidence
Pair_5	Pair_5_CRE15093	H3K27ac	active	Gained in Tumor	AKAP13	Gastric cancer	Up in Tumor	4	4	2	High confidence
Pair_5	Pair_5_CRE15203	H3K27ac	active	Gained in Tumor	TRIM15	Gastric cancer	Up in Tumor	3	3	2	High confidence
Pair_5	Pair_5_CRE15218	H3K27ac	active	Gained in Tumor	NHSL1	Gastric cancer	Up in Tumor	3	4	0	High confidence
Pair_5	Pair_5_CRE15428	H3K27ac	active	Gained in Tumor	APP	Gastric cancer	Up in Tumor	3	4	0	High confidence
Pair_5	Pair_5_CRE15456	H3K27ac	active	Gained in Tumor	DEPTOR	Gastric cancer	Up in Tumor	3	3	1	High confidence
Pair_5	Pair_5_CRE15802	H3K27ac	active	Gained in Tumor	SMPDL3A	Gastric cancer	Up in Tumor	4	5	0	High confidence
Pair_5	Pair_5_CRE15921	H3K27ac	active	Gained in Tumor	CASP10	Gastric cancer	Up in Tumor	5	3	2	High confidence
Pair_5	Pair_5_CRE16897	H3K27ac	active	Gained in Tumor	SULT1B1	Gastric cancer	Up in Tumor	1	4	0	High confidence
Pair_5	Pair_5_CRE17212	H3K27ac	active	Gained in Tumor	LLGL2	Gastric cancer	Up in Tumor	4	2	1	High confidence
Pair_5	Pair_5_CRE17277	H3K27ac	active	Gained in Tumor	TBC1D30	Gastric cancer	Up in Tumor	4	3	0	High confidence
Pair_5	Pair_5_CRE17300	H3K27ac	active	Gained in Tumor	ARID5B	Gastric cancer	Up in Tumor	2	2	0	High confidence
Pair_5	Pair_5_CRE17635	H3K27ac	active	Gained in Tumor	TMEM163	Gastric cancer	Up in Tumor	5	4	0	High confidence
Pair_5	Pair_5_CRE17766	H3K27ac	active	Gained in Tumor	ACVR1B	Gastric cancer	Up in Tumor	4	3	2	High confidence
Pair_5	Pair_5_CRE18036	H3K27ac	active	Gained in Tumor	PPARGC1B	Gastric cancer	Up in Tumor	4	2	1	High confidence
Pair_5	Pair_5_CRE18631	H3K27ac	active	Gained in Tumor	PHACTR2	Gastric cancer	Up in Tumor	2	3	1	High confidence
Pair_5	Pair_5_CRE18727	H3K27ac	active	Gained in Tumor	LINC01559	Gastric cancer	Up in Tumor	3	2	1	High confidence
Pair_5	Pair_5_CRE18760	H3K27ac	active	Gained in Tumor	ATP9A	Gastric cancer	Up in Tumor	3	1	2	High confidence
Pair_5	Pair_5_CRE18815	H3K27ac	active	Gained in Tumor	LINC01978	Gastric cancer	Up in Tumor	1	5	1	High confidence
Pair_5	Pair_5_CRE19104	H3K27ac	active	Gained in Tumor	GAB2	Gastric cancer	Up in Tumor	2	3	0	High confidence
Pair_5	Pair_5_CRE19540	H3K27ac	active	Gained in Tumor	BAZ2B	Gastric cancer	Up in Tumor	1	4	2	High confidence
Pair_5	Pair_5_CRE19809	H3K27ac	active	Gained in Tumor	MUC13	Gastric cancer	Up in Tumor	2	2	0	High confidence
Pair_5	Pair_5_CRE19838	H3K27ac	active	Gained in Tumor	KPNA7	Gastric cancer	Up in Tumor	1	1	1	High confidence
Pair_5	Pair_5_CRE20902	H3K27ac	active	Gained in Tumor	PCDH7	Gastric cancer	Up in Tumor	2	3	0	High confidence
Pair_5	Pair_5_CRE21048	H3K27ac	active	Gained in Tumor	ARHGEF10L	Gastric cancer	Up in Tumor	4	5	1	High confidence
Pair_5	Pair_5_CRE21067	H3K27ac	active	Gained in Tumor	KSR1	Gastric cancer	Up in Tumor	5	2	1	High confidence
Pair_5	Pair_5_CRE21359	H3K27ac	active	Gained in Tumor	PTK2B	Gastric cancer	Up in Tumor	3	2	1	High confidence
Pair_5	Pair_5_CRE21643	H3K27ac	active	Gained in Tumor	FAM83B	Gastric cancer	Up in Tumor	5	4	1	High confidence
Pair_5	Pair_5_CRE21871	H3K27ac	active	Gained in Tumor	XYLT1	Gastric cancer	Up in Tumor	1	3	2	High confidence
Pair_5	Pair_5_CRE22230	H3K27ac	active	Gained in Tumor	EPB41	Gastric cancer	Up in Tumor	1	3	0	High confidence
Pair_5	Pair_5_CRE22351	H3K27ac	active	Gained in Tumor	LMO7	Gastric cancer	Up in Tumor	5	2	1	High confidence
Pair_5	Pair_5_CRE22438	H3K27ac	active	Gained in Tumor	ZNRF3	Gastric cancer	Up in Tumor	4	2	1	High confidence
Pair_5	Pair_5_CRE22448	H3K27ac	active	Gained in Tumor	SLC22A23	Gastric cancer	Up in Tumor	4	3	1	High confidence
Pair_5	Pair_5_CRE22540	H3K27ac	active	Gained in Tumor	BAIAP2L1	Gastric cancer	Up in Tumor	4	2	1	High confidence
Pair_5	Pair_5_CRE2292	H3K27ac	active	Gained in Tumor	AGMAT	Gastric cancer	Up in Tumor	1	3	2	High confidence
Pair_5	Pair_5_CRE23061	H3K27ac	active	Gained in Tumor	SESN1	Gastric cancer	Up in Tumor	2	3	1	High confidence
Pair_5	Pair_5_CRE23586	H3K27ac	active	Gained in Tumor	FCGRT	Gastric cancer	Up in Tumor	2	5	2	High confidence
Pair_5	Pair_5_CRE23837	H3K27ac	active	Gained in Tumor	PDLIM5	Gastric cancer	Up in Tumor	1	5	1	High confidence
Pair_5	Pair_5_CRE23878	H3K27ac	active	Gained in Tumor	GALNT4	Gastric cancer	Up in Tumor	3	3	1	High confidence
Pair_5	Pair_5_CRE24288	H3K27ac	active	Gained in Tumor	DLGAP1-AS2	Gastric cancer	Up in Tumor	4	2	1	High confidence
Pair_5	Pair_5_CRE25226	H3K27ac	active	Gained in Tumor	NCOA3	Gastric cancer	Up in Tumor	2	2	2	High confidence
Pair_5	Pair_5_CRE25447	H3K27ac	active	Gained in Tumor	IQGAP2	Gastric cancer	Up in Tumor	1	2	0	High confidence
Pair_5	Pair_5_CRE25659	H3K27ac	active	Gained in Tumor	NHSL1	Gastric cancer	Up in Tumor	3	4	0	High confidence
Pair_5	Pair_5_CRE26241	H3K27ac	active	Gained in Tumor	DAB2IP	Gastric cancer	Up in Tumor	3	2	2	High confidence
Pair_5	Pair_5_CRE26411	H3K27ac	active	Gained in Tumor	TM9SF3	Gastric cancer	Up in Tumor	3	4	1	High confidence
Pair_5	Pair_5_CRE26810	H3K27ac	active	Gained in Tumor	MYRF	Gastric cancer	Up in Tumor	3	4	2	High confidence
Pair_5	Pair_5_CRE2693	H3K27ac	active	Gained in Tumor	LLGL2	Gastric cancer	Up in Tumor	5	2	0	High confidence
Pair_5	Pair_5_CRE26998	H3K27ac	active	Gained in Tumor	SLC7A7	Gastric cancer	Up in Tumor	3	3	0	High confidence
Pair_5	Pair_5_CRE27262	H3K27ac	active	Gained in Tumor	RAB11FIP1	Gastric cancer	Up in Tumor	3	3	0	High confidence
Pair_5	Pair_5_CRE27473	H3K27ac	active	Gained in Tumor	TNIK	Gastric cancer	Up in Tumor	4	3	0	High confidence
Pair_5	Pair_5_CRE27592	H3K27ac	active	Gained in Tumor	MAGI1	Gastric cancer	Up in Tumor	2	2	2	High confidence
Pair_5	Pair_5_CRE2868	H3K27ac	active	Gained in Tumor	AC016735.1	Gastric cancer	Up in Tumor	5	3	2	High confidence
Pair_5	Pair_5_CRE29057	H3K27ac	active	Gained in Tumor	EPB41L4B	Gastric cancer	Up in Tumor	4	4	2	High confidence
Pair_5	Pair_5_CRE29084	H3K27ac	active	Gained in Tumor	MYLK4	Gastric cancer	Up in Tumor	2	2	0	High confidence
Pair_5	Pair_5_CRE29117	H3K27ac	active	Gained in Tumor	SHROOM3	Gastric cancer	Up in Tumor	2	2	1	High confidence
Pair_5	Pair_5_CRE29320	H3K27ac	active	Gained in Tumor	NCOA7	Gastric cancer	Up in Tumor	4	2	2	High confidence
Pair_5	Pair_5_CRE29587	H3K27ac	active	Gained in Tumor	TMEM238L	Gastric cancer	Up in Tumor	1	3	1	High confidence
Pair_5	Pair_5_CRE29752	H3K27ac	active	Gained in Tumor	ANXA4	Gastric cancer	Up in Tumor	4	2	1	High confidence
Pair_5	Pair_5_CRE29831	H3K27ac	active	Gained in Tumor	CNNM4	Gastric cancer	Up in Tumor	4	2	1	High confidence
Pair_5	Pair_5_CRE30006	H3K27ac	active	Gained in Tumor	PLCB1	Gastric cancer	Up in Tumor	1	3	1	High confidence
Pair_5	Pair_5_CRE30190	H3K27ac	active	Gained in Tumor	MYLK4	Gastric cancer	Up in Tumor	3	4	0	High confidence
Pair_5	Pair_5_CRE30191	H3K27ac	active	Gained in Tumor	ARHGAP27	Gastric cancer	Up in Tumor	2	2	1	High confidence
Pair_5	Pair_5_CRE30904	H3K27ac	active	Gained in Tumor	EHF	Gastric cancer	Up in Tumor	5	3	0	High confidence
Pair_5	Pair_5_CRE3186	H3K27ac	active	Gained in Tumor	AC016735.1	Gastric cancer	Up in Tumor	3	2	1	High confidence
Pair_5	Pair_5_CRE3852	H3K27ac	active	Gained in Tumor	KCNQ1	Gastric cancer	Up in Tumor	3	5	1	High confidence
Pair_5	Pair_5_CRE4166	H3K27ac	active	Gained in Tumor	KPNA7	Gastric cancer	Up in Tumor	1	2	1	High confidence
Pair_5	Pair_5_CRE4818	H3K27ac	active	Gained in Tumor	CNKSR1	Gastric cancer	Up in Tumor	3	4	2	High confidence
Pair_5	Pair_5_CRE4946	H3K27ac	active	Gained in Tumor	LINC00511	Gastric cancer	Up in Tumor	3	4	2	High confidence
Pair_5	Pair_5_CRE5349	H3K27ac	active	Gained in Tumor	CTNND1	Gastric cancer	Up in Tumor	4	3	1	High confidence
Pair_5	Pair_5_CRE5458	H3K27ac	active	Gained in Tumor	VILL	Gastric cancer	Up in Tumor	2	4	0	High confidence
Pair_5	Pair_5_CRE5649	H3K27ac	active	Gained in Tumor	KCNQ1	Gastric cancer	Up in Tumor	4	2	1	High confidence
Pair_5	Pair_5_CRE5695	H3K27ac	active	Gained in Tumor	RALGAPA2	Gastric cancer	Up in Tumor	4	4	1	High confidence
Pair_5	Pair_5_CRE5959	H3K27ac	active	Gained in Tumor	LCN2	Gastric cancer	Up in Tumor	4	3	1	High confidence
Pair_5	Pair_5_CRE6134	H3K27ac	active	Gained in Tumor	PIWIL4	Gastric cancer	Up in Tumor	2	4	1	High confidence
Pair_5	Pair_5_CRE6367	H3K27ac	active	Gained in Tumor	NAPEPLD	Gastric cancer	Up in Tumor	1	3	1	High confidence
Pair_5	Pair_5_CRE6392	H3K27ac	active	Gained in Tumor	KCNQ1	Gastric cancer	Up in Tumor	3	3	1	High confidence
Pair_5	Pair_5_CRE6410	H3K27ac	active	Gained in Tumor	FOXA2	Gastric cancer	Up in Tumor	4	5	2	High confidence
Pair_5	Pair_5_CRE6755	H3K27ac	active	Gained in Tumor	RALGAPA2	Gastric cancer	Up in Tumor	1	4	0	High confidence
Pair_5	Pair_5_CRE6866	H3K27ac	active	Gained in Tumor	CEMIP	Gastric cancer	Up in Tumor	3	3	2	High confidence
Pair_5	Pair_5_CRE7169	H3K27ac	active	Gained in Tumor	PRDM16-DT	Gastric cancer	Up in Tumor	3	4	1	High confidence
Pair_5	Pair_5_CRE7731	H3K27ac	active	Gained in Tumor	RHPN2	Gastric cancer	Up in Tumor	5	2	2	High confidence
Pair_5	Pair_5_CRE8327	H3K27ac	active	Gained in Tumor	GPX2	Gastric cancer	Up in Tumor	1	4	0	High confidence
Pair_5	Pair_5_CRE8930	H3K27ac	active	Gained in Tumor	LINC01342	Gastric cancer	Up in Tumor	4	2	0	High confidence
Pair_5	Pair_5_CRE9109	H3K27ac	active	Gained in Tumor	ALDH2	Gastric cancer	Up in Tumor	5	3	1	High confidence
Pair_5	Pair_5_CRE9196	H3K27ac	active	Gained in Tumor	PDHX	Gastric cancer	Up in Tumor	2	4	1	High confidence
Pair_5	Pair_5_CRE9445	H3K27ac	active	Gained in Tumor	TMEM63A	Gastric cancer	Up in Tumor	3	5	2	High confidence
Pair_5	Pair_5_CRE9530	H3K27ac	active	Gained in Tumor	SYNE2	Gastric cancer	Up in Tumor	2	3	2	High confidence
Pair_5	Pair_5_CRE9830	H3K27ac	active	Gained in Tumor	SYNE2	Gastric cancer	Up in Tumor	5	1	1	High confidence
Pair_5	Pair_5_CRE9962	H3K27ac	active	Gained in Tumor	ADAP1	Gastric cancer	Up in Tumor	3	3	2	High confidence
Pair_55	Pair_55_CRE1003	H3K27ac	active	Gained in Tumor	SULF2	Glioma (gliblastoma)	Up in Tumor	5	4	2	High confidence
Pair_55	Pair_55_CRE12918	H3K27ac	active	Gained in Tumor	RP11-230B22.1	Glioma (gliblastoma)	Up in Tumor	1	3	1	High confidence
Pair_55	Pair_55_CRE1723	H3K27ac	active	Gained in Tumor	STON1	Glioma (gliblastoma)	Up in Tumor	1	1	0	High confidence
Pair_55	Pair_55_CRE2820	H3K27ac	active	Gained in Tumor	HRH1	Glioma (gliblastoma)	Up in Tumor	2	4	1	High confidence
Pair_55	Pair_55_CRE412	H3K27ac	active	Gained in Tumor	MRC2	Glioma (gliblastoma)	Up in Tumor	1	2	1	High confidence
Pair_55	Pair_55_CRE4222	H3K27ac	active	Gained in Tumor	SLC11A1	Glioma (gliblastoma)	Up in Tumor	3	2	0	High confidence
Pair_55	Pair_55_CRE4899	H3K27ac	active	Gained in Tumor	LAT2	Glioma (gliblastoma)	Up in Tumor	3	4	1	High confidence
Pair_55	Pair_55_CRE5367	H3K27ac	active	Gained in Tumor	NFIA-AS2	Glioma (gliblastoma)	Up in Tumor	1	1	0	High confidence
Pair_57	Pair_57_CRE1047	H3K4me1	active	Gained in Tumor	OLIG2	Glioma	Up in Tumor	2	2	0	High confidence
Pair_57	Pair_57_CRE1084	H3K4me1	active	Gained in Tumor	SDC3	Glioma	Up in Tumor	2	4	1	High confidence
Pair_57	Pair_57_CRE1397	H3K4me1	active	Gained in Tumor	ZNF521	Glioma	Up in Tumor	3	2	1	High confidence
Pair_57	Pair_57_CRE1429	H3K4me1	active	Gained in Tumor	SATB2	Glioma	Up in Tumor	1	3	1	High confidence
Pair_57	Pair_57_CRE2303	H3K4me1	active	Gained in Tumor	KANK1	Glioma	Up in Tumor	5	1	0	High confidence
Pair_57	Pair_57_CRE2531	H3K4me1	active	Gained in Tumor	KLRK1-AS1	Glioma	Up in Tumor	4	3	0	High confidence
Pair_57	Pair_57_CRE302	H3K4me1	active	Gained in Tumor	SATB2	Glioma	Up in Tumor	1	3	1	High confidence
Pair_57	Pair_57_CRE3865	H3K4me1	active	Gained in Tumor	GFOD1	Glioma	Up in Tumor	4	3	1	High confidence
Pair_57	Pair_57_CRE899	H3K4me1	active	Gained in Tumor	SSPN	Glioma	Up in Tumor	4	4	2	High confidence
Pair_63	Pair_63_CRE19246	H3K4me3	active	Gained in Tumor	CNGB1	Lung cancer	Up in Tumor	3	1	1	High confidence
Pair_63	Pair_63_CRE24412	H3K4me3	active	Gained in Tumor	APOBEC3B	Lung cancer	Up in Tumor	2	5	2	High confidence
Pair_7	Pair_7_CRE1249	H3K4me3	active	Gained in Tumor	INAVA	Gastric cancer	Up in Tumor	3	2	2	High confidence
Pair_7	Pair_7_CRE1315	H3K4me3	active	Gained in Tumor	FOXA2	Gastric cancer	Up in Tumor	4	5	2	High confidence
Pair_7	Pair_7_CRE1399	H3K4me3	active	Gained in Tumor	LINC01342	Gastric cancer	Up in Tumor	5	2	0	High confidence
Pair_7	Pair_7_CRE1401	H3K4me3	active	Gained in Tumor	PRDM16-DT	Gastric cancer	Up in Tumor	3	4	1	High confidence
Pair_7	Pair_7_CRE1540	H3K4me3	active	Gained in Tumor	LYZ	Gastric cancer	Up in Tumor	1	3	1	High confidence
Pair_7	Pair_7_CRE2310	H3K4me3	active	Gained in Tumor	PRDM16-DT	Gastric cancer	Up in Tumor	3	4	1	High confidence
Pair_7	Pair_7_CRE2602	H3K4me3	active	Gained in Tumor	LINC01979	Gastric cancer	Up in Tumor	2	3	1	High confidence
Pair_7	Pair_7_CRE2877	H3K4me3	active	Gained in Tumor	C4orf19	Gastric cancer	Up in Tumor	5	4	1	High confidence
Pair_7	Pair_7_CRE2993	H3K4me3	active	Gained in Tumor	TANC1	Gastric cancer	Up in Tumor	2	5	1	High confidence
Pair_7	Pair_7_CRE3006	H3K4me3	active	Gained in Tumor	EPS8	Gastric cancer	Up in Tumor	3	2	2	High confidence
Pair_7	Pair_7_CRE3026	H3K4me3	active	Gained in Tumor	LINC01979	Gastric cancer	Up in Tumor	2	4	0	High confidence
Pair_7	Pair_7_CRE3168	H3K4me3	active	Gained in Tumor	AC002128.5	Gastric cancer	Up in Tumor	3	3	2	High confidence
Pair_7	Pair_7_CRE3218	H3K4me3	active	Gained in Tumor	TMEM238L	Gastric cancer	Up in Tumor	3	5	0	High confidence
Pair_7	Pair_7_CRE3930	H3K4me3	active	Gained in Tumor	CFAP69	Gastric cancer	Up in Tumor	3	3	1	High confidence
Pair_7	Pair_7_CRE4099	H3K4me3	active	Gained in Tumor	KCNQ1	Gastric cancer	Up in Tumor	3	5	1	High confidence
Pair_7	Pair_7_CRE4103	H3K4me3	active	Gained in Tumor	USP54	Gastric cancer	Up in Tumor	5	2	1	High confidence
Pair_7	Pair_7_CRE873	H3K4me3	active	Gained in Tumor	TMC5	Gastric cancer	Up in Tumor	3	2	2	High confidence
Pair_88	Pair_88_CRE1703	H3K27ac	active	Gained in Tumor	ERBB3	Breast cancer (Luminal A)	Up in Tumor	3	4	2	High confidence
Pair_88	Pair_88_CRE2308	H3K27ac	active	Gained in Tumor	NUDT16L1	Breast cancer (Luminal A)	Up in Tumor	3	5	0	High confidence
Pair_88	Pair_88_CRE9166	H3K27ac	active	Gained in Tumor	PARD6B	Breast cancer (Luminal A)	Up in Tumor	3	5	0	High confidence
Pair_89	Pair_89_CRE10555	H3K27ac	active	Gained in Tumor	PREX1	Breast cancer (Luminal B)	Up in Tumor	2	5	0	High confidence
Pair_89	Pair_89_CRE1077	H3K27ac	active	Gained in Tumor	EFHD1	Breast cancer (Luminal B)	Up in Tumor	1	3	0	High confidence
Pair_89	Pair_89_CRE11172	H3K27ac	active	Gained in Tumor	SGK3	Breast cancer (Luminal B)	Up in Tumor	1	2	1	High confidence
Pair_89	Pair_89_CRE11245	H3K27ac	active	Gained in Tumor	TRGC1	Breast cancer (Luminal B)	Up in Tumor	2	4	0	High confidence
Pair_89	Pair_89_CRE12456	H3K27ac	active	Gained in Tumor	LDLRAD4	Breast cancer (Luminal B)	Up in Tumor	3	4	0	High confidence
Pair_89	Pair_89_CRE14094	H3K27ac	active	Gained in Tumor	ST8SIA6	Breast cancer (Luminal B)	Up in Tumor	2	4	0	High confidence
Pair_89	Pair_89_CRE15086	H3K27ac	active	Gained in Tumor	CIB3	Breast cancer (Luminal B)	Up in Tumor	1	5	0	High confidence
Pair_89	Pair_89_CRE15767	H3K27ac	active	Gained in Tumor	SOGA1	Breast cancer (Luminal B)	Up in Tumor	5	4	2	High confidence
Pair_89	Pair_89_CRE15874	H3K27ac	active	Gained in Tumor	EMP2	Breast cancer (Luminal B)	Up in Tumor	1	2	0	High confidence
Pair_89	Pair_89_CRE15908	H3K27ac	active	Gained in Tumor	MYB	Breast cancer (Luminal B)	Up in Tumor	1	5	1	High confidence
Pair_89	Pair_89_CRE1607	H3K27ac	active	Gained in Tumor	RP11-440L14.1	Breast cancer (Luminal B)	Up in Tumor	1	3	0	High confidence
Pair_89	Pair_89_CRE16465	H3K27ac	active	Gained in Tumor	MCF2L	Breast cancer (Luminal B)	Up in Tumor	4	1	1	High confidence
Pair_89	Pair_89_CRE16524	H3K27ac	active	Gained in Tumor	MS4A7	Breast cancer (Luminal B)	Up in Tumor	2	1	0	High confidence
Pair_89	Pair_89_CRE17696	H3K27ac	active	Gained in Tumor	TTC39A	Breast cancer (Luminal B)	Up in Tumor	2	3	0	High confidence
Pair_89	Pair_89_CRE17989	H3K27ac	active	Gained in Tumor	IGFBP4	Breast cancer (Luminal B)	Up in Tumor	5	1	1	High confidence
Pair_89	Pair_89_CRE19489	H3K27ac	active	Gained in Tumor	MS4A7	Breast cancer (Luminal B)	Up in Tumor	3	2	1	High confidence
Pair_89	Pair_89_CRE20101	H3K27ac	active	Gained in Tumor	TPRG1	Breast cancer (Luminal B)	Up in Tumor	2	4	0	High confidence
Pair_89	Pair_89_CRE20189	H3K27ac	active	Gained in Tumor	SLC49A3	Breast cancer (Luminal B)	Up in Tumor	1	3	2	High confidence
Pair_89	Pair_89_CRE20266	H3K27ac	active	Gained in Tumor	CANT1	Breast cancer (Luminal B)	Up in Tumor	2	1	0	High confidence
Pair_89	Pair_89_CRE20344	H3K27ac	active	Gained in Tumor	ESR1	Breast cancer (Luminal B)	Up in Tumor	4	1	0	High confidence
Pair_89	Pair_89_CRE21019	H3K27ac	active	Gained in Tumor	GREB1	Breast cancer (Luminal B)	Up in Tumor	3	2	1	High confidence
Pair_89	Pair_89_CRE2123	H3K27ac	active	Gained in Tumor	SLC16A6	Breast cancer (Luminal B)	Up in Tumor	1	1	1	High confidence
Pair_89	Pair_89_CRE22334	H3K27ac	active	Gained in Tumor	GREB1	Breast cancer (Luminal B)	Up in Tumor	3	2	0	High confidence
Pair_89	Pair_89_CRE22382	H3K27ac	active	Gained in Tumor	CANT1	Breast cancer (Luminal B)	Up in Tumor	2	4	1	High confidence
Pair_89	Pair_89_CRE2254	H3K27ac	active	Gained in Tumor	HID1	Breast cancer (Luminal B)	Up in Tumor	1	3	1	High confidence
Pair_89	Pair_89_CRE23152	H3K27ac	active	Gained in Tumor	KRT19	Breast cancer (Luminal B)	Up in Tumor	3	2	1	High confidence
Pair_89	Pair_89_CRE23662	H3K27ac	active	Gained in Tumor	TRIB3	Breast cancer (Luminal B)	Up in Tumor	5	5	0	High confidence
Pair_89	Pair_89_CRE23665	H3K27ac	active	Gained in Tumor	LINC02747	Breast cancer (Luminal B)	Up in Tumor	3	1	0	High confidence
Pair_89	Pair_89_CRE2381	H3K27ac	active	Gained in Tumor	CALML5	Breast cancer (Luminal B)	Up in Tumor	3	2	0	High confidence
Pair_89	Pair_89_CRE24055	H3K27ac	active	Gained in Tumor	DCXR	Breast cancer (Luminal B)	Up in Tumor	3	1	0	High confidence
Pair_89	Pair_89_CRE2443	H3K27ac	active	Gained in Tumor	N4BP3	Breast cancer (Luminal B)	Up in Tumor	1	1	1	High confidence
Pair_89	Pair_89_CRE24698	H3K27ac	active	Gained in Tumor	CCDC125	Breast cancer (Luminal B)	Up in Tumor	2	4	1	High confidence
Pair_89	Pair_89_CRE24778	H3K27ac	active	Gained in Tumor	PREX1	Breast cancer (Luminal B)	Up in Tumor	2	5	2	High confidence
Pair_89	Pair_89_CRE2682	H3K27ac	active	Gained in Tumor	GSE1	Breast cancer (Luminal B)	Up in Tumor	4	4	0	High confidence
Pair_89	Pair_89_CRE27631	H3K27ac	active	Gained in Tumor	IL24	Breast cancer (Luminal B)	Up in Tumor	3	5	0	High confidence
Pair_89	Pair_89_CRE28144	H3K27ac	active	Gained in Tumor	POLE2	Breast cancer (Luminal B)	Up in Tumor	2	3	1	High confidence
Pair_89	Pair_89_CRE28699	H3K27ac	active	Gained in Tumor	MYB	Breast cancer (Luminal B)	Up in Tumor	3	4	0	High confidence
Pair_89	Pair_89_CRE30810	H3K27ac	active	Gained in Tumor	N4BP3	Breast cancer (Luminal B)	Up in Tumor	1	1	0	High confidence
Pair_89	Pair_89_CRE31043	H3K27ac	active	Gained in Tumor	SUSD3	Breast cancer (Luminal B)	Up in Tumor	1	4	1	High confidence
Pair_89	Pair_89_CRE31356	H3K27ac	active	Gained in Tumor	TJP3	Breast cancer (Luminal B)	Up in Tumor	5	5	0	High confidence
Pair_89	Pair_89_CRE32446	H3K27ac	active	Gained in Tumor	ZNF652	Breast cancer (Luminal B)	Up in Tumor	2	3	1	High confidence
Pair_89	Pair_89_CRE32601	H3K27ac	active	Gained in Tumor	FAM102A	Breast cancer (Luminal B)	Up in Tumor	2	4	1	High confidence
Pair_89	Pair_89_CRE4051	H3K27ac	active	Gained in Tumor	SLC9A3R1	Breast cancer (Luminal B)	Up in Tumor	1	4	0	High confidence
Pair_89	Pair_89_CRE4058	H3K27ac	active	Gained in Tumor	CT62	Breast cancer (Luminal B)	Up in Tumor	2	4	1	High confidence
Pair_89	Pair_89_CRE4073	H3K27ac	active	Gained in Tumor	EOLA1	Breast cancer (Luminal B)	Up in Tumor	2	3	0	High confidence
Pair_89	Pair_89_CRE482	H3K27ac	active	Gained in Tumor	PLEKHF2	Breast cancer (Luminal B)	Up in Tumor	2	2	2	High confidence
Pair_89	Pair_89_CRE5149	H3K27ac	active	Gained in Tumor	CACNG4	Breast cancer (Luminal B)	Up in Tumor	1	1	0	High confidence
Pair_89	Pair_89_CRE6927	H3K27ac	active	Gained in Tumor	AC144450.1	Breast cancer (Luminal B)	Up in Tumor	3	1	1	High confidence
Pair_89	Pair_89_CRE7795	H3K27ac	active	Gained in Tumor	N4BP3	Breast cancer (Luminal B)	Up in Tumor	1	1	0	High confidence
Pair_89	Pair_89_CRE7969	H3K27ac	active	Gained in Tumor	IDH2	Breast cancer (Luminal B)	Up in Tumor	3	4	0	High confidence
Pair_89	Pair_89_CRE8773	H3K27ac	active	Gained in Tumor	GSE1	Breast cancer (Luminal B)	Up in Tumor	1	4	2	High confidence
Pair_89	Pair_89_CRE9052	H3K27ac	active	Gained in Tumor	ZNF552	Breast cancer (Luminal B)	Up in Tumor	4	4	0	High confidence
Pair_89	Pair_89_CRE9569	H3K27ac	active	Gained in Tumor	N4BP3	Breast cancer (Luminal B)	Up in Tumor	1	1	0	High confidence
Pair_90	Pair_90_CRE10724	H3K27ac	active	Gained in Tumor	ARSG	Breast cancer (HER2+)	Up in Tumor	5	5	0	High confidence
Pair_90	Pair_90_CRE11375	H3K27ac	active	Gained in Tumor	CMAHP	Breast cancer (HER2+)	Up in Tumor	5	4	0	High confidence
Pair_90	Pair_90_CRE12252	H3K27ac	active	Gained in Tumor	IDH2	Breast cancer (HER2+)	Up in Tumor	2	4	0	High confidence
Pair_90	Pair_90_CRE13184	H3K27ac	active	Gained in Tumor	CANT1	Breast cancer (HER2+)	Up in Tumor	3	5	2	High confidence
Pair_90	Pair_90_CRE1395	H3K27ac	active	Gained in Tumor	SH3BP4	Breast cancer (HER2+)	Up in Tumor	4	4	1	High confidence
Pair_90	Pair_90_CRE15727	H3K27ac	active	Gained in Tumor	PPFIBP2	Breast cancer (HER2+)	Up in Tumor	5	1	1	High confidence
Pair_90	Pair_90_CRE1584	H3K27ac	active	Gained in Tumor	PGAP3	Breast cancer (HER2+)	Up in Tumor	1	2	0	High confidence
Pair_90	Pair_90_CRE17634	H3K27ac	active	Gained in Tumor	MAB21L4	Breast cancer (HER2+)	Up in Tumor	5	1	0	High confidence
Pair_90	Pair_90_CRE17949	H3K27ac	active	Gained in Tumor	SPDEF	Breast cancer (HER2+)	Up in Tumor	1	5	0	High confidence
Pair_90	Pair_90_CRE19040	H3K27ac	active	Gained in Tumor	RARA	Breast cancer (HER2+)	Up in Tumor	1	1	0	High confidence
Pair_90	Pair_90_CRE20423	H3K27ac	active	Gained in Tumor	EFHD1	Breast cancer (HER2+)	Up in Tumor	3	1	1	High confidence
Pair_90	Pair_90_CRE21248	H3K27ac	active	Gained in Tumor	LINC01588	Breast cancer (HER2+)	Up in Tumor	3	3	1	High confidence
Pair_90	Pair_90_CRE216	H3K27ac	active	Gained in Tumor	STARD3	Breast cancer (HER2+)	Up in Tumor	1	3	0	High confidence
Pair_90	Pair_90_CRE27228	H3K27ac	active	Gained in Tumor	PRR15L	Breast cancer (HER2+)	Up in Tumor	1	4	1	High confidence
Pair_90	Pair_90_CRE3105	H3K27ac	active	Gained in Tumor	GSDMB	Breast cancer (HER2+)	Up in Tumor	2	1	1	High confidence
Pair_90	Pair_90_CRE381	H3K27ac	active	Gained in Tumor	GRB7	Breast cancer (HER2+)	Up in Tumor	1	2	2	High confidence
Pair_90	Pair_90_CRE3944	H3K27ac	active	Gained in Tumor	NKD1	Breast cancer (HER2+)	Up in Tumor	5	2	0	High confidence
Pair_90	Pair_90_CRE519	H3K27ac	active	Gained in Tumor	GSDMB	Breast cancer (HER2+)	Up in Tumor	1	1	0	High confidence
Pair_90	Pair_90_CRE61	H3K27ac	active	Gained in Tumor	GSDMB	Breast cancer (HER2+)	Up in Tumor	1	1	1	High confidence
Pair_90	Pair_90_CRE623	H3K27ac	active	Gained in Tumor	PWWP2B	Breast cancer (HER2+)	Up in Tumor	2	4	0	High confidence
Pair_90	Pair_90_CRE6511	H3K27ac	active	Gained in Tumor	SPDEF	Breast cancer (HER2+)	Up in Tumor	3	5	1	High confidence
Pair_90	Pair_90_CRE797	H3K27ac	active	Gained in Tumor	TK1	Breast cancer (HER2+)	Up in Tumor	5	5	0	High confidence
Pair_90	Pair_90_CRE8074	H3K27ac	active	Gained in Tumor	ERBB2	Breast cancer (HER2+)	Up in Tumor	1	1	2	High confidence
Pair_90	Pair_90_CRE8230	H3K27ac	active	Gained in Tumor	SLC37A1	Breast cancer (HER2+)	Up in Tumor	3	4	1	High confidence
Pair_92	Pair_92_CRE1211	H3K27ac	active	Gained in Tumor	RP11-216L13.19	Breast cancer (TN basal)	Up in Tumor	1	5	0	High confidence
Pair_92	Pair_92_CRE226	H3K27ac	active	Gained in Tumor	SPOCK2	Breast cancer (TN basal)	Up in Tumor	1	3	0	High confidence
Pair_92	Pair_92_CRE2353	H3K27ac	active	Gained in Tumor	LINC01315	Breast cancer (TN basal)	Up in Tumor	2	2	1	High confidence
Pair_92	Pair_92_CRE370	H3K27ac	active	Gained in Tumor	EPHB3	Breast cancer (TN basal)	Up in Tumor	1	2	0	High confidence
Pair_92	Pair_92_CRE3741	H3K27ac	active	Gained in Tumor	RARRES1	Breast cancer (TN basal)	Up in Tumor	4	4	0	High confidence
Pair_92	Pair_92_CRE5640	H3K27ac	active	Gained in Tumor	STK3	Breast cancer (TN basal)	Up in Tumor	2	3	2	High confidence
Pair_92	Pair_92_CRE627	H3K27ac	active	Gained in Tumor	GAB2	Breast cancer (TN basal)	Up in Tumor	1	3	2	High confidence
Pair_98	Pair_98_CRE173	H3K36me3	active	Gained in Tumor	PARD6B	Breast cancer (Luminal A)	Up in Tumor	3	2	1	High confidence
Pair_98	Pair_98_CRE227	H3K36me3	active	Gained in Tumor	PREX1	Breast cancer (Luminal A)	Up in Tumor	4	4	0	High confidence
Pair_98	Pair_98_CRE262	H3K36me3	active	Gained in Tumor	PARD6B	Breast cancer (Luminal A)	Up in Tumor	2	2	0	High confidence
Pair_98	Pair_98_CRE4528	H3K36me3	active	Gained in Tumor	ANP32A	Breast cancer (Luminal A)	Up in Tumor	4	4	0	High confidence
Pair_99	Pair_99_CRE10110	H3K36me3	active	Gained in Tumor	FLYWCH2	Breast cancer (Luminal B)	Up in Tumor	1	3	0	High confidence
Pair_99	Pair_99_CRE10367	H3K36me3	active	Gained in Tumor	CYB561	Breast cancer (Luminal B)	Up in Tumor	2	5	0	High confidence
Pair_99	Pair_99_CRE10417	H3K36me3	active	Gained in Tumor	PTRH2	Breast cancer (Luminal B)	Up in Tumor	1	3	0	High confidence
Pair_99	Pair_99_CRE11647	H3K36me3	active	Gained in Tumor	ARSG	Breast cancer (Luminal B)	Up in Tumor	1	1	0	High confidence
Pair_99	Pair_99_CRE11861	H3K36me3	active	Gained in Tumor	CALML5	Breast cancer (Luminal B)	Up in Tumor	3	1	0	High confidence
Pair_99	Pair_99_CRE1217	H3K36me3	active	Gained in Tumor	AC144450.1	Breast cancer (Luminal B)	Up in Tumor	4	1	1	High confidence
Pair_99	Pair_99_CRE12962	H3K36me3	active	Gained in Tumor	PARD6B	Breast cancer (Luminal B)	Up in Tumor	1	5	0	High confidence
Pair_99	Pair_99_CRE14087	H3K36me3	active	Gained in Tumor	TRPS1	Breast cancer (Luminal B)	Up in Tumor	3	5	1	High confidence
Pair_99	Pair_99_CRE14451	H3K36me3	active	Gained in Tumor	GRB2	Breast cancer (Luminal B)	Up in Tumor	2	4	1	High confidence
Pair_99	Pair_99_CRE1447	H3K36me3	active	Gained in Tumor	ELAPOR1	Breast cancer (Luminal B)	Up in Tumor	1	5	0	High confidence
Pair_99	Pair_99_CRE150	H3K36me3	active	Gained in Tumor	PREX1	Breast cancer (Luminal B)	Up in Tumor	1	5	0	High confidence
Pair_99	Pair_99_CRE15226	H3K36me3	active	Gained in Tumor	TPD52	Breast cancer (Luminal B)	Up in Tumor	2	2	0	High confidence
Pair_99	Pair_99_CRE16196	H3K36me3	active	Gained in Tumor	CANT1	Breast cancer (Luminal B)	Up in Tumor	1	3	0	High confidence
Pair_99	Pair_99_CRE170	H3K36me3	active	Gained in Tumor	PGAP3	Breast cancer (Luminal B)	Up in Tumor	4	3	0	High confidence
Pair_99	Pair_99_CRE1892	H3K36me3	active	Gained in Tumor	RP11-440L14.1	Breast cancer (Luminal B)	Up in Tumor	2	3	1	High confidence
Pair_99	Pair_99_CRE1992	H3K36me3	active	Gained in Tumor	RP11-440L14.1	Breast cancer (Luminal B)	Up in Tumor	2	3	0	High confidence
Pair_99	Pair_99_CRE239	H3K36me3	active	Gained in Tumor	ERBB2	Breast cancer (Luminal B)	Up in Tumor	3	3	0	High confidence
Pair_99	Pair_99_CRE2412	H3K36me3	active	Gained in Tumor	PREX1	Breast cancer (Luminal B)	Up in Tumor	1	5	0	High confidence
Pair_99	Pair_99_CRE2709	H3K36me3	active	Gained in Tumor	PGAP3	Breast cancer (Luminal B)	Up in Tumor	3	3	0	High confidence
Pair_99	Pair_99_CRE2746	H3K36me3	active	Gained in Tumor	EFHD1	Breast cancer (Luminal B)	Up in Tumor	1	4	1	High confidence
Pair_99	Pair_99_CRE2775	H3K36me3	active	Gained in Tumor	RBM47	Breast cancer (Luminal B)	Up in Tumor	5	3	0	High confidence
Pair_99	Pair_99_CRE2800	H3K36me3	active	Gained in Tumor	EEF1A2	Breast cancer (Luminal B)	Up in Tumor	2	4	0	High confidence
Pair_99	Pair_99_CRE2849	H3K36me3	active	Gained in Tumor	PREX1	Breast cancer (Luminal B)	Up in Tumor	3	4	0	High confidence
Pair_99	Pair_99_CRE2853	H3K36me3	active	Gained in Tumor	AC144450.1	Breast cancer (Luminal B)	Up in Tumor	2	2	1	High confidence
Pair_99	Pair_99_CRE2921	H3K36me3	active	Gained in Tumor	SLC9A3R2	Breast cancer (Luminal B)	Up in Tumor	4	3	1	High confidence
Pair_99	Pair_99_CRE2939	H3K36me3	active	Gained in Tumor	MYB	Breast cancer (Luminal B)	Up in Tumor	1	4	0	High confidence
Pair_99	Pair_99_CRE3000	H3K36me3	active	Gained in Tumor	IGFBP4	Breast cancer (Luminal B)	Up in Tumor	5	4	0	High confidence
Pair_99	Pair_99_CRE3125	H3K36me3	active	Gained in Tumor	STARD10	Breast cancer (Luminal B)	Up in Tumor	1	2	0	High confidence
Pair_99	Pair_99_CRE3370	H3K36me3	active	Gained in Tumor	CDC6	Breast cancer (Luminal B)	Up in Tumor	2	5	0	High confidence
Pair_99	Pair_99_CRE3629	H3K36me3	active	Gained in Tumor	EFHD1	Breast cancer (Luminal B)	Up in Tumor	1	3	1	High confidence
Pair_99	Pair_99_CRE3672	H3K36me3	active	Gained in Tumor	PLXND1	Breast cancer (Luminal B)	Up in Tumor	2	5	0	High confidence
Pair_99	Pair_99_CRE389	H3K36me3	active	Gained in Tumor	PGAP3	Breast cancer (Luminal B)	Up in Tumor	3	2	0	High confidence
Pair_99	Pair_99_CRE4044	H3K36me3	active	Gained in Tumor	ELAPOR1	Breast cancer (Luminal B)	Up in Tumor	1	3	0	High confidence
Pair_99	Pair_99_CRE437	H3K36me3	active	Gained in Tumor	STARD10	Breast cancer (Luminal B)	Up in Tumor	1	4	0	High confidence
Pair_99	Pair_99_CRE4408	H3K36me3	active	Gained in Tumor	IGFBP5	Breast cancer (Luminal B)	Up in Tumor	1	1	0	High confidence
Pair_99	Pair_99_CRE5283	H3K36me3	active	Gained in Tumor	IGFBP5	Breast cancer (Luminal B)	Up in Tumor	1	1	1	High confidence
Pair_99	Pair_99_CRE53	H3K36me3	active	Gained in Tumor	SPDEF	Breast cancer (Luminal B)	Up in Tumor	2	5	2	High confidence
Pair_99	Pair_99_CRE5626	H3K36me3	active	Gained in Tumor	STARD10	Breast cancer (Luminal B)	Up in Tumor	1	1	0	High confidence
Pair_99	Pair_99_CRE570	H3K36me3	active	Gained in Tumor	PREX1	Breast cancer (Luminal B)	Up in Tumor	1	2	0	High confidence
Pair_99	Pair_99_CRE5708	H3K36me3	active	Gained in Tumor	CUEDC1	Breast cancer (Luminal B)	Up in Tumor	1	5	0	High confidence
Pair_99	Pair_99_CRE577	H3K36me3	active	Gained in Tumor	EEF1A2	Breast cancer (Luminal B)	Up in Tumor	3	5	1	High confidence
Pair_99	Pair_99_CRE6588	H3K36me3	active	Gained in Tumor	SLC9A3R2	Breast cancer (Luminal B)	Up in Tumor	2	3	1	High confidence
Pair_99	Pair_99_CRE67	H3K36me3	active	Gained in Tumor	ERBB2	Breast cancer (Luminal B)	Up in Tumor	2	3	0	High confidence
Pair_99	Pair_99_CRE6829	H3K36me3	active	Gained in Tumor	PREX1	Breast cancer (Luminal B)	Up in Tumor	1	4	1	High confidence
Pair_99	Pair_99_CRE6965	H3K36me3	active	Gained in Tumor	TPD52	Breast cancer (Luminal B)	Up in Tumor	4	1	0	High confidence
Pair_99	Pair_99_CRE7424	H3K36me3	active	Gained in Tumor	PPFIA3	Breast cancer (Luminal B)	Up in Tumor	4	5	0	High confidence
Pair_99	Pair_99_CRE7488	H3K36me3	active	Gained in Tumor	SUSD3	Breast cancer (Luminal B)	Up in Tumor	2	3	0	High confidence
Pair_99	Pair_99_CRE7887	H3K36me3	active	Gained in Tumor	CYB561	Breast cancer (Luminal B)	Up in Tumor	3	5	1	High confidence
Pair_99	Pair_99_CRE7958	H3K36me3	active	Gained in Tumor	STARD10	Breast cancer (Luminal B)	Up in Tumor	2	4	0	High confidence
Pair_99	Pair_99_CRE8377	H3K36me3	active	Gained in Tumor	LLGL2	Breast cancer (Luminal B)	Up in Tumor	1	5	0	High confidence
Pair_99	Pair_99_CRE85	H3K36me3	active	Gained in Tumor	STARD3	Breast cancer (Luminal B)	Up in Tumor	4	5	0	High confidence
Pair_99	Pair_99_CRE8716	H3K36me3	active	Gained in Tumor	HDHD3	Breast cancer (Luminal B)	Up in Tumor	1	3	1	High confidence
Pair_99	Pair_99_CRE8836	H3K36me3	active	Gained in Tumor	VMP1	Breast cancer (Luminal B)	Up in Tumor	1	4	0	High confidence
Pair_99	Pair_99_CRE8910	H3K36me3	active	Gained in Tumor	HID1	Breast cancer (Luminal B)	Up in Tumor	1	1	0	High confidence
Pair_99	Pair_99_CRE9048	H3K36me3	active	Gained in Tumor	PREX1	Breast cancer (Luminal B)	Up in Tumor	1	5	0	High confidence
Pair_99	Pair_99_CRE9273	H3K36me3	active	Gained in Tumor	EEF1A2	Breast cancer (Luminal B)	Up in Tumor	4	3	0	High confidence
Pair_99	Pair_99_CRE9416	H3K36me3	active	Gained in Tumor	RARA	Breast cancer (Luminal B)	Up in Tumor	2	2	0	High confidence
Pair_99	Pair_99_CRE9810	H3K36me3	active	Gained in Tumor	MYB	Breast cancer (Luminal B)	Up in Tumor	3	4	0	High confidence
Pair_1	Pair_1_CRE10024	H3K27ac	active	Gained in Tumor	TRIB3	Gastric cancer	Up in Tumor	3	NA	2	Medium confidence
Pair_1	Pair_1_CRE10047	H3K27ac	active	Gained in Tumor	IL37	Gastric cancer	Up in Tumor	2	NA	0	Medium confidence
Pair_1	Pair_1_CRE10052	H3K27ac	active	Gained in Tumor	SPP1	Gastric cancer	Up in Tumor	17	3	0	Medium confidence
Pair_1	Pair_1_CRE10053	H3K27ac	active	Gained in Tumor	TNRC18	Gastric cancer	No change	3	3	0	Medium confidence
Pair_1	Pair_1_CRE10166	H3K27ac	active	Gained in Tumor	U3	Gastric cancer	Up in Tumor	3	NA	0	Medium confidence
Pair_1	Pair_1_CRE10322	H3K27ac	active	Gained in Tumor	OSBPL3	Gastric cancer	Up in Tumor	4	NA	0	Medium confidence
Pair_1	Pair_1_CRE10368	H3K27ac	active	Gained in Tumor	TBX15	Gastric cancer	Up in Tumor	5	NA	1	Medium confidence
Pair_1	Pair_1_CRE10451	H3K27ac	active	Gained in Tumor	PKP4P1	Gastric cancer	Up in Tumor	5	NA	2	Medium confidence
Pair_1	Pair_1_CRE10493	H3K27ac	active	Gained in Tumor	FOXCUT	Gastric cancer	Up in Tumor	4	NA	1	Medium confidence
Pair_1	Pair_1_CRE10704	H3K27ac	active	Gained in Tumor	LINC02532	Gastric cancer	Up in Tumor	5	NA	0	Medium confidence
Pair_1	Pair_1_CRE10880	H3K27ac	active	Gained in Tumor	TMPRSS5	Gastric cancer	Up in Tumor	3	5	4	Medium confidence
Pair_1	Pair_1_CRE10920	H3K27ac	active	Gained in Tumor	SNRPEP5	Gastric cancer	Up in Tumor	5	NA	0	Medium confidence
Pair_1	Pair_1_CRE11081	H3K27ac	active	Gained in Tumor	SUCNR1	Gastric cancer	Up in Tumor	4	NA	0	Medium confidence
Pair_1	Pair_1_CRE11098	H3K27ac	active	Gained in Tumor	SALL4	Gastric cancer	Up in Tumor	2	NA	2	Medium confidence
Pair_1	Pair_1_CRE11126	H3K27ac	active	Gained in Tumor	CFHR4	Gastric cancer	Up in Tumor	5	NA	1	Medium confidence
Pair_1	Pair_1_CRE11163	H3K27ac	active	Gained in Tumor	ARID3A	Gastric cancer	Up in Tumor	8	3	1	Medium confidence
Pair_1	Pair_1_CRE11183	H3K27ac	active	Gained in Tumor	BRCA2	Gastric cancer	Up in Tumor	5	NA	0	Medium confidence
Pair_1	Pair_1_CRE11238	H3K27ac	active	Gained in Tumor	CLDN2	Gastric cancer	Up in Tumor	4	NA	0	Medium confidence
Pair_1	Pair_1_CRE1198	H3K27ac	active	Gained in Tumor	U3	Gastric cancer	Up in Tumor	3	NA	2	Medium confidence
Pair_1	Pair_1_CRE1200	H3K27ac	active	Gained in Tumor	MTND5P28	Gastric cancer	Up in Tumor	4	NA	0	Medium confidence
Pair_1	Pair_1_CRE1236	H3K27ac	active	Gained in Tumor	LINC02014	Gastric cancer	Up in Tumor	5	NA	0	Medium confidence
Pair_1	Pair_1_CRE1296	H3K27ac	active	Gained in Tumor	KIF26B	Gastric cancer	Up in Tumor	3	NA	1	Medium confidence
Pair_1	Pair_1_CRE1347	H3K27ac	active	Gained in Tumor	FGL1	Gastric cancer	Up in Tumor	4	NA	1	Medium confidence
Pair_1	Pair_1_CRE1417	H3K27ac	active	Gained in Tumor	HOXC9	Gastric cancer	Up in Tumor	14	2	1	Medium confidence
Pair_1	Pair_1_CRE1526	H3K27ac	active	Gained in Tumor	Y_RNA	Gastric cancer	Up in Tumor	3	NA	1	Medium confidence
Pair_1	Pair_1_CRE1554	H3K27ac	active	Gained in Tumor	RBM12B-AS1	Gastric cancer	Up in Tumor	4	NA	1	Medium confidence
Pair_1	Pair_1_CRE1636	H3K27ac	active	Gained in Tumor	Metazoa_SRP	Gastric cancer	Up in Tumor	2	NA	2	Medium confidence
Pair_1	Pair_1_CRE1726	H3K27ac	active	Gained in Tumor	ADAMTS12	Gastric cancer	Up in Tumor	5	NA	1	Medium confidence
Pair_1	Pair_1_CRE1764	H3K27ac	active	Gained in Tumor	RDH8	Gastric cancer	Up in Tumor	5	NA	0	Medium confidence
Pair_1	Pair_1_CRE1766	H3K27ac	active	Gained in Tumor	MYO3B-AS1	Gastric cancer	Up in Tumor	5	NA	2	Medium confidence
Pair_1	Pair_1_CRE1905	H3K27ac	active	Gained in Tumor	FKBP10	Gastric cancer	Up in Tumor	1	NA	1	Medium confidence
Pair_1	Pair_1_CRE2009	H3K27ac	active	Gained in Tumor	IGF2BP3	Gastric cancer	Up in Tumor	2	NA	1	Medium confidence
Pair_1	Pair_1_CRE209	H3K27ac	active	Gained in Tumor	MIR3685	Gastric cancer	Up in Tumor	5	NA	1	Medium confidence
Pair_1	Pair_1_CRE2344	H3K27ac	active	Gained in Tumor	RNA5SP38	Gastric cancer	Up in Tumor	4	NA	2	Medium confidence
Pair_1	Pair_1_CRE2356	H3K27ac	active	Gained in Tumor	PAX2	Gastric cancer	Up in Tumor	5	NA	1	Medium confidence
Pair_1	Pair_1_CRE2540	H3K27ac	active	Gained in Tumor	H3C12	Gastric cancer	Up in Tumor	3	NA	0	Medium confidence
Pair_1	Pair_1_CRE2611	H3K27ac	active	Gained in Tumor	LINC01823	Gastric cancer	Up in Tumor	1	NA	0	Medium confidence
Pair_1	Pair_1_CRE2764	H3K27ac	active	Gained in Tumor	U4	Gastric cancer	Up in Tumor	9	3	1	Medium confidence
Pair_1	Pair_1_CRE2886	H3K27ac	active	Gained in Tumor	Y_RNA	Gastric cancer	Up in Tumor	3	NA	1	Medium confidence
Pair_1	Pair_1_CRE3082	H3K27ac	active	Gained in Tumor	RP11-1275H24.1	Gastric cancer	NA	4	4	0	Medium confidence
Pair_1	Pair_1_CRE3084	H3K27ac	active	Gained in Tumor	CDCA7	Gastric cancer	Up in Tumor	4	NA	1	Medium confidence
Pair_1	Pair_1_CRE3195	H3K27ac	active	Gained in Tumor	LINC00350	Gastric cancer	Up in Tumor	4	NA	0	Medium confidence
Pair_1	Pair_1_CRE3246	H3K27ac	active	Gained in Tumor	C8orf31	Gastric cancer	Up in Tumor	3	NA	1	Medium confidence
Pair_1	Pair_1_CRE3253	H3K27ac	active	Gained in Tumor	STPG4	Gastric cancer	Up in Tumor	4	NA	1	Medium confidence
Pair_1	Pair_1_CRE3257	H3K27ac	active	Gained in Tumor	C6orf223	Gastric cancer	Up in Tumor	2	NA	1	Medium confidence
Pair_1	Pair_1_CRE3508	H3K27ac	active	Gained in Tumor	PLK4	Gastric cancer	Up in Tumor	3	NA	2	Medium confidence
Pair_1	Pair_1_CRE40	H3K27ac	active	Gained in Tumor	ITIH2	Gastric cancer	Up in Tumor	4	NA	0	Medium confidence
Pair_1	Pair_1_CRE4041	H3K27ac	active	Gained in Tumor	MCF2L-AS1	Gastric cancer	Up in Tumor	1	21	1	Medium confidence
Pair_1	Pair_1_CRE4108	H3K27ac	active	Gained in Tumor	LINC01331	Gastric cancer	Up in Tumor	2	NA	0	Medium confidence
Pair_1	Pair_1_CRE411	H3K27ac	active	Gained in Tumor	LINC00524	Gastric cancer	Up in Tumor	4	NA	1	Medium confidence
Pair_1	Pair_1_CRE4183	H3K27ac	active	Gained in Tumor	GAL3ST2	Gastric cancer	Up in Tumor	4	8	1	Medium confidence
Pair_1	Pair_1_CRE4210	H3K27ac	active	Gained in Tumor	LINC02418	Gastric cancer	Up in Tumor	5	NA	2	Medium confidence
Pair_1	Pair_1_CRE4293	H3K27ac	active	Gained in Tumor	MYO3B-AS1	Gastric cancer	Up in Tumor	5	NA	1	Medium confidence
Pair_1	Pair_1_CRE4330	H3K27ac	active	Gained in Tumor	ADAMTS2	Gastric cancer	Up in Tumor	10	2	1	Medium confidence
Pair_1	Pair_1_CRE4340	H3K27ac	active	Gained in Tumor	MIR3685	Gastric cancer	Up in Tumor	3	NA	2	Medium confidence
Pair_1	Pair_1_CRE4567	H3K27ac	active	Gained in Tumor	C8orf31	Gastric cancer	Up in Tumor	4	NA	1	Medium confidence
Pair_1	Pair_1_CRE4591	H3K27ac	active	Gained in Tumor	UHRF1	Gastric cancer	Up in Tumor	4	NA	1	Medium confidence
Pair_1	Pair_1_CRE5046	H3K27ac	active	Gained in Tumor	SUMO1P1	Gastric cancer	Up in Tumor	4	NA	0	Medium confidence
Pair_1	Pair_1_CRE5053	H3K27ac	active	Gained in Tumor	TBX4	Gastric cancer	Up in Tumor	4	NA	0	Medium confidence
Pair_1	Pair_1_CRE507	H3K27ac	active	Gained in Tumor	KIF26B-AS1	Gastric cancer	Up in Tumor	5	NA	2	Medium confidence
Pair_1	Pair_1_CRE511	H3K27ac	active	Gained in Tumor	LINC00824	Gastric cancer	Up in Tumor	4	NA	2	Medium confidence
Pair_1	Pair_1_CRE5124	H3K27ac	active	Gained in Tumor	ENC1	Gastric cancer	Up in Tumor	5	NA	0	Medium confidence
Pair_1	Pair_1_CRE5152	H3K27ac	active	Gained in Tumor	LINC01611	Gastric cancer	Up in Tumor	1	NA	2	Medium confidence
Pair_1	Pair_1_CRE5184	H3K27ac	active	Gained in Tumor	CDC7	Gastric cancer	Up in Tumor	4	NA	2	Medium confidence
Pair_1	Pair_1_CRE5202	H3K27ac	active	Gained in Tumor	CT83	Gastric cancer	Up in Tumor	5	NA	1	Medium confidence
Pair_1	Pair_1_CRE5228	H3K27ac	active	Gained in Tumor	BTBD16	Gastric cancer	Up in Tumor	4	NA	0	Medium confidence
Pair_1	Pair_1_CRE5262	H3K27ac	active	Gained in Tumor	OR8A1	Gastric cancer	Up in Tumor	3	NA	1	Medium confidence
Pair_1	Pair_1_CRE5304	H3K27ac	active	Gained in Tumor	ZC3H4	Gastric cancer	No change	2	5	1	Medium confidence
Pair_1	Pair_1_CRE5344	H3K27ac	active	Gained in Tumor	PRECSIT	Gastric cancer	Up in Tumor	3	NA	0	Medium confidence
Pair_1	Pair_1_CRE5348	H3K27ac	active	Gained in Tumor	QRSL1P1	Gastric cancer	Up in Tumor	4	NA	1	Medium confidence
Pair_1	Pair_1_CRE5446	H3K27ac	active	Gained in Tumor	CASC19	Gastric cancer	Up in Tumor	1	NA	0	Medium confidence
Pair_1	Pair_1_CRE5468	H3K27ac	active	Gained in Tumor	DSCR8	Gastric cancer	Up in Tumor	3	NA	1	Medium confidence
Pair_1	Pair_1_CRE5470	H3K27ac	active	Gained in Tumor	MYH16	Gastric cancer	Up in Tumor	3	NA	0	Medium confidence
Pair_1	Pair_1_CRE5548	H3K27ac	active	Gained in Tumor	MYO3B-AS1	Gastric cancer	Up in Tumor	2	NA	1	Medium confidence
Pair_1	Pair_1_CRE5636	H3K27ac	active	Gained in Tumor	LINC02837	Gastric cancer	Up in Tumor	5	NA	0	Medium confidence
Pair_1	Pair_1_CRE5705	H3K27ac	active	Gained in Tumor	CASC20	Gastric cancer	Up in Tumor	3	NA	2	Medium confidence
Pair_1	Pair_1_CRE5855	H3K27ac	active	Gained in Tumor	UBE2C	Gastric cancer	Up in Tumor	4	NA	2	Medium confidence
Pair_1	Pair_1_CRE5897	H3K27ac	active	Gained in Tumor	CYP2W1	Gastric cancer	Up in Tumor	2	NA	1	Medium confidence
Pair_1	Pair_1_CRE5918	H3K27ac	active	Gained in Tumor	SAPCD2	Gastric cancer	Up in Tumor	3	NA	1	Medium confidence
Pair_1	Pair_1_CRE6049	H3K27ac	active	Gained in Tumor	U3	Gastric cancer	Up in Tumor	3	NA	0	Medium confidence
Pair_1	Pair_1_CRE6050	H3K27ac	active	Gained in Tumor	SPATS2L	Gastric cancer	No change	5	2	0	Medium confidence
Pair_1	Pair_1_CRE6091	H3K27ac	active	Gained in Tumor	DNAJC19P8	Gastric cancer	Up in Tumor	4	NA	0	Medium confidence
Pair_1	Pair_1_CRE62	H3K27ac	active	Gained in Tumor	LINC00355	Gastric cancer	Up in Tumor	1	NA	0	Medium confidence
Pair_1	Pair_1_CRE6220	H3K27ac	active	Gained in Tumor	LINC02365	Gastric cancer	Up in Tumor	2	NA	1	Medium confidence
Pair_1	Pair_1_CRE6243	H3K27ac	active	Gained in Tumor	CASC20	Gastric cancer	Up in Tumor	4	NA	1	Medium confidence
Pair_1	Pair_1_CRE6284	H3K27ac	active	Gained in Tumor	LINC02122	Gastric cancer	Up in Tumor	1	NA	0	Medium confidence
Pair_1	Pair_1_CRE6324	H3K27ac	active	Gained in Tumor	ADAMTS12	Gastric cancer	Up in Tumor	4	23	0	Medium confidence
Pair_1	Pair_1_CRE6359	H3K27ac	active	Gained in Tumor	LIPG	Gastric cancer	Up in Tumor	5	NA	1	Medium confidence
Pair_1	Pair_1_CRE6363	H3K27ac	active	Gained in Tumor	MYO3B-AS1	Gastric cancer	Up in Tumor	5	NA	1	Medium confidence
Pair_1	Pair_1_CRE6409	H3K27ac	active	Gained in Tumor	IGF2BP2	Gastric cancer	Up in Tumor	5	NA	0	Medium confidence
Pair_1	Pair_1_CRE643	H3K27ac	active	Gained in Tumor	C3P1	Gastric cancer	Up in Tumor	4	NA	0	Medium confidence
Pair_1	Pair_1_CRE6433	H3K27ac	active	Gained in Tumor	LINC02864	Gastric cancer	Up in Tumor	3	NA	0	Medium confidence
Pair_1	Pair_1_CRE66	H3K27ac	active	Gained in Tumor	LINC01031	Gastric cancer	Up in Tumor	4	NA	0	Medium confidence
Pair_1	Pair_1_CRE6618	H3K27ac	active	Gained in Tumor	TTYH3	Gastric cancer	Up in Tumor	14	5	2	Medium confidence
Pair_1	Pair_1_CRE6727	H3K27ac	active	Gained in Tumor	CLDN2	Gastric cancer	Up in Tumor	5	NA	0	Medium confidence
Pair_1	Pair_1_CRE6732	H3K27ac	active	Gained in Tumor	Y_RNA	Gastric cancer	Up in Tumor	4	NA	0	Medium confidence
Pair_1	Pair_1_CRE6819	H3K27ac	active	Gained in Tumor	PIWIL1	Gastric cancer	Up in Tumor	4	NA	1	Medium confidence
Pair_1	Pair_1_CRE6822	H3K27ac	active	Gained in Tumor	BAMBI	Gastric cancer	Up in Tumor	5	NA	1	Medium confidence
Pair_1	Pair_1_CRE6843	H3K27ac	active	Gained in Tumor	NALCN	Gastric cancer	Up in Tumor	5	NA	0	Medium confidence
Pair_1	Pair_1_CRE6928	H3K27ac	active	Gained in Tumor	KLK6	Gastric cancer	Up in Tumor	5	NA	2	Medium confidence
Pair_1	Pair_1_CRE6936	H3K27ac	active	Gained in Tumor	F5	Gastric cancer	Up in Tumor	3	NA	1	Medium confidence
Pair_1	Pair_1_CRE7037	H3K27ac	active	Gained in Tumor	ADAP1	Gastric cancer	Up in Tumor	3	NA	1	Medium confidence
Pair_1	Pair_1_CRE7080	H3K27ac	active	Gained in Tumor	RTKN2	Gastric cancer	Up in Tumor	5	NA	1	Medium confidence
Pair_1	Pair_1_CRE7093	H3K27ac	active	Gained in Tumor	LUM	Gastric cancer	No change	3	3	2	Medium confidence
Pair_1	Pair_1_CRE7231	H3K27ac	active	Gained in Tumor	KIF26B	Gastric cancer	Up in Tumor	2	NA	1	Medium confidence
Pair_1	Pair_1_CRE7279	H3K27ac	active	Gained in Tumor	EVX1-AS	Gastric cancer	Up in Tumor	3	NA	1	Medium confidence
Pair_1	Pair_1_CRE7313	H3K27ac	active	Gained in Tumor	MTHFD1L	Gastric cancer	Up in Tumor	2	4	6	Medium confidence
Pair_1	Pair_1_CRE7337	H3K27ac	active	Gained in Tumor	BTBD16	Gastric cancer	Up in Tumor	4	NA	2	Medium confidence
Pair_1	Pair_1_CRE7523	H3K27ac	active	Gained in Tumor	ZBTB46-AS1	Gastric cancer	Up in Tumor	2	NA	1	Medium confidence
Pair_1	Pair_1_CRE7528	H3K27ac	active	Gained in Tumor	PRSS21	Gastric cancer	Up in Tumor	5	NA	2	Medium confidence
Pair_1	Pair_1_CRE7671	H3K27ac	active	Gained in Tumor	IGF2BP1	Gastric cancer	Up in Tumor	5	NA	0	Medium confidence
Pair_1	Pair_1_CRE7701	H3K27ac	active	Gained in Tumor	FOXC1	Gastric cancer	Up in Tumor	4	NA	1	Medium confidence
Pair_1	Pair_1_CRE7712	H3K27ac	active	Gained in Tumor	LINC02882	Gastric cancer	Up in Tumor	4	NA	2	Medium confidence
Pair_1	Pair_1_CRE777	H3K27ac	active	Gained in Tumor	HOXC-AS2	Gastric cancer	Up in Tumor	12	2	0	Medium confidence
Pair_1	Pair_1_CRE7952	H3K27ac	active	Gained in Tumor	Y_RNA	Gastric cancer	Up in Tumor	5	NA	1	Medium confidence
Pair_1	Pair_1_CRE8034	H3K27ac	active	Gained in Tumor	KIF26B	Gastric cancer	Up in Tumor	4	NA	0	Medium confidence
Pair_1	Pair_1_CRE8059	H3K27ac	active	Gained in Tumor	PRSS33	Gastric cancer	Up in Tumor	5	NA	0	Medium confidence
Pair_1	Pair_1_CRE8085	H3K27ac	active	Gained in Tumor	CCDC26	Gastric cancer	Up in Tumor	2	NA	0	Medium confidence
Pair_1	Pair_1_CRE8110	H3K27ac	active	Gained in Tumor	LINC01979	Gastric cancer	Up in Tumor	3	NA	1	Medium confidence
Pair_1	Pair_1_CRE8282	H3K27ac	active	Gained in Tumor	PLA2G2E	Gastric cancer	Up in Tumor	3	NA	0	Medium confidence
Pair_1	Pair_1_CRE8316	H3K27ac	active	Gained in Tumor	TNFSF4	Gastric cancer	Up in Tumor	3	NA	1	Medium confidence
Pair_1	Pair_1_CRE8338	H3K27ac	active	Gained in Tumor	LNCAROD	Gastric cancer	Up in Tumor	15	4	0	Medium confidence
Pair_1	Pair_1_CRE8399	H3K27ac	active	Gained in Tumor	AC140912.1	Gastric cancer	Up in Tumor	3	NA	0	Medium confidence
Pair_1	Pair_1_CRE8591	H3K27ac	active	Gained in Tumor	CCNE1	Gastric cancer	Up in Tumor	3	NA	0	Medium confidence
Pair_1	Pair_1_CRE8635	H3K27ac	active	Gained in Tumor	ATP11A	Gastric cancer	Up in Tumor	3	NA	1	Medium confidence
Pair_1	Pair_1_CRE8642	H3K27ac	active	Gained in Tumor	LINC01249	Gastric cancer	Up in Tumor	1	NA	0	Medium confidence
Pair_1	Pair_1_CRE8763	H3K27ac	active	Gained in Tumor	LINC01517	Gastric cancer	Up in Tumor	5	NA	0	Medium confidence
Pair_1	Pair_1_CRE8919	H3K27ac	active	Gained in Tumor	TBX4	Gastric cancer	Up in Tumor	5	NA	1	Medium confidence
Pair_1	Pair_1_CRE8931	H3K27ac	active	Gained in Tumor	LINC01031	Gastric cancer	Up in Tumor	3	NA	2	Medium confidence
Pair_1	Pair_1_CRE895	H3K27ac	active	Gained in Tumor	BTBD16	Gastric cancer	Up in Tumor	5	NA	0	Medium confidence
Pair_1	Pair_1_CRE8985	H3K27ac	active	Gained in Tumor	Metazoa_SRP	Gastric cancer	Up in Tumor	5	NA	0	Medium confidence
Pair_1	Pair_1_CRE9059	H3K27ac	active	Gained in Tumor	SYNJ2	Gastric cancer	No change	4	4	1	Medium confidence
Pair_1	Pair_1_CRE9105	H3K27ac	active	Gained in Tumor	C8orf31	Gastric cancer	Up in Tumor	2	NA	2	Medium confidence
Pair_1	Pair_1_CRE918	H3K27ac	active	Gained in Tumor	TEAD4	Gastric cancer	Up in Tumor	5	NA	1	Medium confidence
Pair_1	Pair_1_CRE9258	H3K27ac	active	Gained in Tumor	CCAT2	Gastric cancer	Up in Tumor	5	NA	1	Medium confidence
Pair_1	Pair_1_CRE9478	H3K27ac	active	Gained in Tumor	RPL32P26	Gastric cancer	Up in Tumor	4	NA	0	Medium confidence
Pair_1	Pair_1_CRE9489	H3K27ac	active	Gained in Tumor	TRIB3	Gastric cancer	Up in Tumor	1	NA	0	Medium confidence
Pair_1	Pair_1_CRE9843	H3K27ac	active	Gained in Tumor	ITIH2	Gastric cancer	Up in Tumor	3	NA	0	Medium confidence
Pair_1	Pair_1_CRE9853	H3K27ac	active	Gained in Tumor	NXT1-AS1	Gastric cancer	No change	1	5	0	Medium confidence
Pair_10	Pair_10_CRE10001	H3K27ac	active	Gained in Tumor	SNORA80A	Colorectal cancer	NA	5	5	1	Medium confidence
Pair_10	Pair_10_CRE10056	H3K27ac	active	Gained in Tumor	MELK	Colorectal cancer	Up in Tumor	1	NA	0	Medium confidence
Pair_10	Pair_10_CRE10064	H3K27ac	active	Gained in Tumor	RP11-403H13.1	Colorectal cancer	NA	1	2	1	Medium confidence
Pair_10	Pair_10_CRE10072	H3K27ac	active	Gained in Tumor	PLCB1	Colorectal cancer	Up in Tumor	4	6	1	Medium confidence
Pair_10	Pair_10_CRE10087	H3K27ac	active	Gained in Tumor	ZDHHC9	Colorectal cancer	Up in Tumor	3	NA	1	Medium confidence
Pair_10	Pair_10_CRE10195	H3K27ac	active	Gained in Tumor	SHF	Colorectal cancer	Up in Tumor	3	NA	1	Medium confidence
Pair_10	Pair_10_CRE1024	H3K27ac	active	Gained in Tumor	RIPK2	Colorectal cancer	Up in Tumor	2	30	1	Medium confidence
Pair_10	Pair_10_CRE10252	H3K27ac	active	Gained in Tumor	PNPT1	Colorectal cancer	Up in Tumor	3	NA	0	Medium confidence
Pair_10	Pair_10_CRE1026	H3K27ac	active	Gained in Tumor	R3HDML	Colorectal cancer	Up in Tumor	1	NA	1	Medium confidence
Pair_10	Pair_10_CRE10276	H3K27ac	active	Gained in Tumor	DNAH2	Colorectal cancer	Up in Tumor	3	NA	2	Medium confidence
Pair_10	Pair_10_CRE10288	H3K27ac	active	Gained in Tumor	NCR3LG1	Colorectal cancer	Up in Tumor	1	NA	0	Medium confidence
Pair_10	Pair_10_CRE1036	H3K27ac	active	Gained in Tumor	FOXQ1	Colorectal cancer	Up in Tumor	2	NA	2	Medium confidence
Pair_10	Pair_10_CRE10363	H3K27ac	active	Gained in Tumor	MGC32805	Colorectal cancer	Up in Tumor	2	NA	0	Medium confidence
Pair_10	Pair_10_CRE10370	H3K27ac	active	Gained in Tumor	FGGY	Colorectal cancer	Up in Tumor	2	NA	1	Medium confidence
Pair_10	Pair_10_CRE10407	H3K27ac	active	Gained in Tumor	VSNL1	Colorectal cancer	Up in Tumor	1	NA	2	Medium confidence
Pair_10	Pair_10_CRE10436	H3K27ac	active	Gained in Tumor	CLDN1	Colorectal cancer	Up in Tumor	5	17	0	Medium confidence
Pair_10	Pair_10_CRE10501	H3K27ac	active	Gained in Tumor	CACNA1D	Colorectal cancer	Up in Tumor	1	NA	1	Medium confidence
Pair_10	Pair_10_CRE10541	H3K27ac	active	Gained in Tumor	CHEK1	Colorectal cancer	Up in Tumor	2	NA	0	Medium confidence
Pair_10	Pair_10_CRE10542	H3K27ac	active	Gained in Tumor	EVPL	Colorectal cancer	Up in Tumor	2	NA	0	Medium confidence
Pair_10	Pair_10_CRE10549	H3K27ac	active	Gained in Tumor	GPCPD1	Colorectal cancer	Up in Tumor	1	NA	1	Medium confidence
Pair_10	Pair_10_CRE10557	H3K27ac	active	Gained in Tumor	CUEDC1	Colorectal cancer	No change	2	5	0	Medium confidence
Pair_10	Pair_10_CRE10582	H3K27ac	active	Gained in Tumor	MORC4	Colorectal cancer	Up in Tumor	3	NA	0	Medium confidence
Pair_10	Pair_10_CRE10619	H3K27ac	active	Gained in Tumor	SLC4A8	Colorectal cancer	Up in Tumor	2	NA	2	Medium confidence
Pair_10	Pair_10_CRE10682	H3K27ac	active	Gained in Tumor	ROBO2	Colorectal cancer	Up in Tumor	3	NA	0	Medium confidence
Pair_10	Pair_10_CRE10685	H3K27ac	active	Gained in Tumor	TNFRSF11B	Colorectal cancer	Up in Tumor	3	NA	2	Medium confidence
Pair_10	Pair_10_CRE10699	H3K27ac	active	Gained in Tumor	GTF2F2	Colorectal cancer	Up in Tumor	1	NA	0	Medium confidence
Pair_10	Pair_10_CRE1074	H3K27ac	active	Gained in Tumor	ETV4	Colorectal cancer	Up in Tumor	1	NA	0	Medium confidence
Pair_10	Pair_10_CRE10764	H3K27ac	active	Gained in Tumor	ANKS6	Colorectal cancer	Up in Tumor	1	NA	2	Medium confidence
Pair_10	Pair_10_CRE1078	H3K27ac	active	Gained in Tumor	AC021218.2	Colorectal cancer	Up in Tumor	2	1	4	Medium confidence
Pair_10	Pair_10_CRE10814	H3K27ac	active	Gained in Tumor	PMAIP1	Colorectal cancer	Up in Tumor	2	NA	0	Medium confidence
Pair_10	Pair_10_CRE10851	H3K27ac	active	Gained in Tumor	FERMT1	Colorectal cancer	Up in Tumor	1	NA	2	Medium confidence
Pair_10	Pair_10_CRE10937	H3K27ac	active	Gained in Tumor	STK3	Colorectal cancer	Up in Tumor	3	NA	0	Medium confidence
Pair_10	Pair_10_CRE10951	H3K27ac	active	Gained in Tumor	TOMM5	Colorectal cancer	Up in Tumor	1	NA	0	Medium confidence
Pair_10	Pair_10_CRE10959	H3K27ac	active	Gained in Tumor	IL33	Colorectal cancer	Up in Tumor	1	NA	0	Medium confidence
Pair_10	Pair_10_CRE10961	H3K27ac	active	Gained in Tumor	PPM1H	Colorectal cancer	Up in Tumor	24	5	0	Medium confidence
Pair_10	Pair_10_CRE10965	H3K27ac	active	Gained in Tumor	PSPHP1	Colorectal cancer	Up in Tumor	5	NA	1	Medium confidence
Pair_10	Pair_10_CRE10983	H3K27ac	active	Gained in Tumor	STIL	Colorectal cancer	Up in Tumor	4	NA	2	Medium confidence
Pair_10	Pair_10_CRE110	H3K27ac	active	Gained in Tumor	GRIN2B	Colorectal cancer	Up in Tumor	4	NA	1	Medium confidence
Pair_10	Pair_10_CRE11054	H3K27ac	active	Gained in Tumor	TMEM9	Colorectal cancer	Up in Tumor	2	NA	1	Medium confidence
Pair_10	Pair_10_CRE11069	H3K27ac	active	Gained in Tumor	ETV4	Colorectal cancer	Up in Tumor	5	NA	0	Medium confidence
Pair_10	Pair_10_CRE11070	H3K27ac	active	Gained in Tumor	BCL11A	Colorectal cancer	Up in Tumor	5	NA	0	Medium confidence
Pair_10	Pair_10_CRE11071	H3K27ac	active	Gained in Tumor	ADCY1	Colorectal cancer	Up in Tumor	1	NA	0	Medium confidence
Pair_10	Pair_10_CRE11073	H3K27ac	active	Gained in Tumor	SLC6A6	Colorectal cancer	Up in Tumor	2	NA	2	Medium confidence
Pair_10	Pair_10_CRE1108	H3K27ac	active	Gained in Tumor	SND1	Colorectal cancer	Up in Tumor	3	29	1	Medium confidence
Pair_10	Pair_10_CRE11089	H3K27ac	active	Gained in Tumor	ANGPT2	Colorectal cancer	Up in Tumor	1	NA	2	Medium confidence
Pair_10	Pair_10_CRE11120	H3K27ac	active	Gained in Tumor	FREM1	Colorectal cancer	Up in Tumor	1	NA	1	Medium confidence
Pair_10	Pair_10_CRE11121	H3K27ac	active	Gained in Tumor	NPFFR1	Colorectal cancer	Up in Tumor	3	NA	1	Medium confidence
Pair_10	Pair_10_CRE1122	H3K27ac	active	Gained in Tumor	SLC4A8	Colorectal cancer	Up in Tumor	1	NA	1	Medium confidence
Pair_10	Pair_10_CRE11237	H3K27ac	active	Gained in Tumor	SMOC2	Colorectal cancer	Up in Tumor	1	NA	0	Medium confidence
Pair_10	Pair_10_CRE11264	H3K27ac	active	Gained in Tumor	NEK2	Colorectal cancer	Up in Tumor	5	NA	1	Medium confidence
Pair_10	Pair_10_CRE11338	H3K27ac	active	Gained in Tumor	KIAA1549L	Colorectal cancer	Up in Tumor	1	NA	1	Medium confidence
Pair_10	Pair_10_CRE11349	H3K27ac	active	Gained in Tumor	NCR3LG1	Colorectal cancer	Up in Tumor	2	NA	1	Medium confidence
Pair_10	Pair_10_CRE1135	H3K27ac	active	Gained in Tumor	DPEP1	Colorectal cancer	Up in Tumor	1	NA	1	Medium confidence
Pair_10	Pair_10_CRE11390	H3K27ac	active	Gained in Tumor	BRIP1	Colorectal cancer	Up in Tumor	1	NA	1	Medium confidence
Pair_10	Pair_10_CRE1140	H3K27ac	active	Gained in Tumor	GRHL3	Colorectal cancer	Up in Tumor	2	NA	2	Medium confidence
Pair_10	Pair_10_CRE11426	H3K27ac	active	Gained in Tumor	SGIP1	Colorectal cancer	Up in Tumor	2	NA	1	Medium confidence
Pair_10	Pair_10_CRE11438	H3K27ac	active	Gained in Tumor	CXCL3	Colorectal cancer	Up in Tumor	2	NA	0	Medium confidence
Pair_10	Pair_10_CRE1146	H3K27ac	active	Gained in Tumor	DRD2	Colorectal cancer	Up in Tumor	1	NA	0	Medium confidence
Pair_10	Pair_10_CRE11506	H3K27ac	active	Gained in Tumor	ZNRF3	Colorectal cancer	Up in Tumor	4	NA	1	Medium confidence
Pair_10	Pair_10_CRE1156	H3K27ac	active	Gained in Tumor	CADPS	Colorectal cancer	Up in Tumor	1	NA	1	Medium confidence
Pair_10	Pair_10_CRE11592	H3K27ac	active	Gained in Tumor	ZNF792	Colorectal cancer	Up in Tumor	3	NA	0	Medium confidence
Pair_10	Pair_10_CRE11617	H3K27ac	active	Gained in Tumor	ARSL	Colorectal cancer	Up in Tumor	5	NA	2	Medium confidence
Pair_10	Pair_10_CRE11653	H3K27ac	active	Gained in Tumor	PTPRO	Colorectal cancer	Up in Tumor	2	NA	0	Medium confidence
Pair_10	Pair_10_CRE1167	H3K27ac	active	Gained in Tumor	NOD1	Colorectal cancer	No change	2	4	2	Medium confidence
Pair_10	Pair_10_CRE11688	H3K27ac	active	Gained in Tumor	TTLL4	Colorectal cancer	Up in Tumor	1	NA	0	Medium confidence
Pair_10	Pair_10_CRE11710	H3K27ac	active	Gained in Tumor	SH3TC2	Colorectal cancer	Up in Tumor	2	NA	2	Medium confidence
Pair_10	Pair_10_CRE11730	H3K27ac	active	Gained in Tumor	CIT	Colorectal cancer	Up in Tumor	5	NA	2	Medium confidence
Pair_10	Pair_10_CRE11744	H3K27ac	active	Gained in Tumor	PDF	Colorectal cancer	Up in Tumor	1	NA	0	Medium confidence
Pair_10	Pair_10_CRE11774	H3K27ac	active	Gained in Tumor	RUNX1	Colorectal cancer	Up in Tumor	2	NA	0	Medium confidence
Pair_10	Pair_10_CRE1178	H3K27ac	active	Gained in Tumor	KIF26B	Colorectal cancer	Up in Tumor	2	NA	1	Medium confidence
Pair_10	Pair_10_CRE11792	H3K27ac	active	Gained in Tumor	APLF	Colorectal cancer	Up in Tumor	3	NA	0	Medium confidence
Pair_10	Pair_10_CRE11840	H3K27ac	active	Gained in Tumor	PPM1H	Colorectal cancer	Up in Tumor	2	NA	0	Medium confidence
Pair_10	Pair_10_CRE11923	H3K27ac	active	Gained in Tumor	LRRC69	Colorectal cancer	Up in Tumor	2	NA	2	Medium confidence
Pair_10	Pair_10_CRE11936	H3K27ac	active	Gained in Tumor	OXGR1	Colorectal cancer	Up in Tumor	1	NA	1	Medium confidence
Pair_10	Pair_10_CRE11948	H3K27ac	active	Gained in Tumor	CNTNAP2	Colorectal cancer	Up in Tumor	1	NA	0	Medium confidence
Pair_10	Pair_10_CRE12	H3K27ac	active	Gained in Tumor	TFB1M	Colorectal cancer	Up in Tumor	1	NA	2	Medium confidence
Pair_10	Pair_10_CRE12011	H3K27ac	active	Gained in Tumor	TEAD4	Colorectal cancer	Up in Tumor	2	NA	0	Medium confidence
Pair_10	Pair_10_CRE121	H3K27ac	active	Gained in Tumor	CDH3	Colorectal cancer	Up in Tumor	3	NA	2	Medium confidence
Pair_10	Pair_10_CRE12132	H3K27ac	active	Gained in Tumor	FAP	Colorectal cancer	Up in Tumor	1	NA	2	Medium confidence
Pair_10	Pair_10_CRE12143	H3K27ac	active	Gained in Tumor	SLC6A6	Colorectal cancer	Up in Tumor	4	3	4	Medium confidence
Pair_10	Pair_10_CRE1220	H3K27ac	active	Gained in Tumor	BMP4	Colorectal cancer	Up in Tumor	1	NA	1	Medium confidence
Pair_10	Pair_10_CRE12209	H3K27ac	active	Gained in Tumor	SLCO5A1	Colorectal cancer	Up in Tumor	5	NA	2	Medium confidence
Pair_10	Pair_10_CRE1228	H3K27ac	active	Gained in Tumor	BACE2	Colorectal cancer	Up in Tumor	2	NA	2	Medium confidence
Pair_10	Pair_10_CRE12286	H3K27ac	active	Gained in Tumor	KCTD14	Colorectal cancer	Up in Tumor	1	NA	0	Medium confidence
Pair_10	Pair_10_CRE12299	H3K27ac	active	Gained in Tumor	PYCR1	Colorectal cancer	Up in Tumor	1	NA	1	Medium confidence
Pair_10	Pair_10_CRE1232	H3K27ac	active	Gained in Tumor	FOXQ1	Colorectal cancer	Up in Tumor	2	NA	1	Medium confidence
Pair_10	Pair_10_CRE12357	H3K27ac	active	Gained in Tumor	EPHB2	Colorectal cancer	Up in Tumor	3	NA	1	Medium confidence
Pair_10	Pair_10_CRE1236	H3K27ac	active	Gained in Tumor	SLC4A8	Colorectal cancer	Up in Tumor	2	NA	0	Medium confidence
Pair_10	Pair_10_CRE12363	H3K27ac	active	Gained in Tumor	STRA6	Colorectal cancer	Up in Tumor	3	NA	1	Medium confidence
Pair_10	Pair_10_CRE12375	H3K27ac	active	Gained in Tumor	KLK15	Colorectal cancer	No change	2	3	0	Medium confidence
Pair_10	Pair_10_CRE1238	H3K27ac	active	Gained in Tumor	KIF26B	Colorectal cancer	Up in Tumor	1	NA	0	Medium confidence
Pair_10	Pair_10_CRE12383	H3K27ac	active	Gained in Tumor	SYBU	Colorectal cancer	Up in Tumor	1	NA	0	Medium confidence
Pair_10	Pair_10_CRE1242	H3K27ac	active	Gained in Tumor	CCL24	Colorectal cancer	Up in Tumor	1	NA	1	Medium confidence
Pair_10	Pair_10_CRE12435	H3K27ac	active	Gained in Tumor	NOTUM	Colorectal cancer	Up in Tumor	1	NA	0	Medium confidence
Pair_10	Pair_10_CRE12456	H3K27ac	active	Gained in Tumor	SOX9-AS1	Colorectal cancer	Up in Tumor	5	NA	1	Medium confidence
Pair_10	Pair_10_CRE12466	H3K27ac	active	Gained in Tumor	VSNL1	Colorectal cancer	Up in Tumor	4	NA	0	Medium confidence
Pair_10	Pair_10_CRE12486	H3K27ac	active	Gained in Tumor	PRRX1	Colorectal cancer	Up in Tumor	3	NA	0	Medium confidence
Pair_10	Pair_10_CRE1251	H3K27ac	active	Gained in Tumor	SND1	Colorectal cancer	Up in Tumor	2	NA	2	Medium confidence
Pair_10	Pair_10_CRE12544	H3K27ac	active	Gained in Tumor	WDR62	Colorectal cancer	Up in Tumor	3	NA	0	Medium confidence
Pair_10	Pair_10_CRE12610	H3K27ac	active	Gained in Tumor	DNAH6	Colorectal cancer	Up in Tumor	3	NA	0	Medium confidence
Pair_10	Pair_10_CRE12658	H3K27ac	active	Gained in Tumor	SNCAIP	Colorectal cancer	Up in Tumor	2	NA	0	Medium confidence
Pair_10	Pair_10_CRE12720	H3K27ac	active	Gained in Tumor	GPR143	Colorectal cancer	Up in Tumor	4	NA	0	Medium confidence
Pair_10	Pair_10_CRE12752	H3K27ac	active	Gained in Tumor	MIR6124	Colorectal cancer	NA	1	5	0	Medium confidence
Pair_10	Pair_10_CRE12777	H3K27ac	active	Gained in Tumor	AP1S3	Colorectal cancer	Up in Tumor	2	NA	1	Medium confidence
Pair_10	Pair_10_CRE1279	H3K27ac	active	Gained in Tumor	KRT6B	Colorectal cancer	NA	2	5	1	Medium confidence
Pair_10	Pair_10_CRE12914	H3K27ac	active	Gained in Tumor	SAMD5	Colorectal cancer	Up in Tumor	4	NA	1	Medium confidence
Pair_10	Pair_10_CRE12959	H3K27ac	active	Gained in Tumor	LGR5	Colorectal cancer	Up in Tumor	1	NA	1	Medium confidence
Pair_10	Pair_10_CRE12962	H3K27ac	active	Gained in Tumor	SSTR5	Colorectal cancer	Up in Tumor	5	NA	0	Medium confidence
Pair_10	Pair_10_CRE12967	H3K27ac	active	Gained in Tumor	LINC00511	Colorectal cancer	No change	1	3	0	Medium confidence
Pair_10	Pair_10_CRE13038	H3K27ac	active	Gained in Tumor	EREG	Colorectal cancer	Up in Tumor	1	NA	0	Medium confidence
Pair_10	Pair_10_CRE1305	H3K27ac	active	Gained in Tumor	GRIN2B	Colorectal cancer	Up in Tumor	1	NA	1	Medium confidence
Pair_10	Pair_10_CRE13081	H3K27ac	active	Gained in Tumor	TMEM182	Colorectal cancer	Up in Tumor	2	NA	2	Medium confidence
Pair_10	Pair_10_CRE13089	H3K27ac	active	Gained in Tumor	NDUFAF2	Colorectal cancer	Up in Tumor	1	NA	2	Medium confidence
Pair_10	Pair_10_CRE13137	H3K27ac	active	Gained in Tumor	ROBO2	Colorectal cancer	Up in Tumor	5	NA	1	Medium confidence
Pair_10	Pair_10_CRE13152	H3K27ac	active	Gained in Tumor	RPSAP34	Colorectal cancer	NA	2	4	1	Medium confidence
Pair_10	Pair_10_CRE13199	H3K27ac	active	Gained in Tumor	UTP14A	Colorectal cancer	Up in Tumor	4	NA	0	Medium confidence
Pair_10	Pair_10_CRE1320	H3K27ac	active	Gained in Tumor	MIR3616	Colorectal cancer	NA	1	3	2	Medium confidence
Pair_10	Pair_10_CRE13235	H3K27ac	active	Gained in Tumor	EPHB1	Colorectal cancer	Up in Tumor	1	NA	0	Medium confidence
Pair_10	Pair_10_CRE13306	H3K27ac	active	Gained in Tumor	TRIM29	Colorectal cancer	Up in Tumor	3	NA	1	Medium confidence
Pair_10	Pair_10_CRE13369	H3K27ac	active	Gained in Tumor	IL20RA	Colorectal cancer	Up in Tumor	3	NA	2	Medium confidence
Pair_10	Pair_10_CRE13375	H3K27ac	active	Gained in Tumor	PDE10A	Colorectal cancer	Up in Tumor	2	NA	0	Medium confidence
Pair_10	Pair_10_CRE13407	H3K27ac	active	Gained in Tumor	MAP7D2	Colorectal cancer	Up in Tumor	1	NA	2	Medium confidence
Pair_10	Pair_10_CRE1349	H3K27ac	active	Gained in Tumor	RPL35P2	Colorectal cancer	Up in Tumor	1	NA	0	Medium confidence
Pair_10	Pair_10_CRE13519	H3K27ac	active	Gained in Tumor	TRAF5	Colorectal cancer	Up in Tumor	1	NA	1	Medium confidence
Pair_10	Pair_10_CRE13531	H3K27ac	active	Gained in Tumor	RP11-71C5.2	Colorectal cancer	NA	5	2	2	Medium confidence
Pair_10	Pair_10_CRE13573	H3K27ac	active	Gained in Tumor	PGAP1	Colorectal cancer	Up in Tumor	2	NA	0	Medium confidence
Pair_10	Pair_10_CRE13581	H3K27ac	active	Gained in Tumor	ZDHHC9	Colorectal cancer	Up in Tumor	5	NA	0	Medium confidence
Pair_10	Pair_10_CRE13615	H3K27ac	active	Gained in Tumor	SOX9-AS1	Colorectal cancer	Up in Tumor	1	NA	1	Medium confidence
Pair_10	Pair_10_CRE13682	H3K27ac	active	Gained in Tumor	BMP4	Colorectal cancer	Up in Tumor	4	NA	0	Medium confidence
Pair_10	Pair_10_CRE13702	H3K27ac	active	Gained in Tumor	COL9A3	Colorectal cancer	Up in Tumor	3	NA	1	Medium confidence
Pair_10	Pair_10_CRE13740	H3K27ac	active	Gained in Tumor	AXIN2	Colorectal cancer	Up in Tumor	2	NA	0	Medium confidence
Pair_10	Pair_10_CRE1381	H3K27ac	active	Gained in Tumor	PKP1	Colorectal cancer	Up in Tumor	5	NA	1	Medium confidence
Pair_10	Pair_10_CRE1383	H3K27ac	active	Gained in Tumor	CLCN4	Colorectal cancer	Up in Tumor	1	NA	1	Medium confidence
Pair_10	Pair_10_CRE13877	H3K27ac	active	Gained in Tumor	DGKD	Colorectal cancer	No change	2	5	1	Medium confidence
Pair_10	Pair_10_CRE13882	H3K27ac	active	Gained in Tumor	GPCPD1	Colorectal cancer	Up in Tumor	1	NA	0	Medium confidence
Pair_10	Pair_10_CRE13899	H3K27ac	active	Gained in Tumor	CDKN3	Colorectal cancer	Up in Tumor	5	NA	0	Medium confidence
Pair_10	Pair_10_CRE13929	H3K27ac	active	Gained in Tumor	MORC4	Colorectal cancer	Up in Tumor	1	NA	0	Medium confidence
Pair_10	Pair_10_CRE1393	H3K27ac	active	Gained in Tumor	PDX1	Colorectal cancer	Up in Tumor	1	NA	0	Medium confidence
Pair_10	Pair_10_CRE1395	H3K27ac	active	Gained in Tumor	RP11-1029J19.4	Colorectal cancer	Up in Tumor	1	NA	2	Medium confidence
Pair_10	Pair_10_CRE14012	H3K27ac	active	Gained in Tumor	EREG	Colorectal cancer	Up in Tumor	2	NA	1	Medium confidence
Pair_10	Pair_10_CRE14084	H3K27ac	active	Gained in Tumor	VSNL1	Colorectal cancer	Up in Tumor	5	NA	0	Medium confidence
Pair_10	Pair_10_CRE14124	H3K27ac	active	Gained in Tumor	GJB4	Colorectal cancer	Up in Tumor	3	NA	2	Medium confidence
Pair_10	Pair_10_CRE14138	H3K27ac	active	Gained in Tumor	PLCB4	Colorectal cancer	Up in Tumor	1	NA	1	Medium confidence
Pair_10	Pair_10_CRE14195	H3K27ac	active	Gained in Tumor	POU2F3	Colorectal cancer	Up in Tumor	1	NA	0	Medium confidence
Pair_10	Pair_10_CRE1420	H3K27ac	active	Gained in Tumor	GRIN2D	Colorectal cancer	Up in Tumor	2	NA	1	Medium confidence
Pair_10	Pair_10_CRE14211	H3K27ac	active	Gained in Tumor	TGS1	Colorectal cancer	Up in Tumor	2	NA	0	Medium confidence
Pair_10	Pair_10_CRE14234	H3K27ac	active	Gained in Tumor	SCUBE3	Colorectal cancer	Up in Tumor	4	NA	0	Medium confidence
Pair_10	Pair_10_CRE14247	H3K27ac	active	Gained in Tumor	AHCY	Colorectal cancer	Up in Tumor	5	NA	1	Medium confidence
Pair_10	Pair_10_CRE1426	H3K27ac	active	Gained in Tumor	ABCC2	Colorectal cancer	Up in Tumor	2	NA	0	Medium confidence
Pair_10	Pair_10_CRE14261	H3K27ac	active	Gained in Tumor	MIR3921	Colorectal cancer	NA	3	5	1	Medium confidence
Pair_10	Pair_10_CRE14305	H3K27ac	active	Gained in Tumor	ZNRF3	Colorectal cancer	Up in Tumor	4	NA	2	Medium confidence
Pair_10	Pair_10_CRE14313	H3K27ac	active	Gained in Tumor	GRIN2B	Colorectal cancer	Up in Tumor	4	NA	0	Medium confidence
Pair_10	Pair_10_CRE14357	H3K27ac	active	Gained in Tumor	FGGY	Colorectal cancer	Up in Tumor	4	NA	0	Medium confidence
Pair_10	Pair_10_CRE1436	H3K27ac	active	Gained in Tumor	IL33	Colorectal cancer	Up in Tumor	1	NA	0	Medium confidence
Pair_10	Pair_10_CRE14421	H3K27ac	active	Gained in Tumor	CD47	Colorectal cancer	Up in Tumor	2	NA	1	Medium confidence
Pair_10	Pair_10_CRE1445	H3K27ac	active	Gained in Tumor	TNFRSF11B	Colorectal cancer	Up in Tumor	3	NA	0	Medium confidence
Pair_10	Pair_10_CRE14458	H3K27ac	active	Gained in Tumor	SH3TC2	Colorectal cancer	Up in Tumor	4	NA	0	Medium confidence
Pair_10	Pair_10_CRE14485	H3K27ac	active	Gained in Tumor	PHF19	Colorectal cancer	Up in Tumor	1	NA	0	Medium confidence
Pair_10	Pair_10_CRE145	H3K27ac	active	Gained in Tumor	MTHFD1L	Colorectal cancer	Up in Tumor	3	NA	1	Medium confidence
Pair_10	Pair_10_CRE14572	H3K27ac	active	Gained in Tumor	LRCH1	Colorectal cancer	Up in Tumor	3	NA	1	Medium confidence
Pair_10	Pair_10_CRE14578	H3K27ac	active	Gained in Tumor	SGIP1	Colorectal cancer	Up in Tumor	4	NA	0	Medium confidence
Pair_10	Pair_10_CRE14583	H3K27ac	active	Gained in Tumor	NFE2L3	Colorectal cancer	Up in Tumor	3	NA	1	Medium confidence
Pair_10	Pair_10_CRE14585	H3K27ac	active	Gained in Tumor	POLR1A	Colorectal cancer	Up in Tumor	3	NA	1	Medium confidence
Pair_10	Pair_10_CRE14618	H3K27ac	active	Gained in Tumor	CEMIP	Colorectal cancer	Up in Tumor	1	NA	0	Medium confidence
Pair_10	Pair_10_CRE14624	H3K27ac	active	Gained in Tumor	DUSP10	Colorectal cancer	Up in Tumor	1	NA	0	Medium confidence
Pair_10	Pair_10_CRE1463	H3K27ac	active	Gained in Tumor	MSX2	Colorectal cancer	Up in Tumor	3	NA	0	Medium confidence
Pair_10	Pair_10_CRE1470	H3K27ac	active	Gained in Tumor	RPL14P1	Colorectal cancer	Up in Tumor	2	NA	0	Medium confidence
Pair_10	Pair_10_CRE14709	H3K27ac	active	Gained in Tumor	MTHFD1L	Colorectal cancer	Up in Tumor	1	NA	1	Medium confidence
Pair_10	Pair_10_CRE1476	H3K27ac	active	Gained in Tumor	RUNX1	Colorectal cancer	Up in Tumor	1	7	1	Medium confidence
Pair_10	Pair_10_CRE14840	H3K27ac	active	Gained in Tumor	ADRA2C	Colorectal cancer	Up in Tumor	1	NA	0	Medium confidence
Pair_10	Pair_10_CRE14854	H3K27ac	active	Gained in Tumor	PHF19	Colorectal cancer	Up in Tumor	1	NA	1	Medium confidence
Pair_10	Pair_10_CRE14868	H3K27ac	active	Gained in Tumor	ETV4	Colorectal cancer	Up in Tumor	1	NA	0	Medium confidence
Pair_10	Pair_10_CRE14900	H3K27ac	active	Gained in Tumor	CSE1L	Colorectal cancer	Up in Tumor	2	NA	2	Medium confidence
Pair_10	Pair_10_CRE14971	H3K27ac	active	Gained in Tumor	CEMIP	Colorectal cancer	Up in Tumor	5	NA	0	Medium confidence
Pair_10	Pair_10_CRE15009	H3K27ac	active	Gained in Tumor	MACC1	Colorectal cancer	Up in Tumor	4	NA	2	Medium confidence
Pair_10	Pair_10_CRE15023	H3K27ac	active	Gained in Tumor	BACE2	Colorectal cancer	Up in Tumor	2	NA	2	Medium confidence
Pair_10	Pair_10_CRE15040	H3K27ac	active	Gained in Tumor	MORC4	Colorectal cancer	Up in Tumor	1	NA	0	Medium confidence
Pair_10	Pair_10_CRE1506	H3K27ac	active	Gained in Tumor	GPR143	Colorectal cancer	Up in Tumor	1	NA	0	Medium confidence
Pair_10	Pair_10_CRE15081	H3K27ac	active	Gained in Tumor	STK3	Colorectal cancer	Up in Tumor	2	NA	2	Medium confidence
Pair_10	Pair_10_CRE15087	H3K27ac	active	Gained in Tumor	MAP3K20	Colorectal cancer	Up in Tumor	1	6	1	Medium confidence
Pair_10	Pair_10_CRE15145	H3K27ac	active	Gained in Tumor	CENPF	Colorectal cancer	Up in Tumor	2	NA	2	Medium confidence
Pair_10	Pair_10_CRE15157	H3K27ac	active	Gained in Tumor	SCLY	Colorectal cancer	Up in Tumor	2	NA	2	Medium confidence
Pair_10	Pair_10_CRE15178	H3K27ac	active	Gained in Tumor	CENPW	Colorectal cancer	Up in Tumor	2	NA	1	Medium confidence
Pair_10	Pair_10_CRE15179	H3K27ac	active	Gained in Tumor	DNM3	Colorectal cancer	Up in Tumor	2	NA	0	Medium confidence
Pair_10	Pair_10_CRE15183	H3K27ac	active	Gained in Tumor	CEMIP	Colorectal cancer	Up in Tumor	4	NA	2	Medium confidence
Pair_10	Pair_10_CRE15197	H3K27ac	active	Gained in Tumor	OLFM4	Colorectal cancer	Up in Tumor	2	NA	0	Medium confidence
Pair_10	Pair_10_CRE152	H3K27ac	active	Gained in Tumor	BZW2	Colorectal cancer	Up in Tumor	3	NA	2	Medium confidence
Pair_10	Pair_10_CRE15269	H3K27ac	active	Gained in Tumor	UBE2V1	Colorectal cancer	No change	4	5	1	Medium confidence
Pair_10	Pair_10_CRE15287	H3K27ac	active	Gained in Tumor	NEBL	Colorectal cancer	Up in Tumor	3	NA	0	Medium confidence
Pair_10	Pair_10_CRE1532	H3K27ac	active	Gained in Tumor	ALDH1B1	Colorectal cancer	Up in Tumor	3	NA	0	Medium confidence
Pair_10	Pair_10_CRE1537	H3K27ac	active	Gained in Tumor	PTP4A3	Colorectal cancer	Up in Tumor	2	NA	2	Medium confidence
Pair_10	Pair_10_CRE15400	H3K27ac	active	Gained in Tumor	CHRM3	Colorectal cancer	Up in Tumor	2	NA	1	Medium confidence
Pair_10	Pair_10_CRE15491	H3K27ac	active	Gained in Tumor	SNRPF	Colorectal cancer	Up in Tumor	1	NA	1	Medium confidence
Pair_10	Pair_10_CRE15515	H3K27ac	active	Gained in Tumor	CPNE7	Colorectal cancer	Up in Tumor	3	NA	0	Medium confidence
Pair_10	Pair_10_CRE15553	H3K27ac	active	Gained in Tumor	LRRC36	Colorectal cancer	Up in Tumor	3	NA	0	Medium confidence
Pair_10	Pair_10_CRE15589	H3K27ac	active	Gained in Tumor	MIR17HG	Colorectal cancer	Up in Tumor	1	NA	0	Medium confidence
Pair_10	Pair_10_CRE15639	H3K27ac	active	Gained in Tumor	IL20RA	Colorectal cancer	Up in Tumor	1	NA	0	Medium confidence
Pair_10	Pair_10_CRE15683	H3K27ac	active	Gained in Tumor	NAV2	Colorectal cancer	Up in Tumor	2	NA	0	Medium confidence
Pair_10	Pair_10_CRE15687	H3K27ac	active	Gained in Tumor	RNU6-920P	Colorectal cancer	NA	4	2	2	Medium confidence
Pair_10	Pair_10_CRE1569	H3K27ac	active	Gained in Tumor	PPM1H	Colorectal cancer	Up in Tumor	3	NA	0	Medium confidence
Pair_10	Pair_10_CRE15712	H3K27ac	active	Gained in Tumor	FGGY	Colorectal cancer	Up in Tumor	4	NA	2	Medium confidence
Pair_10	Pair_10_CRE15790	H3K27ac	active	Gained in Tumor	TUSC8	Colorectal cancer	Up in Tumor	5	NA	1	Medium confidence
Pair_10	Pair_10_CRE15843	H3K27ac	active	Gained in Tumor	LINC01515	Colorectal cancer	Up in Tumor	3	NA	0	Medium confidence
Pair_10	Pair_10_CRE15944	H3K27ac	active	Gained in Tumor	LMBR1	Colorectal cancer	Up in Tumor	1	NA	0	Medium confidence
Pair_10	Pair_10_CRE15957	H3K27ac	active	Gained in Tumor	C6orf223	Colorectal cancer	Up in Tumor	1	28	2	Medium confidence
Pair_10	Pair_10_CRE160	H3K27ac	active	Gained in Tumor	FOXQ1	Colorectal cancer	Up in Tumor	1	NA	1	Medium confidence
Pair_10	Pair_10_CRE16096	H3K27ac	active	Gained in Tumor	CHRM3	Colorectal cancer	Up in Tumor	1	NA	0	Medium confidence
Pair_10	Pair_10_CRE16098	H3K27ac	active	Gained in Tumor	NKD1	Colorectal cancer	Up in Tumor	7	1	0	Medium confidence
Pair_10	Pair_10_CRE16224	H3K27ac	active	Gained in Tumor	RPL12P4	Colorectal cancer	Up in Tumor	2	NA	0	Medium confidence
Pair_10	Pair_10_CRE16263	H3K27ac	active	Gained in Tumor	AC021218.2	Colorectal cancer	Up in Tumor	1	NA	1	Medium confidence
Pair_10	Pair_10_CRE1627	H3K27ac	active	Gained in Tumor	MSX2	Colorectal cancer	Up in Tumor	3	NA	2	Medium confidence
Pair_10	Pair_10_CRE16315	H3K27ac	active	Gained in Tumor	CTD-2227E11.1	Colorectal cancer	Up in Tumor	1	NA	0	Medium confidence
Pair_10	Pair_10_CRE16360	H3K27ac	active	Gained in Tumor	BORA	Colorectal cancer	Up in Tumor	1	NA	1	Medium confidence
Pair_10	Pair_10_CRE16377	H3K27ac	active	Gained in Tumor	KIF26B	Colorectal cancer	Up in Tumor	2	NA	0	Medium confidence
Pair_10	Pair_10_CRE16452	H3K27ac	active	Gained in Tumor	MET	Colorectal cancer	Up in Tumor	2	NA	0	Medium confidence
Pair_10	Pair_10_CRE16546	H3K27ac	active	Gained in Tumor	RPL22L1	Colorectal cancer	Up in Tumor	2	NA	1	Medium confidence
Pair_10	Pair_10_CRE16566	H3K27ac	active	Gained in Tumor	TMEM158	Colorectal cancer	Up in Tumor	1	NA	1	Medium confidence
Pair_10	Pair_10_CRE16611	H3K27ac	active	Gained in Tumor	BACE2	Colorectal cancer	Up in Tumor	2	NA	0	Medium confidence
Pair_10	Pair_10_CRE16641	H3K27ac	active	Gained in Tumor	IRAK1BP1	Colorectal cancer	Up in Tumor	1	NA	0	Medium confidence
Pair_10	Pair_10_CRE1665	H3K27ac	active	Gained in Tumor	FERMT1	Colorectal cancer	Up in Tumor	1	NA	2	Medium confidence
Pair_10	Pair_10_CRE16689	H3K27ac	active	Gained in Tumor	KCNQ1OT1	Colorectal cancer	Up in Tumor	2	NA	0	Medium confidence
Pair_10	Pair_10_CRE16707	H3K27ac	active	Gained in Tumor	OLFM4	Colorectal cancer	Up in Tumor	2	NA	2	Medium confidence
Pair_10	Pair_10_CRE1677	H3K27ac	active	Gained in Tumor	GRIN2B	Colorectal cancer	Up in Tumor	1	NA	1	Medium confidence
Pair_10	Pair_10_CRE16840	H3K27ac	active	Gained in Tumor	EPHB2	Colorectal cancer	Up in Tumor	1	NA	0	Medium confidence
Pair_10	Pair_10_CRE16870	H3K27ac	active	Gained in Tumor	NHLRC1	Colorectal cancer	Up in Tumor	2	NA	1	Medium confidence
Pair_10	Pair_10_CRE16888	H3K27ac	active	Gained in Tumor	PCSK9	Colorectal cancer	Up in Tumor	2	NA	0	Medium confidence
Pair_10	Pair_10_CRE16959	H3K27ac	active	Gained in Tumor	GTF2F2	Colorectal cancer	Up in Tumor	3	NA	1	Medium confidence
Pair_10	Pair_10_CRE16983	H3K27ac	active	Gained in Tumor	TMEM9	Colorectal cancer	Up in Tumor	5	NA	0	Medium confidence
Pair_10	Pair_10_CRE1702	H3K27ac	active	Gained in Tumor	TMEM9	Colorectal cancer	Up in Tumor	1	NA	1	Medium confidence
Pair_10	Pair_10_CRE1706	H3K27ac	active	Gained in Tumor	PRRX1	Colorectal cancer	Up in Tumor	2	NA	0	Medium confidence
Pair_10	Pair_10_CRE1707	H3K27ac	active	Gained in Tumor	POU2F3	Colorectal cancer	Up in Tumor	1	NA	1	Medium confidence
Pair_10	Pair_10_CRE17089	H3K27ac	active	Gained in Tumor	MAP7D2	Colorectal cancer	Up in Tumor	3	NA	1	Medium confidence
Pair_10	Pair_10_CRE17098	H3K27ac	active	Gained in Tumor	SLCO4A1-AS1	Colorectal cancer	Up in Tumor	2	NA	0	Medium confidence
Pair_10	Pair_10_CRE17125	H3K27ac	active	Gained in Tumor	NLE1	Colorectal cancer	Up in Tumor	4	NA	2	Medium confidence
Pair_10	Pair_10_CRE1713	H3K27ac	active	Gained in Tumor	CASC15	Colorectal cancer	Up in Tumor	4	6	2	Medium confidence
Pair_10	Pair_10_CRE17169	H3K27ac	active	Gained in Tumor	UBE2T	Colorectal cancer	Up in Tumor	2	NA	1	Medium confidence
Pair_10	Pair_10_CRE1717	H3K27ac	active	Gained in Tumor	AXIN2	Colorectal cancer	Up in Tumor	1	NA	0	Medium confidence
Pair_10	Pair_10_CRE172	H3K27ac	active	Gained in Tumor	CDH3	Colorectal cancer	Up in Tumor	2	NA	0	Medium confidence
Pair_10	Pair_10_CRE17216	H3K27ac	active	Gained in Tumor	EEF1E1	Colorectal cancer	Up in Tumor	26	4	0	Medium confidence
Pair_10	Pair_10_CRE17226	H3K27ac	active	Gained in Tumor	PMFBP1	Colorectal cancer	Up in Tumor	3	NA	2	Medium confidence
Pair_10	Pair_10_CRE1731	H3K27ac	active	Gained in Tumor	TRPM2-AS	Colorectal cancer	Up in Tumor	1	NA	1	Medium confidence
Pair_10	Pair_10_CRE1738	H3K27ac	active	Gained in Tumor	PPM1H	Colorectal cancer	Up in Tumor	1	NA	0	Medium confidence
Pair_10	Pair_10_CRE17429	H3K27ac	active	Gained in Tumor	BORA	Colorectal cancer	Up in Tumor	3	NA	0	Medium confidence
Pair_10	Pair_10_CRE17445	H3K27ac	active	Gained in Tumor	PRIM2	Colorectal cancer	Up in Tumor	1	NA	0	Medium confidence
Pair_10	Pair_10_CRE1749	H3K27ac	active	Gained in Tumor	RAET1E-AS1	Colorectal cancer	Up in Tumor	5	NA	2	Medium confidence
Pair_10	Pair_10_CRE17499	H3K27ac	active	Gained in Tumor	CBWD1	Colorectal cancer	Up in Tumor	3	NA	0	Medium confidence
Pair_10	Pair_10_CRE17513	H3K27ac	active	Gained in Tumor	CSMD2	Colorectal cancer	Up in Tumor	2	NA	0	Medium confidence
Pair_10	Pair_10_CRE17619	H3K27ac	active	Gained in Tumor	GK	Colorectal cancer	No change	2	4	0	Medium confidence
Pair_10	Pair_10_CRE17647	H3K27ac	active	Gained in Tumor	G3BP1	Colorectal cancer	Up in Tumor	4	NA	1	Medium confidence
Pair_10	Pair_10_CRE17724	H3K27ac	active	Gained in Tumor	IL20RA	Colorectal cancer	Up in Tumor	2	NA	0	Medium confidence
Pair_10	Pair_10_CRE17770	H3K27ac	active	Gained in Tumor	PDE10A	Colorectal cancer	Up in Tumor	5	NA	0	Medium confidence
Pair_10	Pair_10_CRE17795	H3K27ac	active	Gained in Tumor	CTTNBP2	Colorectal cancer	Up in Tumor	3	NA	2	Medium confidence
Pair_10	Pair_10_CRE17853	H3K27ac	active	Gained in Tumor	NCR3LG1	Colorectal cancer	Up in Tumor	1	NA	0	Medium confidence
Pair_10	Pair_10_CRE17887	H3K27ac	active	Gained in Tumor	RPS7P10	Colorectal cancer	Up in Tumor	2	NA	0	Medium confidence
Pair_10	Pair_10_CRE17907	H3K27ac	active	Gained in Tumor	CBX3P9	Colorectal cancer	Up in Tumor	1	NA	1	Medium confidence
Pair_10	Pair_10_CRE17995	H3K27ac	active	Gained in Tumor	MKI67	Colorectal cancer	Up in Tumor	1	NA	0	Medium confidence
Pair_10	Pair_10_CRE18006	H3K27ac	active	Gained in Tumor	CLDN1	Colorectal cancer	Up in Tumor	2	NA	2	Medium confidence
Pair_10	Pair_10_CRE18040	H3K27ac	active	Gained in Tumor	TGS1	Colorectal cancer	Up in Tumor	2	NA	0	Medium confidence
Pair_10	Pair_10_CRE18049	H3K27ac	active	Gained in Tumor	FARP1	Colorectal cancer	Up in Tumor	3	NA	0	Medium confidence
Pair_10	Pair_10_CRE18097	H3K27ac	active	Gained in Tumor	RP11-401P9.6	Colorectal cancer	NA	1	1	2	Medium confidence
Pair_10	Pair_10_CRE18121	H3K27ac	active	Gained in Tumor	NPNT	Colorectal cancer	Up in Tumor	1	NA	0	Medium confidence
Pair_10	Pair_10_CRE18139	H3K27ac	active	Gained in Tumor	LPCAT2	Colorectal cancer	Up in Tumor	1	NA	0	Medium confidence
Pair_10	Pair_10_CRE18190	H3K27ac	active	Gained in Tumor	ARSL	Colorectal cancer	Up in Tumor	3	NA	1	Medium confidence
Pair_10	Pair_10_CRE18238	H3K27ac	active	Gained in Tumor	CLDN2	Colorectal cancer	Up in Tumor	5	NA	0	Medium confidence
Pair_10	Pair_10_CRE18249	H3K27ac	active	Gained in Tumor	LRP8	Colorectal cancer	Up in Tumor	2	NA	2	Medium confidence
Pair_10	Pair_10_CRE18259	H3K27ac	active	Gained in Tumor	ERCC6L	Colorectal cancer	Up in Tumor	2	NA	2	Medium confidence
Pair_10	Pair_10_CRE18277	H3K27ac	active	Gained in Tumor	RPL14P1	Colorectal cancer	Up in Tumor	3	NA	0	Medium confidence
Pair_10	Pair_10_CRE1828	H3K27ac	active	Gained in Tumor	ARNTL2	Colorectal cancer	Up in Tumor	1	NA	1	Medium confidence
Pair_10	Pair_10_CRE18281	H3K27ac	active	Gained in Tumor	TNFRSF11B	Colorectal cancer	Up in Tumor	5	NA	0	Medium confidence
Pair_10	Pair_10_CRE18308	H3K27ac	active	Gained in Tumor	SMYD3	Colorectal cancer	Up in Tumor	2	NA	0	Medium confidence
Pair_10	Pair_10_CRE18311	H3K27ac	active	Gained in Tumor	FOXP4-AS1	Colorectal cancer	Up in Tumor	4	NA	2	Medium confidence
Pair_10	Pair_10_CRE18321	H3K27ac	active	Gained in Tumor	KLK10	Colorectal cancer	Up in Tumor	5	NA	2	Medium confidence
Pair_10	Pair_10_CRE1847	H3K27ac	active	Gained in Tumor	TMPRSS13	Colorectal cancer	Up in Tumor	1	NA	0	Medium confidence
Pair_10	Pair_10_CRE1854	H3K27ac	active	Gained in Tumor	RP11-110C15.5	Colorectal cancer	NA	4	5	2	Medium confidence
Pair_10	Pair_10_CRE18566	H3K27ac	active	Gained in Tumor	EDAR	Colorectal cancer	Up in Tumor	2	NA	1	Medium confidence
Pair_10	Pair_10_CRE18571	H3K27ac	active	Gained in Tumor	NDUFAF2	Colorectal cancer	Up in Tumor	1	NA	1	Medium confidence
Pair_10	Pair_10_CRE1858	H3K27ac	active	Gained in Tumor	AQP2	Colorectal cancer	NA	1	1	0	Medium confidence
Pair_10	Pair_10_CRE186	H3K27ac	active	Gained in Tumor	MNX1	Colorectal cancer	Up in Tumor	1	NA	1	Medium confidence
Pair_10	Pair_10_CRE18620	H3K27ac	active	Gained in Tumor	IL33	Colorectal cancer	Up in Tumor	4	NA	1	Medium confidence
Pair_10	Pair_10_CRE18642	H3K27ac	active	Gained in Tumor	PTDSS1	Colorectal cancer	Up in Tumor	3	NA	1	Medium confidence
Pair_10	Pair_10_CRE1868	H3K27ac	active	Gained in Tumor	NKD2	Colorectal cancer	Up in Tumor	1	NA	0	Medium confidence
Pair_10	Pair_10_CRE18680	H3K27ac	active	Gained in Tumor	OLFM4	Colorectal cancer	Up in Tumor	2	NA	1	Medium confidence
Pair_10	Pair_10_CRE18714	H3K27ac	active	Gained in Tumor	ROBO2	Colorectal cancer	Up in Tumor	1	NA	1	Medium confidence
Pair_10	Pair_10_CRE1872	H3K27ac	active	Gained in Tumor	GSTP1	Colorectal cancer	Up in Tumor	5	NA	2	Medium confidence
Pair_10	Pair_10_CRE18778	H3K27ac	active	Gained in Tumor	IGFL4	Colorectal cancer	Up in Tumor	3	NA	0	Medium confidence
Pair_10	Pair_10_CRE18805	H3K27ac	active	Gained in Tumor	IL20RA	Colorectal cancer	Up in Tumor	3	NA	0	Medium confidence
Pair_10	Pair_10_CRE18875	H3K27ac	active	Gained in Tumor	FAM222A	Colorectal cancer	Up in Tumor	1	NA	2	Medium confidence
Pair_10	Pair_10_CRE18941	H3K27ac	active	Gained in Tumor	MSX2	Colorectal cancer	Up in Tumor	1	NA	0	Medium confidence
Pair_10	Pair_10_CRE18943	H3K27ac	active	Gained in Tumor	RP11-83B20.7	Colorectal cancer	NA	2	1	2	Medium confidence
Pair_10	Pair_10_CRE18993	H3K27ac	active	Gained in Tumor	RP11-108L7.15	Colorectal cancer	No change	2	5	0	Medium confidence
Pair_10	Pair_10_CRE19080	H3K27ac	active	Gained in Tumor	R3HDML	Colorectal cancer	Up in Tumor	1	NA	0	Medium confidence
Pair_10	Pair_10_CRE19102	H3K27ac	active	Gained in Tumor	PHGDH	Colorectal cancer	Up in Tumor	1	15	0	Medium confidence
Pair_10	Pair_10_CRE19131	H3K27ac	active	Gained in Tumor	BACE2	Colorectal cancer	Up in Tumor	2	NA	2	Medium confidence
Pair_10	Pair_10_CRE1915	H3K27ac	active	Gained in Tumor	RCL1	Colorectal cancer	Up in Tumor	1	NA	1	Medium confidence
Pair_10	Pair_10_CRE19160	H3K27ac	active	Gained in Tumor	VSNL1	Colorectal cancer	Up in Tumor	4	3	5	Medium confidence
Pair_10	Pair_10_CRE19186	H3K27ac	active	Gained in Tumor	PSTPIP2	Colorectal cancer	Up in Tumor	4	NA	1	Medium confidence
Pair_10	Pair_10_CRE1921	H3K27ac	active	Gained in Tumor	SNTB1	Colorectal cancer	Up in Tumor	4	NA	1	Medium confidence
Pair_10	Pair_10_CRE19214	H3K27ac	active	Gained in Tumor	LYZ	Colorectal cancer	Up in Tumor	3	NA	0	Medium confidence
Pair_10	Pair_10_CRE19322	H3K27ac	active	Gained in Tumor	MACC1	Colorectal cancer	Up in Tumor	9	3	1	Medium confidence
Pair_10	Pair_10_CRE19333	H3K27ac	active	Gained in Tumor	PHACTR3	Colorectal cancer	No change	1	2	2	Medium confidence
Pair_10	Pair_10_CRE19350	H3K27ac	active	Gained in Tumor	SMOX	Colorectal cancer	Up in Tumor	5	NA	2	Medium confidence
Pair_10	Pair_10_CRE19397	H3K27ac	active	Gained in Tumor	PLCB4	Colorectal cancer	Up in Tumor	7	1	1	Medium confidence
Pair_10	Pair_10_CRE19526	H3K27ac	active	Gained in Tumor	NPM1P6	Colorectal cancer	Up in Tumor	4	NA	0	Medium confidence
Pair_10	Pair_10_CRE19527	H3K27ac	active	Gained in Tumor	AMOT	Colorectal cancer	Up in Tumor	2	NA	0	Medium confidence
Pair_10	Pair_10_CRE19561	H3K27ac	active	Gained in Tumor	KCNN4	Colorectal cancer	Up in Tumor	1	NA	2	Medium confidence
Pair_10	Pair_10_CRE19586	H3K27ac	active	Gained in Tumor	SLC30A2	Colorectal cancer	Up in Tumor	3	NA	1	Medium confidence
Pair_10	Pair_10_CRE1959	H3K27ac	active	Gained in Tumor	PLCB4	Colorectal cancer	Up in Tumor	1	NA	2	Medium confidence
Pair_10	Pair_10_CRE1966	H3K27ac	active	Gained in Tumor	CXCL9	Colorectal cancer	Up in Tumor	1	NA	1	Medium confidence
Pair_10	Pair_10_CRE19680	H3K27ac	active	Gained in Tumor	LIPG	Colorectal cancer	Up in Tumor	5	NA	2	Medium confidence
Pair_10	Pair_10_CRE19771	H3K27ac	active	Gained in Tumor	PLCB4	Colorectal cancer	Up in Tumor	1	NA	0	Medium confidence
Pair_10	Pair_10_CRE19804	H3K27ac	active	Gained in Tumor	SEZ6L2	Colorectal cancer	Up in Tumor	4	NA	0	Medium confidence
Pair_10	Pair_10_CRE19808	H3K27ac	active	Gained in Tumor	CBX8	Colorectal cancer	Up in Tumor	4	1	6	Medium confidence
Pair_10	Pair_10_CRE19812	H3K27ac	active	Gained in Tumor	AP1S3	Colorectal cancer	Up in Tumor	1	NA	1	Medium confidence
Pair_10	Pair_10_CRE1982	H3K27ac	active	Gained in Tumor	LRCH1	Colorectal cancer	Up in Tumor	2	NA	2	Medium confidence
Pair_10	Pair_10_CRE19827	H3K27ac	active	Gained in Tumor	FERMT1	Colorectal cancer	Up in Tumor	3	NA	0	Medium confidence
Pair_10	Pair_10_CRE19828	H3K27ac	active	Gained in Tumor	NELFCD	Colorectal cancer	Up in Tumor	5	NA	0	Medium confidence
Pair_10	Pair_10_CRE1993	H3K27ac	active	Gained in Tumor	GTF2F2	Colorectal cancer	Up in Tumor	5	NA	2	Medium confidence
Pair_10	Pair_10_CRE19991	H3K27ac	active	Gained in Tumor	RP11-344J7.2	Colorectal cancer	NA	3	2	0	Medium confidence
Pair_10	Pair_10_CRE19996	H3K27ac	active	Gained in Tumor	KCNQ1	Colorectal cancer	Up in Tumor	2	NA	0	Medium confidence
Pair_10	Pair_10_CRE200	H3K27ac	active	Gained in Tumor	DNAH6	Colorectal cancer	Up in Tumor	1	NA	1	Medium confidence
Pair_10	Pair_10_CRE20068	H3K27ac	active	Gained in Tumor	DNM3	Colorectal cancer	Up in Tumor	3	NA	2	Medium confidence
Pair_10	Pair_10_CRE20071	H3K27ac	active	Gained in Tumor	SHANK2	Colorectal cancer	Up in Tumor	2	NA	1	Medium confidence
Pair_10	Pair_10_CRE20095	H3K27ac	active	Gained in Tumor	RASSF10	Colorectal cancer	Up in Tumor	1	NA	0	Medium confidence
Pair_10	Pair_10_CRE2014	H3K27ac	active	Gained in Tumor	POU2F3	Colorectal cancer	Up in Tumor	1	NA	2	Medium confidence
Pair_10	Pair_10_CRE2025	H3K27ac	active	Gained in Tumor	BAIAP2L1	Colorectal cancer	No change	3	5	0	Medium confidence
Pair_10	Pair_10_CRE20287	H3K27ac	active	Gained in Tumor	NMU	Colorectal cancer	Up in Tumor	2	NA	0	Medium confidence
Pair_10	Pair_10_CRE20301	H3K27ac	active	Gained in Tumor	EDAR	Colorectal cancer	Up in Tumor	1	NA	0	Medium confidence
Pair_10	Pair_10_CRE20310	H3K27ac	active	Gained in Tumor	UNC5CL	Colorectal cancer	Up in Tumor	1	NA	0	Medium confidence
Pair_10	Pair_10_CRE20321	H3K27ac	active	Gained in Tumor	SNRPE	Colorectal cancer	Up in Tumor	3	NA	0	Medium confidence
Pair_10	Pair_10_CRE2036	H3K27ac	active	Gained in Tumor	STK3	Colorectal cancer	Up in Tumor	2	NA	2	Medium confidence
Pair_10	Pair_10_CRE20501	H3K27ac	active	Gained in Tumor	RTKN	Colorectal cancer	Up in Tumor	5	21	1	Medium confidence
Pair_10	Pair_10_CRE20576	H3K27ac	active	Gained in Tumor	CPS1	Colorectal cancer	Up in Tumor	4	NA	1	Medium confidence
Pair_10	Pair_10_CRE2060	H3K27ac	active	Gained in Tumor	TMPRSS5	Colorectal cancer	Up in Tumor	1	NA	1	Medium confidence
Pair_10	Pair_10_CRE20627	H3K27ac	active	Gained in Tumor	CARMIL1	Colorectal cancer	No change	2	2	1	Medium confidence
Pair_10	Pair_10_CRE20628	H3K27ac	active	Gained in Tumor	SLCO4A1-AS1	Colorectal cancer	Up in Tumor	1	NA	1	Medium confidence
Pair_10	Pair_10_CRE20649	H3K27ac	active	Gained in Tumor	GPC4	Colorectal cancer	Up in Tumor	2	NA	2	Medium confidence
Pair_10	Pair_10_CRE2074	H3K27ac	active	Gained in Tumor	PLCB1	Colorectal cancer	Up in Tumor	4	NA	1	Medium confidence
Pair_10	Pair_10_CRE20761	H3K27ac	active	Gained in Tumor	RAD54B	Colorectal cancer	Up in Tumor	1	NA	0	Medium confidence
Pair_10	Pair_10_CRE20875	H3K27ac	active	Gained in Tumor	ZNF469	Colorectal cancer	Up in Tumor	1	NA	1	Medium confidence
Pair_10	Pair_10_CRE2090	H3K27ac	active	Gained in Tumor	OTUB2	Colorectal cancer	Up in Tumor	4	NA	0	Medium confidence
Pair_10	Pair_10_CRE2098	H3K27ac	active	Gained in Tumor	MTAP	Colorectal cancer	Up in Tumor	4	NA	2	Medium confidence
Pair_10	Pair_10_CRE20985	H3K27ac	active	Gained in Tumor	SP5	Colorectal cancer	Up in Tumor	7	1	0	Medium confidence
Pair_10	Pair_10_CRE2099	H3K27ac	active	Gained in Tumor	SH3PXD2A-AS1	Colorectal cancer	NA	2	3	2	Medium confidence
Pair_10	Pair_10_CRE21005	H3K27ac	active	Gained in Tumor	CCL24	Colorectal cancer	Up in Tumor	4	NA	0	Medium confidence
Pair_10	Pair_10_CRE21009	H3K27ac	active	Gained in Tumor	BACE2	Colorectal cancer	Up in Tumor	4	NA	0	Medium confidence
Pair_10	Pair_10_CRE21039	H3K27ac	active	Gained in Tumor	TMEM41A	Colorectal cancer	Up in Tumor	4	NA	1	Medium confidence
Pair_10	Pair_10_CRE2106	H3K27ac	active	Gained in Tumor	PELATON	Colorectal cancer	Up in Tumor	3	NA	2	Medium confidence
Pair_10	Pair_10_CRE21088	H3K27ac	active	Gained in Tumor	SMOC2	Colorectal cancer	Up in Tumor	5	NA	0	Medium confidence
Pair_10	Pair_10_CRE2110	H3K27ac	active	Gained in Tumor	GRIN2B	Colorectal cancer	Up in Tumor	2	NA	0	Medium confidence
Pair_10	Pair_10_CRE21199	H3K27ac	active	Gained in Tumor	ENC1	Colorectal cancer	Up in Tumor	5	NA	0	Medium confidence
Pair_10	Pair_10_CRE21230	H3K27ac	active	Gained in Tumor	EPHB1	Colorectal cancer	Up in Tumor	1	NA	0	Medium confidence
Pair_10	Pair_10_CRE21264	H3K27ac	active	Gained in Tumor	MND1	Colorectal cancer	Up in Tumor	1	NA	1	Medium confidence
Pair_10	Pair_10_CRE21280	H3K27ac	active	Gained in Tumor	LINC00858	Colorectal cancer	Up in Tumor	2	NA	0	Medium confidence
Pair_10	Pair_10_CRE21306	H3K27ac	active	Gained in Tumor	ZMYM1	Colorectal cancer	Up in Tumor	5	NA	1	Medium confidence
Pair_10	Pair_10_CRE21319	H3K27ac	active	Gained in Tumor	CNN3	Colorectal cancer	No change	4	2	0	Medium confidence
Pair_10	Pair_10_CRE21340	H3K27ac	active	Gained in Tumor	IL33	Colorectal cancer	Up in Tumor	1	NA	0	Medium confidence
Pair_10	Pair_10_CRE21341	H3K27ac	active	Gained in Tumor	FERMT1	Colorectal cancer	Up in Tumor	2	NA	0	Medium confidence
Pair_10	Pair_10_CRE21347	H3K27ac	active	Gained in Tumor	FERMT1	Colorectal cancer	Up in Tumor	1	NA	0	Medium confidence
Pair_10	Pair_10_CRE21363	H3K27ac	active	Gained in Tumor	ANKRD22	Colorectal cancer	Up in Tumor	1	NA	2	Medium confidence
Pair_10	Pair_10_CRE21418	H3K27ac	active	Gained in Tumor	SLC6A6	Colorectal cancer	Up in Tumor	7	4	1	Medium confidence
Pair_10	Pair_10_CRE21447	H3K27ac	active	Gained in Tumor	BACE2	Colorectal cancer	Up in Tumor	3	NA	0	Medium confidence
Pair_10	Pair_10_CRE21466	H3K27ac	active	Gained in Tumor	ELFN1-AS1	Colorectal cancer	Up in Tumor	1	NA	0	Medium confidence
Pair_10	Pair_10_CRE21652	H3K27ac	active	Gained in Tumor	KCNQ3	Colorectal cancer	Up in Tumor	1	NA	0	Medium confidence
Pair_10	Pair_10_CRE21670	H3K27ac	active	Gained in Tumor	OSBPL3	Colorectal cancer	Up in Tumor	1	10	2	Medium confidence
Pair_10	Pair_10_CRE21682	H3K27ac	active	Gained in Tumor	PRKCG	Colorectal cancer	Up in Tumor	4	NA	2	Medium confidence
Pair_10	Pair_10_CRE21695	H3K27ac	active	Gained in Tumor	SFRP4	Colorectal cancer	Up in Tumor	1	NA	1	Medium confidence
Pair_10	Pair_10_CRE217	H3K27ac	active	Gained in Tumor	LINC01186	Colorectal cancer	NA	2	5	0	Medium confidence
Pair_10	Pair_10_CRE2173	H3K27ac	active	Gained in Tumor	FAM3B	Colorectal cancer	Up in Tumor	2	NA	0	Medium confidence
Pair_10	Pair_10_CRE21738	H3K27ac	active	Gained in Tumor	KIAA1549	Colorectal cancer	Up in Tumor	2	NA	1	Medium confidence
Pair_10	Pair_10_CRE21754	H3K27ac	active	Gained in Tumor	POU5F1B	Colorectal cancer	Up in Tumor	1	NA	0	Medium confidence
Pair_10	Pair_10_CRE21788	H3K27ac	active	Gained in Tumor	IL20RA	Colorectal cancer	Up in Tumor	4	NA	0	Medium confidence
Pair_10	Pair_10_CRE219	H3K27ac	active	Gained in Tumor	IGFL4	Colorectal cancer	Up in Tumor	1	NA	1	Medium confidence
Pair_10	Pair_10_CRE2191	H3K27ac	active	Gained in Tumor	KCNQ3	Colorectal cancer	Up in Tumor	4	NA	1	Medium confidence
Pair_10	Pair_10_CRE21946	H3K27ac	active	Gained in Tumor	MIPEP	Colorectal cancer	Up in Tumor	4	NA	2	Medium confidence
Pair_10	Pair_10_CRE22130	H3K27ac	active	Gained in Tumor	LINC01184	Colorectal cancer	Up in Tumor	1	NA	0	Medium confidence
Pair_10	Pair_10_CRE22144	H3K27ac	active	Gained in Tumor	LINC00858	Colorectal cancer	Up in Tumor	1	NA	1	Medium confidence
Pair_10	Pair_10_CRE22217	H3K27ac	active	Gained in Tumor	ZP3	Colorectal cancer	Up in Tumor	5	NA	2	Medium confidence
Pair_10	Pair_10_CRE22241	H3K27ac	active	Gained in Tumor	CLCN4	Colorectal cancer	Up in Tumor	3	NA	2	Medium confidence
Pair_10	Pair_10_CRE22263	H3K27ac	active	Gained in Tumor	ATAD2	Colorectal cancer	Up in Tumor	2	NA	1	Medium confidence
Pair_10	Pair_10_CRE2232	H3K27ac	active	Gained in Tumor	SAPCD2	Colorectal cancer	Up in Tumor	1	NA	0	Medium confidence
Pair_10	Pair_10_CRE2233	H3K27ac	active	Gained in Tumor	TLX1	Colorectal cancer	Up in Tumor	2	1	5	Medium confidence
Pair_10	Pair_10_CRE22351	H3K27ac	active	Gained in Tumor	TGFBI	Colorectal cancer	Up in Tumor	1	NA	0	Medium confidence
Pair_10	Pair_10_CRE22441	H3K27ac	active	Gained in Tumor	GNPNAT1	Colorectal cancer	Up in Tumor	3	NA	2	Medium confidence
Pair_10	Pair_10_CRE2258	H3K27ac	active	Gained in Tumor	CIBAR1	Colorectal cancer	Up in Tumor	2	NA	0	Medium confidence
Pair_10	Pair_10_CRE22642	H3K27ac	active	Gained in Tumor	ENC1	Colorectal cancer	Up in Tumor	4	NA	0	Medium confidence
Pair_10	Pair_10_CRE22704	H3K27ac	active	Gained in Tumor	AMOT	Colorectal cancer	Up in Tumor	4	NA	1	Medium confidence
Pair_10	Pair_10_CRE22741	H3K27ac	active	Gained in Tumor	CDKN3	Colorectal cancer	Up in Tumor	2	NA	1	Medium confidence
Pair_10	Pair_10_CRE22850	H3K27ac	active	Gained in Tumor	PGAP1	Colorectal cancer	Up in Tumor	1	NA	1	Medium confidence
Pair_10	Pair_10_CRE2294	H3K27ac	active	Gained in Tumor	MYC	Colorectal cancer	Up in Tumor	3	NA	1	Medium confidence
Pair_10	Pair_10_CRE2296	H3K27ac	active	Gained in Tumor	HTR1D	Colorectal cancer	Up in Tumor	1	NA	1	Medium confidence
Pair_10	Pair_10_CRE2298	H3K27ac	active	Gained in Tumor	EPHB1	Colorectal cancer	Up in Tumor	2	NA	1	Medium confidence
Pair_10	Pair_10_CRE23007	H3K27ac	active	Gained in Tumor	IPO5	Colorectal cancer	Up in Tumor	2	NA	1	Medium confidence
Pair_10	Pair_10_CRE23015	H3K27ac	active	Gained in Tumor	LSM3P4	Colorectal cancer	NA	2	3	1	Medium confidence
Pair_10	Pair_10_CRE2303	H3K27ac	active	Gained in Tumor	MCM3	Colorectal cancer	Up in Tumor	5	NA	2	Medium confidence
Pair_10	Pair_10_CRE23038	H3K27ac	active	Gained in Tumor	CTD-2227E11.1	Colorectal cancer	Up in Tumor	2	NA	0	Medium confidence
Pair_10	Pair_10_CRE2304	H3K27ac	active	Gained in Tumor	AZGP1	Colorectal cancer	Up in Tumor	3	NA	1	Medium confidence
Pair_10	Pair_10_CRE2311	H3K27ac	active	Gained in Tumor	BMP4	Colorectal cancer	Up in Tumor	3	NA	2	Medium confidence
Pair_10	Pair_10_CRE23121	H3K27ac	active	Gained in Tumor	GRIN2B	Colorectal cancer	Up in Tumor	1	NA	0	Medium confidence
Pair_10	Pair_10_CRE23145	H3K27ac	active	Gained in Tumor	CXCL5	Colorectal cancer	Up in Tumor	1	NA	0	Medium confidence
Pair_10	Pair_10_CRE23158	H3K27ac	active	Gained in Tumor	ASIC1	Colorectal cancer	Up in Tumor	4	NA	2	Medium confidence
Pair_10	Pair_10_CRE23266	H3K27ac	active	Gained in Tumor	TEAD4	Colorectal cancer	Up in Tumor	23	4	1	Medium confidence
Pair_10	Pair_10_CRE23268	H3K27ac	active	Gained in Tumor	HOXB8	Colorectal cancer	Up in Tumor	1	4	3	Medium confidence
Pair_10	Pair_10_CRE2332	H3K27ac	active	Gained in Tumor	GDPD5	Colorectal cancer	Up in Tumor	1	NA	0	Medium confidence
Pair_10	Pair_10_CRE23357	H3K27ac	active	Gained in Tumor	MSI2	Colorectal cancer	Up in Tumor	1	NA	0	Medium confidence
Pair_10	Pair_10_CRE23411	H3K27ac	active	Gained in Tumor	RPL12P7	Colorectal cancer	NA	1	2	1	Medium confidence
Pair_10	Pair_10_CRE23463	H3K27ac	active	Gained in Tumor	KIF26B	Colorectal cancer	Up in Tumor	3	NA	2	Medium confidence
Pair_10	Pair_10_CRE23465	H3K27ac	active	Gained in Tumor	SLC7A1	Colorectal cancer	Up in Tumor	1	NA	1	Medium confidence
Pair_10	Pair_10_CRE23483	H3K27ac	active	Gained in Tumor	SLCO4A1-AS1	Colorectal cancer	Up in Tumor	1	NA	2	Medium confidence
Pair_10	Pair_10_CRE23510	H3K27ac	active	Gained in Tumor	IL20RA	Colorectal cancer	Up in Tumor	2	NA	0	Medium confidence
Pair_10	Pair_10_CRE23549	H3K27ac	active	Gained in Tumor	RP11-252K23.1	Colorectal cancer	NA	4	5	2	Medium confidence
Pair_10	Pair_10_CRE2361	H3K27ac	active	Gained in Tumor	LZTS3	Colorectal cancer	Up in Tumor	2	NA	0	Medium confidence
Pair_10	Pair_10_CRE23675	H3K27ac	active	Gained in Tumor	SMOC2	Colorectal cancer	Up in Tumor	5	NA	1	Medium confidence
Pair_10	Pair_10_CRE2371	H3K27ac	active	Gained in Tumor	RNF183	Colorectal cancer	Up in Tumor	4	NA	2	Medium confidence
Pair_10	Pair_10_CRE23747	H3K27ac	active	Gained in Tumor	ENC1	Colorectal cancer	Up in Tumor	3	NA	0	Medium confidence
Pair_10	Pair_10_CRE2377	H3K27ac	active	Gained in Tumor	CBWD2	Colorectal cancer	Up in Tumor	3	NA	2	Medium confidence
Pair_10	Pair_10_CRE2383	H3K27ac	active	Gained in Tumor	PDX1	Colorectal cancer	Up in Tumor	1	NA	0	Medium confidence
Pair_10	Pair_10_CRE2385	H3K27ac	active	Gained in Tumor	INTS7	Colorectal cancer	Up in Tumor	4	NA	1	Medium confidence
Pair_10	Pair_10_CRE2386	H3K27ac	active	Gained in Tumor	CXCL9	Colorectal cancer	Up in Tumor	1	NA	2	Medium confidence
Pair_10	Pair_10_CRE23870	H3K27ac	active	Gained in Tumor	OLFM4	Colorectal cancer	Up in Tumor	1	NA	0	Medium confidence
Pair_10	Pair_10_CRE23961	H3K27ac	active	Gained in Tumor	GRIN2B	Colorectal cancer	Up in Tumor	2	NA	2	Medium confidence
Pair_10	Pair_10_CRE23977	H3K27ac	active	Gained in Tumor	TESC	Colorectal cancer	Up in Tumor	5	NA	1	Medium confidence
Pair_10	Pair_10_CRE24	H3K27ac	active	Gained in Tumor	RP5-856G1.2	Colorectal cancer	NA	1	1	1	Medium confidence
Pair_10	Pair_10_CRE2404	H3K27ac	active	Gained in Tumor	RP11-1029J19.4	Colorectal cancer	Up in Tumor	1	NA	1	Medium confidence
Pair_10	Pair_10_CRE24069	H3K27ac	active	Gained in Tumor	SH3TC2	Colorectal cancer	Up in Tumor	5	NA	2	Medium confidence
Pair_10	Pair_10_CRE24124	H3K27ac	active	Gained in Tumor	EPSTI1	Colorectal cancer	No change	1	3	0	Medium confidence
Pair_10	Pair_10_CRE24147	H3K27ac	active	Gained in Tumor	GTF2IRD1	Colorectal cancer	Up in Tumor	2	NA	0	Medium confidence
Pair_10	Pair_10_CRE242	H3K27ac	active	Gained in Tumor	JPH1	Colorectal cancer	Up in Tumor	1	NA	2	Medium confidence
Pair_10	Pair_10_CRE24200	H3K27ac	active	Gained in Tumor	SOX9-AS1	Colorectal cancer	Up in Tumor	2	NA	1	Medium confidence
Pair_10	Pair_10_CRE24204	H3K27ac	active	Gained in Tumor	NKD2	Colorectal cancer	Up in Tumor	5	NA	0	Medium confidence
Pair_10	Pair_10_CRE24205	H3K27ac	active	Gained in Tumor	CASC2	Colorectal cancer	Up in Tumor	3	NA	0	Medium confidence
Pair_10	Pair_10_CRE24259	H3K27ac	active	Gained in Tumor	ETV4	Colorectal cancer	Up in Tumor	5	NA	0	Medium confidence
Pair_10	Pair_10_CRE24270	H3K27ac	active	Gained in Tumor	FERMT1	Colorectal cancer	Up in Tumor	2	NA	0	Medium confidence
Pair_10	Pair_10_CRE2428	H3K27ac	active	Gained in Tumor	DPEP1	Colorectal cancer	Up in Tumor	1	NA	0	Medium confidence
Pair_10	Pair_10_CRE24313	H3K27ac	active	Gained in Tumor	MET	Colorectal cancer	Up in Tumor	3	NA	1	Medium confidence
Pair_10	Pair_10_CRE24380	H3K27ac	active	Gained in Tumor	FOXQ1	Colorectal cancer	Up in Tumor	2	NA	0	Medium confidence
Pair_10	Pair_10_CRE24421	H3K27ac	active	Gained in Tumor	RRP15	Colorectal cancer	Up in Tumor	5	NA	0	Medium confidence
Pair_10	Pair_10_CRE24461	H3K27ac	active	Gained in Tumor	SLC5A6	Colorectal cancer	Up in Tumor	1	NA	2	Medium confidence
Pair_10	Pair_10_CRE24463	H3K27ac	active	Gained in Tumor	PCMTD2	Colorectal cancer	Up in Tumor	3	NA	0	Medium confidence
Pair_10	Pair_10_CRE24473	H3K27ac	active	Gained in Tumor	MNX1-AS1	Colorectal cancer	Up in Tumor	1	NA	1	Medium confidence
Pair_10	Pair_10_CRE2454	H3K27ac	active	Gained in Tumor	DNAH14	Colorectal cancer	Up in Tumor	1	NA	0	Medium confidence
Pair_10	Pair_10_CRE2456	H3K27ac	active	Gained in Tumor	IGFL4	Colorectal cancer	Up in Tumor	1	NA	1	Medium confidence
Pair_10	Pair_10_CRE24576	H3K27ac	active	Gained in Tumor	RRP15	Colorectal cancer	Up in Tumor	3	NA	0	Medium confidence
Pair_10	Pair_10_CRE24579	H3K27ac	active	Gained in Tumor	CDH6	Colorectal cancer	Up in Tumor	1	NA	1	Medium confidence
Pair_10	Pair_10_CRE24581	H3K27ac	active	Gained in Tumor	CEMIP	Colorectal cancer	Up in Tumor	2	NA	0	Medium confidence
Pair_10	Pair_10_CRE24598	H3K27ac	active	Gained in Tumor	ALG3	Colorectal cancer	Up in Tumor	3	NA	0	Medium confidence
Pair_10	Pair_10_CRE24603	H3K27ac	active	Gained in Tumor	CXCL9	Colorectal cancer	Up in Tumor	2	NA	0	Medium confidence
Pair_10	Pair_10_CRE2472	H3K27ac	active	Gained in Tumor	DPEP1	Colorectal cancer	Up in Tumor	1	NA	0	Medium confidence
Pair_10	Pair_10_CRE24757	H3K27ac	active	Gained in Tumor	NFE2L3	Colorectal cancer	Up in Tumor	3	NA	1	Medium confidence
Pair_10	Pair_10_CRE2476	H3K27ac	active	Gained in Tumor	GRIN2B	Colorectal cancer	Up in Tumor	3	NA	2	Medium confidence
Pair_10	Pair_10_CRE24764	H3K27ac	active	Gained in Tumor	IL17D	Colorectal cancer	Up in Tumor	3	NA	2	Medium confidence
Pair_10	Pair_10_CRE24772	H3K27ac	active	Gained in Tumor	RRM2	Colorectal cancer	Up in Tumor	3	15	2	Medium confidence
Pair_10	Pair_10_CRE24786	H3K27ac	active	Gained in Tumor	REG4	Colorectal cancer	Up in Tumor	1	NA	0	Medium confidence
Pair_10	Pair_10_CRE2483	H3K27ac	active	Gained in Tumor	SESTD1	Colorectal cancer	No change	4	5	1	Medium confidence
Pair_10	Pair_10_CRE24839	H3K27ac	active	Gained in Tumor	CEMIP	Colorectal cancer	Up in Tumor	1	NA	0	Medium confidence
Pair_10	Pair_10_CRE24846	H3K27ac	active	Gained in Tumor	FOXP4-AS1	Colorectal cancer	Up in Tumor	2	NA	0	Medium confidence
Pair_10	Pair_10_CRE24874	H3K27ac	active	Gained in Tumor	NAV2	Colorectal cancer	Up in Tumor	1	NA	0	Medium confidence
Pair_10	Pair_10_CRE2489	H3K27ac	active	Gained in Tumor	AXIN2	Colorectal cancer	Up in Tumor	1	NA	0	Medium confidence
Pair_10	Pair_10_CRE24918	H3K27ac	active	Gained in Tumor	LPCAT2	Colorectal cancer	Up in Tumor	1	NA	2	Medium confidence
Pair_10	Pair_10_CRE24927	H3K27ac	active	Gained in Tumor	NCR3LG1	Colorectal cancer	Up in Tumor	3	NA	2	Medium confidence
Pair_10	Pair_10_CRE24952	H3K27ac	active	Gained in Tumor	RMI2	Colorectal cancer	Up in Tumor	1	NA	0	Medium confidence
Pair_10	Pair_10_CRE25	H3K27ac	active	Gained in Tumor	CDKN3	Colorectal cancer	Up in Tumor	2	NA	1	Medium confidence
Pair_10	Pair_10_CRE25059	H3K27ac	active	Gained in Tumor	PCCA	Colorectal cancer	Up in Tumor	4	NA	0	Medium confidence
Pair_10	Pair_10_CRE25079	H3K27ac	active	Gained in Tumor	NEK6	Colorectal cancer	Up in Tumor	5	NA	0	Medium confidence
Pair_10	Pair_10_CRE25151	H3K27ac	active	Gained in Tumor	PALD1	Colorectal cancer	Up in Tumor	1	NA	1	Medium confidence
Pair_10	Pair_10_CRE2517	H3K27ac	active	Gained in Tumor	SHROOM4	Colorectal cancer	Up in Tumor	2	NA	0	Medium confidence
Pair_10	Pair_10_CRE2520	H3K27ac	active	Gained in Tumor	S100A11	Colorectal cancer	Up in Tumor	3	NA	2	Medium confidence
Pair_10	Pair_10_CRE25225	H3K27ac	active	Gained in Tumor	RP1-239B22.5	Colorectal cancer	Up in Tumor	1	NA	0	Medium confidence
Pair_10	Pair_10_CRE25285	H3K27ac	active	Gained in Tumor	ZNF185	Colorectal cancer	Up in Tumor	5	NA	1	Medium confidence
Pair_10	Pair_10_CRE25323	H3K27ac	active	Gained in Tumor	OLFM4	Colorectal cancer	Up in Tumor	2	NA	0	Medium confidence
Pair_10	Pair_10_CRE2537	H3K27ac	active	Gained in Tumor	MTAP	Colorectal cancer	Up in Tumor	3	NA	1	Medium confidence
Pair_10	Pair_10_CRE2541	H3K27ac	active	Gained in Tumor	TRIM29	Colorectal cancer	Up in Tumor	4	NA	2	Medium confidence
Pair_10	Pair_10_CRE25435	H3K27ac	active	Gained in Tumor	SAMD5	Colorectal cancer	Up in Tumor	2	NA	0	Medium confidence
Pair_10	Pair_10_CRE25459	H3K27ac	active	Gained in Tumor	RPL7AP6	Colorectal cancer	Up in Tumor	5	NA	1	Medium confidence
Pair_10	Pair_10_CRE25469	H3K27ac	active	Gained in Tumor	SNTB1	Colorectal cancer	Up in Tumor	3	NA	2	Medium confidence
Pair_10	Pair_10_CRE25496	H3K27ac	active	Gained in Tumor	MARK2P12	Colorectal cancer	NA	2	2	0	Medium confidence
Pair_10	Pair_10_CRE25500	H3K27ac	active	Gained in Tumor	CARMIL1	Colorectal cancer	No change	1	2	2	Medium confidence
Pair_10	Pair_10_CRE25598	H3K27ac	active	Gained in Tumor	MMP7	Colorectal cancer	Up in Tumor	2	NA	0	Medium confidence
Pair_10	Pair_10_CRE25612	H3K27ac	active	Gained in Tumor	ANKS6	Colorectal cancer	Up in Tumor	10	2	2	Medium confidence
Pair_10	Pair_10_CRE25644	H3K27ac	active	Gained in Tumor	CXXC4	Colorectal cancer	Up in Tumor	1	NA	0	Medium confidence
Pair_10	Pair_10_CRE25716	H3K27ac	active	Gained in Tumor	AXIN2	Colorectal cancer	Up in Tumor	3	NA	1	Medium confidence
Pair_10	Pair_10_CRE2579	H3K27ac	active	Gained in Tumor	PLCB4	Colorectal cancer	Up in Tumor	5	NA	1	Medium confidence
Pair_10	Pair_10_CRE25802	H3K27ac	active	Gained in Tumor	HOXA11	Colorectal cancer	Up in Tumor	1	NA	0	Medium confidence
Pair_10	Pair_10_CRE25835	H3K27ac	active	Gained in Tumor	GRM8	Colorectal cancer	Up in Tumor	1	NA	0	Medium confidence
Pair_10	Pair_10_CRE25974	H3K27ac	active	Gained in Tumor	POLA2	Colorectal cancer	Up in Tumor	2	NA	2	Medium confidence
Pair_10	Pair_10_CRE26143	H3K27ac	active	Gained in Tumor	FGGY	Colorectal cancer	Up in Tumor	3	NA	2	Medium confidence
Pair_10	Pair_10_CRE2615	H3K27ac	active	Gained in Tumor	GPR157	Colorectal cancer	Up in Tumor	5	NA	2	Medium confidence
Pair_10	Pair_10_CRE26174	H3K27ac	active	Gained in Tumor	AGMAT	Colorectal cancer	Up in Tumor	3	NA	0	Medium confidence
Pair_10	Pair_10_CRE26269	H3K27ac	active	Gained in Tumor	PALD1	Colorectal cancer	Up in Tumor	2	NA	1	Medium confidence
Pair_10	Pair_10_CRE26344	H3K27ac	active	Gained in Tumor	PMFBP1	Colorectal cancer	Up in Tumor	3	NA	1	Medium confidence
Pair_10	Pair_10_CRE2636	H3K27ac	active	Gained in Tumor	AGT	Colorectal cancer	Up in Tumor	2	NA	1	Medium confidence
Pair_10	Pair_10_CRE26514	H3K27ac	active	Gained in Tumor	MORC4	Colorectal cancer	Up in Tumor	2	NA	0	Medium confidence
Pair_10	Pair_10_CRE26531	H3K27ac	active	Gained in Tumor	CXXC4	Colorectal cancer	Up in Tumor	1	NA	1	Medium confidence
Pair_10	Pair_10_CRE266	H3K27ac	active	Gained in Tumor	CLDN2	Colorectal cancer	Up in Tumor	1	NA	2	Medium confidence
Pair_10	Pair_10_CRE2662	H3K27ac	active	Gained in Tumor	RUNX1	Colorectal cancer	Up in Tumor	1	NA	2	Medium confidence
Pair_10	Pair_10_CRE26629	H3K27ac	active	Gained in Tumor	OLFM4	Colorectal cancer	Up in Tumor	2	NA	0	Medium confidence
Pair_10	Pair_10_CRE26658	H3K27ac	active	Gained in Tumor	CHD6	Colorectal cancer	Up in Tumor	1	NA	0	Medium confidence
Pair_10	Pair_10_CRE26669	H3K27ac	active	Gained in Tumor	LMO7	Colorectal cancer	No change	1	3	2	Medium confidence
Pair_10	Pair_10_CRE26692	H3K27ac	active	Gained in Tumor	CCL24	Colorectal cancer	Up in Tumor	3	NA	0	Medium confidence
Pair_10	Pair_10_CRE26703	H3K27ac	active	Gained in Tumor	CKS2	Colorectal cancer	Up in Tumor	2	NA	0	Medium confidence
Pair_10	Pair_10_CRE26735	H3K27ac	active	Gained in Tumor	AXIN2	Colorectal cancer	Up in Tumor	1	NA	1	Medium confidence
Pair_10	Pair_10_CRE26870	H3K27ac	active	Gained in Tumor	EIF3M	Colorectal cancer	Up in Tumor	2	NA	2	Medium confidence
Pair_10	Pair_10_CRE26914	H3K27ac	active	Gained in Tumor	RP3-375P9.2	Colorectal cancer	Up in Tumor	5	NA	0	Medium confidence
Pair_10	Pair_10_CRE26917	H3K27ac	active	Gained in Tumor	FAM3B	Colorectal cancer	Up in Tumor	5	NA	1	Medium confidence
Pair_10	Pair_10_CRE26943	H3K27ac	active	Gained in Tumor	PODXL	Colorectal cancer	Up in Tumor	4	NA	2	Medium confidence
Pair_10	Pair_10_CRE2697	H3K27ac	active	Gained in Tumor	NFE2L3	Colorectal cancer	Up in Tumor	4	NA	1	Medium confidence
Pair_10	Pair_10_CRE27076	H3K27ac	active	Gained in Tumor	COL4A1	Colorectal cancer	Up in Tumor	1	NA	1	Medium confidence
Pair_10	Pair_10_CRE27122	H3K27ac	active	Gained in Tumor	NFE2L3	Colorectal cancer	Up in Tumor	2	14	0	Medium confidence
Pair_10	Pair_10_CRE27149	H3K27ac	active	Gained in Tumor	BACE2	Colorectal cancer	Up in Tumor	4	NA	0	Medium confidence
Pair_10	Pair_10_CRE27180	H3K27ac	active	Gained in Tumor	IL17RB	Colorectal cancer	Up in Tumor	3	NA	2	Medium confidence
Pair_10	Pair_10_CRE2724	H3K27ac	active	Gained in Tumor	GRHL3	Colorectal cancer	Up in Tumor	3	NA	2	Medium confidence
Pair_10	Pair_10_CRE27264	H3K27ac	active	Gained in Tumor	LRP11	Colorectal cancer	Up in Tumor	1	NA	0	Medium confidence
Pair_10	Pair_10_CRE2735	H3K27ac	active	Gained in Tumor	RP11-401P9.7	Colorectal cancer	NA	1	2	1	Medium confidence
Pair_10	Pair_10_CRE27361	H3K27ac	active	Gained in Tumor	AC016735.1	Colorectal cancer	Up in Tumor	1	NA	0	Medium confidence
Pair_10	Pair_10_CRE27373	H3K27ac	active	Gained in Tumor	NAV2	Colorectal cancer	Up in Tumor	1	NA	2	Medium confidence
Pair_10	Pair_10_CRE27390	H3K27ac	active	Gained in Tumor	FOXQ1	Colorectal cancer	Up in Tumor	4	NA	1	Medium confidence
Pair_10	Pair_10_CRE274	H3K27ac	active	Gained in Tumor	CLDN2	Colorectal cancer	Up in Tumor	2	NA	0	Medium confidence
Pair_10	Pair_10_CRE27401	H3K27ac	active	Gained in Tumor	ANLN	Colorectal cancer	Up in Tumor	5	NA	1	Medium confidence
Pair_10	Pair_10_CRE27406	H3K27ac	active	Gained in Tumor	PHGDH	Colorectal cancer	Up in Tumor	1	17	0	Medium confidence
Pair_10	Pair_10_CRE27420	H3K27ac	active	Gained in Tumor	TMEM123	Colorectal cancer	Up in Tumor	5	NA	2	Medium confidence
Pair_10	Pair_10_CRE27508	H3K27ac	active	Gained in Tumor	NPHP1	Colorectal cancer	Up in Tumor	1	NA	0	Medium confidence
Pair_10	Pair_10_CRE27545	H3K27ac	active	Gained in Tumor	FOXQ1	Colorectal cancer	Up in Tumor	5	NA	0	Medium confidence
Pair_10	Pair_10_CRE27588	H3K27ac	active	Gained in Tumor	TMEM182	Colorectal cancer	Up in Tumor	2	NA	0	Medium confidence
Pair_10	Pair_10_CRE27655	H3K27ac	active	Gained in Tumor	RNF32	Colorectal cancer	Up in Tumor	1	NA	1	Medium confidence
Pair_10	Pair_10_CRE27681	H3K27ac	active	Gained in Tumor	AXIN2	Colorectal cancer	Up in Tumor	1	NA	1	Medium confidence
Pair_10	Pair_10_CRE2774	H3K27ac	active	Gained in Tumor	TRIP13	Colorectal cancer	Up in Tumor	3	NA	2	Medium confidence
Pair_10	Pair_10_CRE27766	H3K27ac	active	Gained in Tumor	PSTPIP2	Colorectal cancer	Up in Tumor	4	17	0	Medium confidence
Pair_10	Pair_10_CRE279	H3K27ac	active	Gained in Tumor	MSX2	Colorectal cancer	Up in Tumor	1	NA	0	Medium confidence
Pair_10	Pair_10_CRE27913	H3K27ac	active	Gained in Tumor	SNTB1	Colorectal cancer	Up in Tumor	3	NA	1	Medium confidence
Pair_10	Pair_10_CRE2800	H3K27ac	active	Gained in Tumor	LINC01558	Colorectal cancer	Up in Tumor	3	NA	1	Medium confidence
Pair_10	Pair_10_CRE28003	H3K27ac	active	Gained in Tumor	DEPTOR	Colorectal cancer	Up in Tumor	4	NA	1	Medium confidence
Pair_10	Pair_10_CRE28012	H3K27ac	active	Gained in Tumor	PCNX2	Colorectal cancer	Up in Tumor	3	NA	0	Medium confidence
Pair_10	Pair_10_CRE28013	H3K27ac	active	Gained in Tumor	EPHB1	Colorectal cancer	Up in Tumor	1	NA	0	Medium confidence
Pair_10	Pair_10_CRE28049	H3K27ac	active	Gained in Tumor	MND1	Colorectal cancer	Up in Tumor	1	NA	1	Medium confidence
Pair_10	Pair_10_CRE28121	H3K27ac	active	Gained in Tumor	PLCB4	Colorectal cancer	Up in Tumor	4	NA	0	Medium confidence
Pair_10	Pair_10_CRE28135	H3K27ac	active	Gained in Tumor	ZNF792	Colorectal cancer	Up in Tumor	1	NA	0	Medium confidence
Pair_10	Pair_10_CRE28139	H3K27ac	active	Gained in Tumor	NEBL	Colorectal cancer	Up in Tumor	4	NA	1	Medium confidence
Pair_10	Pair_10_CRE28140	H3K27ac	active	Gained in Tumor	TNFRSF11B	Colorectal cancer	Up in Tumor	3	NA	2	Medium confidence
Pair_10	Pair_10_CRE28141	H3K27ac	active	Gained in Tumor	CSMD2	Colorectal cancer	Up in Tumor	1	NA	2	Medium confidence
Pair_10	Pair_10_CRE2816	H3K27ac	active	Gained in Tumor	ASCL2	Colorectal cancer	Up in Tumor	1	NA	0	Medium confidence
Pair_10	Pair_10_CRE28182	H3K27ac	active	Gained in Tumor	FOXQ1	Colorectal cancer	Up in Tumor	4	NA	0	Medium confidence
Pair_10	Pair_10_CRE2822	H3K27ac	active	Gained in Tumor	HSPH1	Colorectal cancer	Up in Tumor	1	NA	0	Medium confidence
Pair_10	Pair_10_CRE28226	H3K27ac	active	Gained in Tumor	PNPT1	Colorectal cancer	Up in Tumor	3	NA	0	Medium confidence
Pair_10	Pair_10_CRE28384	H3K27ac	active	Gained in Tumor	ADAT2	Colorectal cancer	Up in Tumor	1	NA	2	Medium confidence
Pair_10	Pair_10_CRE28406	H3K27ac	active	Gained in Tumor	CTHRC1	Colorectal cancer	Up in Tumor	1	NA	0	Medium confidence
Pair_10	Pair_10_CRE28407	H3K27ac	active	Gained in Tumor	MET	Colorectal cancer	Up in Tumor	2	NA	2	Medium confidence
Pair_10	Pair_10_CRE28433	H3K27ac	active	Gained in Tumor	SLC16A1-AS1	Colorectal cancer	Up in Tumor	4	NA	0	Medium confidence
Pair_10	Pair_10_CRE28463	H3K27ac	active	Gained in Tumor	ARVCF	Colorectal cancer	Up in Tumor	2	NA	0	Medium confidence
Pair_10	Pair_10_CRE28535	H3K27ac	active	Gained in Tumor	CDCA7	Colorectal cancer	Up in Tumor	4	NA	0	Medium confidence
Pair_10	Pair_10_CRE28715	H3K27ac	active	Gained in Tumor	MTHFD1L	Colorectal cancer	Up in Tumor	9	4	0	Medium confidence
Pair_10	Pair_10_CRE28716	H3K27ac	active	Gained in Tumor	VENTX	Colorectal cancer	Up in Tumor	1	NA	0	Medium confidence
Pair_10	Pair_10_CRE28747	H3K27ac	active	Gained in Tumor	CEMIP	Colorectal cancer	Up in Tumor	3	NA	0	Medium confidence
Pair_10	Pair_10_CRE288	H3K27ac	active	Gained in Tumor	C20orf85	Colorectal cancer	NA	4	3	2	Medium confidence
Pair_10	Pair_10_CRE2887	H3K27ac	active	Gained in Tumor	AC021218.2	Colorectal cancer	Up in Tumor	2	NA	0	Medium confidence
Pair_10	Pair_10_CRE28882	H3K27ac	active	Gained in Tumor	FOXA2	Colorectal cancer	Up in Tumor	4	NA	0	Medium confidence
Pair_10	Pair_10_CRE28900	H3K27ac	active	Gained in Tumor	NFE2L3	Colorectal cancer	Up in Tumor	15	3	2	Medium confidence
Pair_10	Pair_10_CRE28919	H3K27ac	active	Gained in Tumor	TGFBI	Colorectal cancer	Up in Tumor	1	NA	0	Medium confidence
Pair_10	Pair_10_CRE28974	H3K27ac	active	Gained in Tumor	HECW2	Colorectal cancer	Up in Tumor	1	NA	2	Medium confidence
Pair_10	Pair_10_CRE28998	H3K27ac	active	Gained in Tumor	RUNX1	Colorectal cancer	Up in Tumor	2	NA	0	Medium confidence
Pair_10	Pair_10_CRE29045	H3K27ac	active	Gained in Tumor	PCNX2	Colorectal cancer	Up in Tumor	1	NA	0	Medium confidence
Pair_10	Pair_10_CRE29106	H3K27ac	active	Gained in Tumor	RPL12P12	Colorectal cancer	Up in Tumor	3	NA	1	Medium confidence
Pair_10	Pair_10_CRE29181	H3K27ac	active	Gained in Tumor	LACTB2	Colorectal cancer	Up in Tumor	4	NA	2	Medium confidence
Pair_10	Pair_10_CRE29261	H3K27ac	active	Gained in Tumor	C20orf204	Colorectal cancer	Up in Tumor	2	NA	0	Medium confidence
Pair_10	Pair_10_CRE29291	H3K27ac	active	Gained in Tumor	HOXA11	Colorectal cancer	Up in Tumor	3	NA	0	Medium confidence
Pair_10	Pair_10_CRE29334	H3K27ac	active	Gained in Tumor	KLHL23	Colorectal cancer	Up in Tumor	2	NA	1	Medium confidence
Pair_10	Pair_10_CRE29353	H3K27ac	active	Gained in Tumor	PGAP1	Colorectal cancer	Up in Tumor	2	NA	0	Medium confidence
Pair_10	Pair_10_CRE29391	H3K27ac	active	Gained in Tumor	PFDN4	Colorectal cancer	Up in Tumor	1	NA	0	Medium confidence
Pair_10	Pair_10_CRE294	H3K27ac	active	Gained in Tumor	NKD2	Colorectal cancer	Up in Tumor	1	NA	0	Medium confidence
Pair_10	Pair_10_CRE29441	H3K27ac	active	Gained in Tumor	SLC35E4	Colorectal cancer	Up in Tumor	1	NA	0	Medium confidence
Pair_10	Pair_10_CRE29468	H3K27ac	active	Gained in Tumor	FREM1	Colorectal cancer	Up in Tumor	1	NA	0	Medium confidence
Pair_10	Pair_10_CRE29507	H3K27ac	active	Gained in Tumor	CNTNAP2	Colorectal cancer	Up in Tumor	3	NA	0	Medium confidence
Pair_10	Pair_10_CRE29583	H3K27ac	active	Gained in Tumor	PMFBP1	Colorectal cancer	Up in Tumor	1	NA	0	Medium confidence
Pair_10	Pair_10_CRE29586	H3K27ac	active	Gained in Tumor	ASIC1	Colorectal cancer	Up in Tumor	4	NA	0	Medium confidence
Pair_10	Pair_10_CRE29666	H3K27ac	active	Gained in Tumor	SMYD3	Colorectal cancer	Up in Tumor	2	NA	0	Medium confidence
Pair_10	Pair_10_CRE29676	H3K27ac	active	Gained in Tumor	SCIRT	Colorectal cancer	Up in Tumor	4	NA	1	Medium confidence
Pair_10	Pair_10_CRE29691	H3K27ac	active	Gained in Tumor	NRTN	Colorectal cancer	No change	1	3	0	Medium confidence
Pair_10	Pair_10_CRE29692	H3K27ac	active	Gained in Tumor	CRNDE	Colorectal cancer	Up in Tumor	3	NA	1	Medium confidence
Pair_10	Pair_10_CRE29780	H3K27ac	active	Gained in Tumor	ZC3HAV1L	Colorectal cancer	Up in Tumor	1	NA	0	Medium confidence
Pair_10	Pair_10_CRE29791	H3K27ac	active	Gained in Tumor	RP3-325F22.5	Colorectal cancer	Up in Tumor	1	NA	1	Medium confidence
Pair_10	Pair_10_CRE2987	H3K27ac	active	Gained in Tumor	PMEPA1	Colorectal cancer	No change	1	4	2	Medium confidence
Pair_10	Pair_10_CRE29903	H3K27ac	active	Gained in Tumor	DNM3	Colorectal cancer	Up in Tumor	1	NA	0	Medium confidence
Pair_10	Pair_10_CRE29929	H3K27ac	active	Gained in Tumor	LINC01006	Colorectal cancer	Up in Tumor	1	NA	1	Medium confidence
Pair_10	Pair_10_CRE30015	H3K27ac	active	Gained in Tumor	CEP152	Colorectal cancer	Up in Tumor	1	NA	0	Medium confidence
Pair_10	Pair_10_CRE30048	H3K27ac	active	Gained in Tumor	CASC2	Colorectal cancer	Up in Tumor	1	NA	0	Medium confidence
Pair_10	Pair_10_CRE30087	H3K27ac	active	Gained in Tumor	LRRIQ4	Colorectal cancer	Up in Tumor	1	NA	2	Medium confidence
Pair_10	Pair_10_CRE30100	H3K27ac	active	Gained in Tumor	TMEM41A	Colorectal cancer	Up in Tumor	4	NA	0	Medium confidence
Pair_10	Pair_10_CRE30154	H3K27ac	active	Gained in Tumor	PGF	Colorectal cancer	Up in Tumor	3	NA	1	Medium confidence
Pair_10	Pair_10_CRE30155	H3K27ac	active	Gained in Tumor	MLEC	Colorectal cancer	Up in Tumor	1	NA	0	Medium confidence
Pair_10	Pair_10_CRE30197	H3K27ac	active	Gained in Tumor	TRIM31-AS1	Colorectal cancer	No change	1	1	2	Medium confidence
Pair_10	Pair_10_CRE3022	H3K27ac	active	Gained in Tumor	DDX10	Colorectal cancer	Up in Tumor	2	NA	1	Medium confidence
Pair_10	Pair_10_CRE30230	H3K27ac	active	Gained in Tumor	TRAF5	Colorectal cancer	Up in Tumor	2	NA	1	Medium confidence
Pair_10	Pair_10_CRE30290	H3K27ac	active	Gained in Tumor	CCL24	Colorectal cancer	Up in Tumor	1	NA	0	Medium confidence
Pair_10	Pair_10_CRE30319	H3K27ac	active	Gained in Tumor	CBWD1	Colorectal cancer	Up in Tumor	5	NA	0	Medium confidence
Pair_10	Pair_10_CRE3034	H3K27ac	active	Gained in Tumor	FGGY	Colorectal cancer	Up in Tumor	1	NA	1	Medium confidence
Pair_10	Pair_10_CRE30387	H3K27ac	active	Gained in Tumor	SLC5A6	Colorectal cancer	Up in Tumor	4	NA	0	Medium confidence
Pair_10	Pair_10_CRE3050	H3K27ac	active	Gained in Tumor	TCF7	Colorectal cancer	Up in Tumor	4	NA	0	Medium confidence
Pair_10	Pair_10_CRE30500	H3K27ac	active	Gained in Tumor	RP11-150O12.3	Colorectal cancer	Up in Tumor	1	NA	1	Medium confidence
Pair_10	Pair_10_CRE30545	H3K27ac	active	Gained in Tumor	EDAR	Colorectal cancer	Up in Tumor	1	NA	0	Medium confidence
Pair_10	Pair_10_CRE30690	H3K27ac	active	Gained in Tumor	POLD1	Colorectal cancer	Up in Tumor	1	NA	0	Medium confidence
Pair_10	Pair_10_CRE3072	H3K27ac	active	Gained in Tumor	TNFRSF11B	Colorectal cancer	Up in Tumor	3	NA	0	Medium confidence
Pair_10	Pair_10_CRE30807	H3K27ac	active	Gained in Tumor	WDR72	Colorectal cancer	Up in Tumor	1	NA	0	Medium confidence
Pair_10	Pair_10_CRE30854	H3K27ac	active	Gained in Tumor	IMPDH1	Colorectal cancer	Up in Tumor	2	NA	2	Medium confidence
Pair_10	Pair_10_CRE30889	H3K27ac	active	Gained in Tumor	BACE2	Colorectal cancer	Up in Tumor	5	NA	2	Medium confidence
Pair_10	Pair_10_CRE30921	H3K27ac	active	Gained in Tumor	AXIN2	Colorectal cancer	Up in Tumor	1	17	0	Medium confidence
Pair_10	Pair_10_CRE30963	H3K27ac	active	Gained in Tumor	GRAMD1A	Colorectal cancer	Up in Tumor	1	NA	0	Medium confidence
Pair_10	Pair_10_CRE30988	H3K27ac	active	Gained in Tumor	DNM3	Colorectal cancer	Up in Tumor	4	NA	0	Medium confidence
Pair_10	Pair_10_CRE31007	H3K27ac	active	Gained in Tumor	SLC7A5	Colorectal cancer	Up in Tumor	3	NA	0	Medium confidence
Pair_10	Pair_10_CRE31041	H3K27ac	active	Gained in Tumor	REG4	Colorectal cancer	Up in Tumor	1	NA	0	Medium confidence
Pair_10	Pair_10_CRE31088	H3K27ac	active	Gained in Tumor	SLC16A1-AS1	Colorectal cancer	Up in Tumor	1	NA	1	Medium confidence
Pair_10	Pair_10_CRE31091	H3K27ac	active	Gained in Tumor	PLCB4	Colorectal cancer	Up in Tumor	3	NA	0	Medium confidence
Pair_10	Pair_10_CRE31138	H3K27ac	active	Gained in Tumor	MTHFD1L	Colorectal cancer	Up in Tumor	3	NA	0	Medium confidence
Pair_10	Pair_10_CRE31205	H3K27ac	active	Gained in Tumor	ADORA2B	Colorectal cancer	No change	5	3	1	Medium confidence
Pair_10	Pair_10_CRE3130	H3K27ac	active	Gained in Tumor	IL33	Colorectal cancer	Up in Tumor	1	NA	0	Medium confidence
Pair_10	Pair_10_CRE31344	H3K27ac	active	Gained in Tumor	CHD6	Colorectal cancer	Up in Tumor	3	NA	2	Medium confidence
Pair_10	Pair_10_CRE31347	H3K27ac	active	Gained in Tumor	TNFRSF11B	Colorectal cancer	Up in Tumor	3	NA	0	Medium confidence
Pair_10	Pair_10_CRE31352	H3K27ac	active	Gained in Tumor	SH3BP4	Colorectal cancer	Up in Tumor	2	NA	0	Medium confidence
Pair_10	Pair_10_CRE31370	H3K27ac	active	Gained in Tumor	S100P	Colorectal cancer	Up in Tumor	1	NA	1	Medium confidence
Pair_10	Pair_10_CRE31381	H3K27ac	active	Gained in Tumor	ENC1	Colorectal cancer	Up in Tumor	5	NA	0	Medium confidence
Pair_10	Pair_10_CRE31431	H3K27ac	active	Gained in Tumor	GNG4	Colorectal cancer	Up in Tumor	5	NA	0	Medium confidence
Pair_10	Pair_10_CRE31445	H3K27ac	active	Gained in Tumor	CKAP5	Colorectal cancer	Up in Tumor	2	NA	0	Medium confidence
Pair_10	Pair_10_CRE31455	H3K27ac	active	Gained in Tumor	EDAR	Colorectal cancer	Up in Tumor	1	NA	2	Medium confidence
Pair_10	Pair_10_CRE31460	H3K27ac	active	Gained in Tumor	REG4	Colorectal cancer	Up in Tumor	1	NA	1	Medium confidence
Pair_10	Pair_10_CRE31479	H3K27ac	active	Gained in Tumor	LMBR1	Colorectal cancer	Up in Tumor	1	NA	0	Medium confidence
Pair_10	Pair_10_CRE31503	H3K27ac	active	Gained in Tumor	DNM3	Colorectal cancer	Up in Tumor	1	NA	0	Medium confidence
Pair_10	Pair_10_CRE31516	H3K27ac	active	Gained in Tumor	SULF1	Colorectal cancer	Up in Tumor	2	NA	0	Medium confidence
Pair_10	Pair_10_CRE31635	H3K27ac	active	Gained in Tumor	ARNTL2	Colorectal cancer	Up in Tumor	2	NA	0	Medium confidence
Pair_10	Pair_10_CRE31704	H3K27ac	active	Gained in Tumor	RP11-272L14.3	Colorectal cancer	NA	1	2	1	Medium confidence
Pair_10	Pair_10_CRE31711	H3K27ac	active	Gained in Tumor	JPH1	Colorectal cancer	Up in Tumor	2	NA	0	Medium confidence
Pair_10	Pair_10_CRE31781	H3K27ac	active	Gained in Tumor	E2F8	Colorectal cancer	Up in Tumor	1	NA	0	Medium confidence
Pair_10	Pair_10_CRE31854	H3K27ac	active	Gained in Tumor	COL27A1	Colorectal cancer	Up in Tumor	5	NA	2	Medium confidence
Pair_10	Pair_10_CRE31898	H3K27ac	active	Gained in Tumor	FAM86C2P	Colorectal cancer	Up in Tumor	4	NA	2	Medium confidence
Pair_10	Pair_10_CRE31989	H3K27ac	active	Gained in Tumor	MIPEP	Colorectal cancer	Up in Tumor	3	NA	0	Medium confidence
Pair_10	Pair_10_CRE32022	H3K27ac	active	Gained in Tumor	C6orf223	Colorectal cancer	Up in Tumor	5	NA	1	Medium confidence
Pair_10	Pair_10_CRE32043	H3K27ac	active	Gained in Tumor	CDH4	Colorectal cancer	Up in Tumor	1	NA	0	Medium confidence
Pair_10	Pair_10_CRE32052	H3K27ac	active	Gained in Tumor	SLC12A2	Colorectal cancer	Up in Tumor	1	NA	1	Medium confidence
Pair_10	Pair_10_CRE32056	H3K27ac	active	Gained in Tumor	CDKN3	Colorectal cancer	Up in Tumor	1	NA	0	Medium confidence
Pair_10	Pair_10_CRE32127	H3K27ac	active	Gained in Tumor	WDR72	Colorectal cancer	Up in Tumor	2	NA	0	Medium confidence
Pair_10	Pair_10_CRE32254	H3K27ac	active	Gained in Tumor	STXBP1	Colorectal cancer	Up in Tumor	4	NA	1	Medium confidence
Pair_10	Pair_10_CRE32265	H3K27ac	active	Gained in Tumor	CASP2	Colorectal cancer	No change	3	5	0	Medium confidence
Pair_10	Pair_10_CRE32307	H3K27ac	active	Gained in Tumor	GDPD5	Colorectal cancer	Up in Tumor	2	NA	0	Medium confidence
Pair_10	Pair_10_CRE32356	H3K27ac	active	Gained in Tumor	FAM169A	Colorectal cancer	Up in Tumor	2	NA	2	Medium confidence
Pair_10	Pair_10_CRE324	H3K27ac	active	Gained in Tumor	DNAH6	Colorectal cancer	Up in Tumor	1	NA	2	Medium confidence
Pair_10	Pair_10_CRE3240	H3K27ac	active	Gained in Tumor	BACE2	Colorectal cancer	Up in Tumor	1	NA	0	Medium confidence
Pair_10	Pair_10_CRE32493	H3K27ac	active	Gained in Tumor	CMTM8	Colorectal cancer	Up in Tumor	5	NA	1	Medium confidence
Pair_10	Pair_10_CRE32513	H3K27ac	active	Gained in Tumor	NAV2	Colorectal cancer	Up in Tumor	3	NA	0	Medium confidence
Pair_10	Pair_10_CRE32700	H3K27ac	active	Gained in Tumor	SOX9	Colorectal cancer	Up in Tumor	2	NA	1	Medium confidence
Pair_10	Pair_10_CRE32787	H3K27ac	active	Gained in Tumor	MIR17HG	Colorectal cancer	Up in Tumor	1	NA	1	Medium confidence
Pair_10	Pair_10_CRE32809	H3K27ac	active	Gained in Tumor	POFUT1	Colorectal cancer	Up in Tumor	1	NA	1	Medium confidence
Pair_10	Pair_10_CRE32897	H3K27ac	active	Gained in Tumor	RP11-150O12.3	Colorectal cancer	Up in Tumor	1	NA	1	Medium confidence
Pair_10	Pair_10_CRE32915	H3K27ac	active	Gained in Tumor	SMARCC1	Colorectal cancer	Up in Tumor	2	NA	2	Medium confidence
Pair_10	Pair_10_CRE32965	H3K27ac	active	Gained in Tumor	PLCB4	Colorectal cancer	Up in Tumor	5	NA	0	Medium confidence
Pair_10	Pair_10_CRE3312	H3K27ac	active	Gained in Tumor	FAM3B	Colorectal cancer	Up in Tumor	5	NA	2	Medium confidence
Pair_10	Pair_10_CRE33124	H3K27ac	active	Gained in Tumor	TSPAN5	Colorectal cancer	Up in Tumor	2	NA	1	Medium confidence
Pair_10	Pair_10_CRE33129	H3K27ac	active	Gained in Tumor	AXIN2	Colorectal cancer	Up in Tumor	3	NA	0	Medium confidence
Pair_10	Pair_10_CRE33170	H3K27ac	active	Gained in Tumor	NPFFR1	Colorectal cancer	Up in Tumor	4	NA	0	Medium confidence
Pair_10	Pair_10_CRE33262	H3K27ac	active	Gained in Tumor	AMOT	Colorectal cancer	Up in Tumor	1	NA	2	Medium confidence
Pair_10	Pair_10_CRE333	H3K27ac	active	Gained in Tumor	RPL14P1	Colorectal cancer	Up in Tumor	2	NA	1	Medium confidence
Pair_10	Pair_10_CRE33302	H3K27ac	active	Gained in Tumor	BCL11A	Colorectal cancer	Up in Tumor	4	NA	1	Medium confidence
Pair_10	Pair_10_CRE3331	H3K27ac	active	Gained in Tumor	RPS24P19	Colorectal cancer	Up in Tumor	1	NA	2	Medium confidence
Pair_10	Pair_10_CRE33318	H3K27ac	active	Gained in Tumor	ABCC2	Colorectal cancer	Up in Tumor	2	NA	0	Medium confidence
Pair_10	Pair_10_CRE33357	H3K27ac	active	Gained in Tumor	LIPM	Colorectal cancer	Up in Tumor	4	NA	0	Medium confidence
Pair_10	Pair_10_CRE33381	H3K27ac	active	Gained in Tumor	H3P36	Colorectal cancer	NA	2	4	0	Medium confidence
Pair_10	Pair_10_CRE33411	H3K27ac	active	Gained in Tumor	LRCH1	Colorectal cancer	Up in Tumor	3	6	0	Medium confidence
Pair_10	Pair_10_CRE33422	H3K27ac	active	Gained in Tumor	KCNQ1OT1	Colorectal cancer	Up in Tumor	2	NA	2	Medium confidence
Pair_10	Pair_10_CRE33480	H3K27ac	active	Gained in Tumor	ANKRD22	Colorectal cancer	Up in Tumor	1	NA	0	Medium confidence
Pair_10	Pair_10_CRE33550	H3K27ac	active	Gained in Tumor	FERMT1	Colorectal cancer	Up in Tumor	2	NA	0	Medium confidence
Pair_10	Pair_10_CRE33581	H3K27ac	active	Gained in Tumor	POU5F1B	Colorectal cancer	Up in Tumor	1	NA	0	Medium confidence
Pair_10	Pair_10_CRE33635	H3K27ac	active	Gained in Tumor	CFAP92	Colorectal cancer	Up in Tumor	4	NA	2	Medium confidence
Pair_10	Pair_10_CRE33651	H3K27ac	active	Gained in Tumor	DRD2	Colorectal cancer	Up in Tumor	5	NA	2	Medium confidence
Pair_10	Pair_10_CRE33686	H3K27ac	active	Gained in Tumor	PCDH17	Colorectal cancer	Up in Tumor	5	NA	0	Medium confidence
Pair_10	Pair_10_CRE3371	H3K27ac	active	Gained in Tumor	DPEP1	Colorectal cancer	Up in Tumor	2	NA	2	Medium confidence
Pair_10	Pair_10_CRE33739	H3K27ac	active	Gained in Tumor	ASS1	Colorectal cancer	No change	1	3	1	Medium confidence
Pair_10	Pair_10_CRE33780	H3K27ac	active	Gained in Tumor	PHF19	Colorectal cancer	Up in Tumor	1	NA	0	Medium confidence
Pair_10	Pair_10_CRE33929	H3K27ac	active	Gained in Tumor	KDM1A	Colorectal cancer	Up in Tumor	1	NA	1	Medium confidence
Pair_10	Pair_10_CRE33930	H3K27ac	active	Gained in Tumor	PTPN14	Colorectal cancer	Up in Tumor	2	29	2	Medium confidence
Pair_10	Pair_10_CRE33939	H3K27ac	active	Gained in Tumor	EPRS1	Colorectal cancer	Up in Tumor	1	NA	0	Medium confidence
Pair_10	Pair_10_CRE3394	H3K27ac	active	Gained in Tumor	AXIN2	Colorectal cancer	Up in Tumor	1	NA	0	Medium confidence
Pair_10	Pair_10_CRE33963	H3K27ac	active	Gained in Tumor	ENC1	Colorectal cancer	Up in Tumor	3	NA	0	Medium confidence
Pair_10	Pair_10_CRE3401	H3K27ac	active	Gained in Tumor	CCL24	Colorectal cancer	Up in Tumor	2	NA	1	Medium confidence
Pair_10	Pair_10_CRE34040	H3K27ac	active	Gained in Tumor	FAM227A	Colorectal cancer	Up in Tumor	5	NA	1	Medium confidence
Pair_10	Pair_10_CRE34087	H3K27ac	active	Gained in Tumor	EREG	Colorectal cancer	Up in Tumor	1	NA	0	Medium confidence
Pair_10	Pair_10_CRE34089	H3K27ac	active	Gained in Tumor	REG4	Colorectal cancer	Up in Tumor	1	NA	1	Medium confidence
Pair_10	Pair_10_CRE34259	H3K27ac	active	Gained in Tumor	CASC2	Colorectal cancer	Up in Tumor	3	NA	0	Medium confidence
Pair_10	Pair_10_CRE3436	H3K27ac	active	Gained in Tumor	TTYH3	Colorectal cancer	Up in Tumor	4	NA	1	Medium confidence
Pair_10	Pair_10_CRE34364	H3K27ac	active	Gained in Tumor	AC021218.2	Colorectal cancer	Up in Tumor	1	16	0	Medium confidence
Pair_10	Pair_10_CRE34365	H3K27ac	active	Gained in Tumor	PRKDC	Colorectal cancer	Up in Tumor	4	NA	0	Medium confidence
Pair_10	Pair_10_CRE34370	H3K27ac	active	Gained in Tumor	PROX1	Colorectal cancer	Up in Tumor	1	NA	0	Medium confidence
Pair_10	Pair_10_CRE344	H3K27ac	active	Gained in Tumor	IL33	Colorectal cancer	Up in Tumor	1	NA	0	Medium confidence
Pair_10	Pair_10_CRE34464	H3K27ac	active	Gained in Tumor	RCC2	Colorectal cancer	Up in Tumor	5	NA	2	Medium confidence
Pair_10	Pair_10_CRE34471	H3K27ac	active	Gained in Tumor	ROBO2	Colorectal cancer	Up in Tumor	3	NA	0	Medium confidence
Pair_10	Pair_10_CRE34526	H3K27ac	active	Gained in Tumor	POU2F3	Colorectal cancer	Up in Tumor	1	NA	1	Medium confidence
Pair_10	Pair_10_CRE34630	H3K27ac	active	Gained in Tumor	FERMT1	Colorectal cancer	Up in Tumor	1	NA	0	Medium confidence
Pair_10	Pair_10_CRE34639	H3K27ac	active	Gained in Tumor	RUNX1	Colorectal cancer	Up in Tumor	2	NA	1	Medium confidence
Pair_10	Pair_10_CRE3465	H3K27ac	active	Gained in Tumor	ASF1B	Colorectal cancer	Up in Tumor	5	NA	2	Medium confidence
Pair_10	Pair_10_CRE3466	H3K27ac	active	Gained in Tumor	NMD3	Colorectal cancer	Up in Tumor	5	NA	0	Medium confidence
Pair_10	Pair_10_CRE34665	H3K27ac	active	Gained in Tumor	RP11-406G20.1	Colorectal cancer	NA	3	3	0	Medium confidence
Pair_10	Pair_10_CRE34732	H3K27ac	active	Gained in Tumor	NKD1	Colorectal cancer	Up in Tumor	1	NA	0	Medium confidence
Pair_10	Pair_10_CRE3475	H3K27ac	active	Gained in Tumor	EPHB1	Colorectal cancer	Up in Tumor	2	NA	0	Medium confidence
Pair_10	Pair_10_CRE34758	H3K27ac	active	Gained in Tumor	CCDC113	Colorectal cancer	Up in Tumor	1	NA	0	Medium confidence
Pair_10	Pair_10_CRE34809	H3K27ac	active	Gained in Tumor	AHCY	Colorectal cancer	Up in Tumor	4	NA	2	Medium confidence
Pair_10	Pair_10_CRE34903	H3K27ac	active	Gained in Tumor	PGF	Colorectal cancer	Up in Tumor	4	22	1	Medium confidence
Pair_10	Pair_10_CRE34914	H3K27ac	active	Gained in Tumor	TSPAN5	Colorectal cancer	Up in Tumor	2	6	1	Medium confidence
Pair_10	Pair_10_CRE34957	H3K27ac	active	Gained in Tumor	SLC6A20	Colorectal cancer	Up in Tumor	4	NA	1	Medium confidence
Pair_10	Pair_10_CRE350	H3K27ac	active	Gained in Tumor	IGFL4	Colorectal cancer	Up in Tumor	1	NA	0	Medium confidence
Pair_10	Pair_10_CRE3509	H3K27ac	active	Gained in Tumor	RTKN	Colorectal cancer	Up in Tumor	2	NA	2	Medium confidence
Pair_10	Pair_10_CRE35103	H3K27ac	active	Gained in Tumor	CTD-2589H19.6	Colorectal cancer	Up in Tumor	2	NA	1	Medium confidence
Pair_10	Pair_10_CRE35110	H3K27ac	active	Gained in Tumor	SCLY	Colorectal cancer	Up in Tumor	5	NA	2	Medium confidence
Pair_10	Pair_10_CRE35163	H3K27ac	active	Gained in Tumor	CACNA1D	Colorectal cancer	Up in Tumor	2	NA	2	Medium confidence
Pair_10	Pair_10_CRE3522	H3K27ac	active	Gained in Tumor	LYZ	Colorectal cancer	Up in Tumor	2	NA	1	Medium confidence
Pair_10	Pair_10_CRE35225	H3K27ac	active	Gained in Tumor	TERT	Colorectal cancer	Up in Tumor	1	NA	0	Medium confidence
Pair_10	Pair_10_CRE35234	H3K27ac	active	Gained in Tumor	GDPD5	Colorectal cancer	Up in Tumor	2	NA	0	Medium confidence
Pair_10	Pair_10_CRE35261	H3K27ac	active	Gained in Tumor	VSNL1	Colorectal cancer	Up in Tumor	3	NA	1	Medium confidence
Pair_10	Pair_10_CRE35300	H3K27ac	active	Gained in Tumor	ADAT2	Colorectal cancer	Up in Tumor	3	NA	1	Medium confidence
Pair_10	Pair_10_CRE35364	H3K27ac	active	Gained in Tumor	MRGBP	Colorectal cancer	Up in Tumor	5	NA	0	Medium confidence
Pair_10	Pair_10_CRE3540	H3K27ac	active	Gained in Tumor	KCNH8	Colorectal cancer	Up in Tumor	2	NA	1	Medium confidence
Pair_10	Pair_10_CRE35404	H3K27ac	active	Gained in Tumor	NCR3LG1	Colorectal cancer	Up in Tumor	1	NA	1	Medium confidence
Pair_10	Pair_10_CRE35415	H3K27ac	active	Gained in Tumor	INTS13	Colorectal cancer	Up in Tumor	1	NA	0	Medium confidence
Pair_10	Pair_10_CRE35450	H3K27ac	active	Gained in Tumor	JPH1	Colorectal cancer	Up in Tumor	1	NA	2	Medium confidence
Pair_10	Pair_10_CRE35470	H3K27ac	active	Gained in Tumor	TUSC8	Colorectal cancer	Up in Tumor	1	NA	1	Medium confidence
Pair_10	Pair_10_CRE3551	H3K27ac	active	Gained in Tumor	SHROOM4	Colorectal cancer	Up in Tumor	1	NA	0	Medium confidence
Pair_10	Pair_10_CRE35629	H3K27ac	active	Gained in Tumor	DDX10	Colorectal cancer	Up in Tumor	10	3	2	Medium confidence
Pair_10	Pair_10_CRE35652	H3K27ac	active	Gained in Tumor	PROX1	Colorectal cancer	Up in Tumor	3	NA	0	Medium confidence
Pair_10	Pair_10_CRE35669	H3K27ac	active	Gained in Tumor	EPHB3	Colorectal cancer	Up in Tumor	1	5	3	Medium confidence
Pair_10	Pair_10_CRE35684	H3K27ac	active	Gained in Tumor	KCNN4	Colorectal cancer	Up in Tumor	1	20	0	Medium confidence
Pair_10	Pair_10_CRE35741	H3K27ac	active	Gained in Tumor	SMYD2	Colorectal cancer	Up in Tumor	3	22	2	Medium confidence
Pair_10	Pair_10_CRE35842	H3K27ac	active	Gained in Tumor	FUT6	Colorectal cancer	No change	2	4	0	Medium confidence
Pair_10	Pair_10_CRE35992	H3K27ac	active	Gained in Tumor	KNL1	Colorectal cancer	Up in Tumor	2	NA	0	Medium confidence
Pair_10	Pair_10_CRE35997	H3K27ac	active	Gained in Tumor	RUBCNL	Colorectal cancer	Up in Tumor	3	NA	2	Medium confidence
Pair_10	Pair_10_CRE36047	H3K27ac	active	Gained in Tumor	STIL	Colorectal cancer	Up in Tumor	1	NA	0	Medium confidence
Pair_10	Pair_10_CRE36131	H3K27ac	active	Gained in Tumor	TGFBI	Colorectal cancer	Up in Tumor	1	NA	1	Medium confidence
Pair_10	Pair_10_CRE36178	H3K27ac	active	Gained in Tumor	RP11-691H4.3	Colorectal cancer	NA	2	5	1	Medium confidence
Pair_10	Pair_10_CRE36196	H3K27ac	active	Gained in Tumor	RPS4X	Colorectal cancer	Up in Tumor	3	NA	1	Medium confidence
Pair_10	Pair_10_CRE3622	H3K27ac	active	Gained in Tumor	ETV4	Colorectal cancer	Up in Tumor	3	NA	2	Medium confidence
Pair_10	Pair_10_CRE36270	H3K27ac	active	Gained in Tumor	AXIN2	Colorectal cancer	Up in Tumor	4	NA	0	Medium confidence
Pair_10	Pair_10_CRE36306	H3K27ac	active	Gained in Tumor	ATAD2	Colorectal cancer	Up in Tumor	2	NA	0	Medium confidence
Pair_10	Pair_10_CRE36332	H3K27ac	active	Gained in Tumor	C6orf223	Colorectal cancer	Up in Tumor	7	3	0	Medium confidence
Pair_10	Pair_10_CRE36349	H3K27ac	active	Gained in Tumor	CASC2	Colorectal cancer	Up in Tumor	3	NA	1	Medium confidence
Pair_10	Pair_10_CRE36484	H3K27ac	active	Gained in Tumor	POLR1E	Colorectal cancer	Up in Tumor	22	4	2	Medium confidence
Pair_10	Pair_10_CRE36613	H3K27ac	active	Gained in Tumor	AXIN2	Colorectal cancer	Up in Tumor	1	NA	0	Medium confidence
Pair_10	Pair_10_CRE36634	H3K27ac	active	Gained in Tumor	STK31	Colorectal cancer	Up in Tumor	3	NA	0	Medium confidence
Pair_10	Pair_10_CRE3664	H3K27ac	active	Gained in Tumor	TMPRSS5	Colorectal cancer	Up in Tumor	1	NA	1	Medium confidence
Pair_10	Pair_10_CRE36751	H3K27ac	active	Gained in Tumor	RUNX1	Colorectal cancer	Up in Tumor	4	NA	0	Medium confidence
Pair_10	Pair_10_CRE36786	H3K27ac	active	Gained in Tumor	HNRNPA1P26	Colorectal cancer	Up in Tumor	1	NA	2	Medium confidence
Pair_10	Pair_10_CRE36795	H3K27ac	active	Gained in Tumor	RASA3-IT1	Colorectal cancer	NA	3	3	1	Medium confidence
Pair_10	Pair_10_CRE36862	H3K27ac	active	Gained in Tumor	MTHFD1L	Colorectal cancer	Up in Tumor	2	NA	2	Medium confidence
Pair_10	Pair_10_CRE36874	H3K27ac	active	Gained in Tumor	RP11-223C24.1	Colorectal cancer	NA	5	4	2	Medium confidence
Pair_10	Pair_10_CRE36879	H3K27ac	active	Gained in Tumor	DPEP1	Colorectal cancer	Up in Tumor	3	NA	0	Medium confidence
Pair_10	Pair_10_CRE36896	H3K27ac	active	Gained in Tumor	SPC25	Colorectal cancer	Up in Tumor	1	NA	0	Medium confidence
Pair_10	Pair_10_CRE3691	H3K27ac	active	Gained in Tumor	SCAANT1	Colorectal cancer	NA	3	2	1	Medium confidence
Pair_10	Pair_10_CRE36923	H3K27ac	active	Gained in Tumor	EIF1AX	Colorectal cancer	Up in Tumor	3	NA	1	Medium confidence
Pair_10	Pair_10_CRE3695	H3K27ac	active	Gained in Tumor	ASIC1	Colorectal cancer	Up in Tumor	1	NA	1	Medium confidence
Pair_10	Pair_10_CRE36997	H3K27ac	active	Gained in Tumor	EPHB4	Colorectal cancer	Up in Tumor	2	NA	2	Medium confidence
Pair_10	Pair_10_CRE370	H3K27ac	active	Gained in Tumor	IL33	Colorectal cancer	Up in Tumor	1	NA	1	Medium confidence
Pair_10	Pair_10_CRE37075	H3K27ac	active	Gained in Tumor	GTF3A	Colorectal cancer	Up in Tumor	1	NA	0	Medium confidence
Pair_10	Pair_10_CRE37285	H3K27ac	active	Gained in Tumor	FAM169A	Colorectal cancer	Up in Tumor	1	NA	2	Medium confidence
Pair_10	Pair_10_CRE3731	H3K27ac	active	Gained in Tumor	TMPRSS13	Colorectal cancer	Up in Tumor	1	NA	0	Medium confidence
Pair_10	Pair_10_CRE37367	H3K27ac	active	Gained in Tumor	SOX9-AS1	Colorectal cancer	Up in Tumor	3	NA	2	Medium confidence
Pair_10	Pair_10_CRE37398	H3K27ac	active	Gained in Tumor	RN7SL706P	Colorectal cancer	NA	4	4	1	Medium confidence
Pair_10	Pair_10_CRE37469	H3K27ac	active	Gained in Tumor	RP11-37B2.1	Colorectal cancer	Up in Tumor	1	NA	0	Medium confidence
Pair_10	Pair_10_CRE3753	H3K27ac	active	Gained in Tumor	CLDN2	Colorectal cancer	Up in Tumor	5	NA	1	Medium confidence
Pair_10	Pair_10_CRE3759	H3K27ac	active	Gained in Tumor	CARD14	Colorectal cancer	Up in Tumor	2	NA	0	Medium confidence
Pair_10	Pair_10_CRE37636	H3K27ac	active	Gained in Tumor	ZNF280C	Colorectal cancer	Up in Tumor	2	NA	1	Medium confidence
Pair_10	Pair_10_CRE37638	H3K27ac	active	Gained in Tumor	POU2F3	Colorectal cancer	Up in Tumor	5	NA	2	Medium confidence
Pair_10	Pair_10_CRE37681	H3K27ac	active	Gained in Tumor	MTHFD1L	Colorectal cancer	Up in Tumor	2	11	1	Medium confidence
Pair_10	Pair_10_CRE37749	H3K27ac	active	Gained in Tumor	ZBTB41	Colorectal cancer	Up in Tumor	3	NA	0	Medium confidence
Pair_10	Pair_10_CRE37781	H3K27ac	active	Gained in Tumor	SMYD3	Colorectal cancer	Up in Tumor	4	NA	0	Medium confidence
Pair_10	Pair_10_CRE37790	H3K27ac	active	Gained in Tumor	CCL24	Colorectal cancer	Up in Tumor	5	NA	0	Medium confidence
Pair_10	Pair_10_CRE37797	H3K27ac	active	Gained in Tumor	ZDHHC9	Colorectal cancer	Up in Tumor	3	NA	0	Medium confidence
Pair_10	Pair_10_CRE37838	H3K27ac	active	Gained in Tumor	RP11-308D16.2	Colorectal cancer	Up in Tumor	3	NA	1	Medium confidence
Pair_10	Pair_10_CRE37855	H3K27ac	active	Gained in Tumor	PXYLP1	Colorectal cancer	Up in Tumor	5	11	2	Medium confidence
Pair_10	Pair_10_CRE37883	H3K27ac	active	Gained in Tumor	PCAT7	Colorectal cancer	Up in Tumor	1	NA	1	Medium confidence
Pair_10	Pair_10_CRE37961	H3K27ac	active	Gained in Tumor	RRM2	Colorectal cancer	Up in Tumor	2	NA	1	Medium confidence
Pair_10	Pair_10_CRE37977	H3K27ac	active	Gained in Tumor	BLM	Colorectal cancer	Up in Tumor	1	NA	1	Medium confidence
Pair_10	Pair_10_CRE37989	H3K27ac	active	Gained in Tumor	TTYH3	Colorectal cancer	Up in Tumor	5	NA	1	Medium confidence
Pair_10	Pair_10_CRE38038	H3K27ac	active	Gained in Tumor	Y_RNA	Colorectal cancer	No change	3	5	0	Medium confidence
Pair_10	Pair_10_CRE3805	H3K27ac	active	Gained in Tumor	NEB	Colorectal cancer	Up in Tumor	2	NA	1	Medium confidence
Pair_10	Pair_10_CRE38170	H3K27ac	active	Gained in Tumor	PMEPA1	Colorectal cancer	No change	4	3	0	Medium confidence
Pair_10	Pair_10_CRE38178	H3K27ac	active	Gained in Tumor	CTD-2227E11.1	Colorectal cancer	Up in Tumor	3	NA	0	Medium confidence
Pair_10	Pair_10_CRE38185	H3K27ac	active	Gained in Tumor	TNFSF15	Colorectal cancer	Up in Tumor	2	NA	0	Medium confidence
Pair_10	Pair_10_CRE382	H3K27ac	active	Gained in Tumor	FGGY	Colorectal cancer	Up in Tumor	1	NA	1	Medium confidence
Pair_10	Pair_10_CRE38236	H3K27ac	active	Gained in Tumor	ATP11A	Colorectal cancer	Up in Tumor	10	4	0	Medium confidence
Pair_10	Pair_10_CRE38303	H3K27ac	active	Gained in Tumor	ARSD-AS1	Colorectal cancer	NA	1	4	1	Medium confidence
Pair_10	Pair_10_CRE38304	H3K27ac	active	Gained in Tumor	CYP2B6	Colorectal cancer	Up in Tumor	2	NA	2	Medium confidence
Pair_10	Pair_10_CRE38328	H3K27ac	active	Gained in Tumor	POP1	Colorectal cancer	Up in Tumor	19	3	1	Medium confidence
Pair_10	Pair_10_CRE38362	H3K27ac	active	Gained in Tumor	EREG	Colorectal cancer	Up in Tumor	3	NA	1	Medium confidence
Pair_10	Pair_10_CRE38382	H3K27ac	active	Gained in Tumor	MAP7D2	Colorectal cancer	Up in Tumor	1	NA	1	Medium confidence
Pair_10	Pair_10_CRE38453	H3K27ac	active	Gained in Tumor	PCCA	Colorectal cancer	Up in Tumor	5	NA	0	Medium confidence
Pair_10	Pair_10_CRE3851	H3K27ac	active	Gained in Tumor	NCR3LG1	Colorectal cancer	Up in Tumor	1	NA	2	Medium confidence
Pair_10	Pair_10_CRE38517	H3K27ac	active	Gained in Tumor	SLC12A2	Colorectal cancer	Up in Tumor	2	NA	1	Medium confidence
Pair_10	Pair_10_CRE38545	H3K27ac	active	Gained in Tumor	SRPX2	Colorectal cancer	Up in Tumor	2	NA	1	Medium confidence
Pair_10	Pair_10_CRE3858	H3K27ac	active	Gained in Tumor	DUSP15	Colorectal cancer	Up in Tumor	3	NA	2	Medium confidence
Pair_10	Pair_10_CRE3859	H3K27ac	active	Gained in Tumor	ANLN	Colorectal cancer	Up in Tumor	4	NA	2	Medium confidence
Pair_10	Pair_10_CRE3864	H3K27ac	active	Gained in Tumor	GRIN2B	Colorectal cancer	Up in Tumor	3	NA	0	Medium confidence
Pair_10	Pair_10_CRE38650	H3K27ac	active	Gained in Tumor	GPCPD1	Colorectal cancer	Up in Tumor	2	NA	0	Medium confidence
Pair_10	Pair_10_CRE38749	H3K27ac	active	Gained in Tumor	SNORC	Colorectal cancer	No change	1	1	0	Medium confidence
Pair_10	Pair_10_CRE3876	H3K27ac	active	Gained in Tumor	CASC15	Colorectal cancer	Up in Tumor	4	NA	0	Medium confidence
Pair_10	Pair_10_CRE38762	H3K27ac	active	Gained in Tumor	CHD6	Colorectal cancer	Up in Tumor	4	NA	2	Medium confidence
Pair_10	Pair_10_CRE38794	H3K27ac	active	Gained in Tumor	ENSG10010135860.1	Colorectal cancer	NA	1	3	1	Medium confidence
Pair_10	Pair_10_CRE3900	H3K27ac	active	Gained in Tumor	LINC01605	Colorectal cancer	Up in Tumor	3	NA	0	Medium confidence
Pair_10	Pair_10_CRE39006	H3K27ac	active	Gained in Tumor	CELSR1	Colorectal cancer	Up in Tumor	1	NA	1	Medium confidence
Pair_10	Pair_10_CRE39015	H3K27ac	active	Gained in Tumor	ASCL2	Colorectal cancer	Up in Tumor	1	NA	0	Medium confidence
Pair_10	Pair_10_CRE39059	H3K27ac	active	Gained in Tumor	SPDL1	Colorectal cancer	Up in Tumor	4	NA	1	Medium confidence
Pair_10	Pair_10_CRE39099	H3K27ac	active	Gained in Tumor	STC1	Colorectal cancer	Up in Tumor	4	NA	2	Medium confidence
Pair_10	Pair_10_CRE39163	H3K27ac	active	Gained in Tumor	RN7SL748P	Colorectal cancer	NA	1	5	0	Medium confidence
Pair_10	Pair_10_CRE3928	H3K27ac	active	Gained in Tumor	TMEM163	Colorectal cancer	NA	1	2	0	Medium confidence
Pair_10	Pair_10_CRE39299	H3K27ac	active	Gained in Tumor	PLCB4	Colorectal cancer	Up in Tumor	2	NA	0	Medium confidence
Pair_10	Pair_10_CRE39348	H3K27ac	active	Gained in Tumor	GPT2	Colorectal cancer	Up in Tumor	2	NA	1	Medium confidence
Pair_10	Pair_10_CRE3935	H3K27ac	active	Gained in Tumor	TGFBI	Colorectal cancer	Up in Tumor	4	NA	1	Medium confidence
Pair_10	Pair_10_CRE39376	H3K27ac	active	Gained in Tumor	RPS7P10	Colorectal cancer	Up in Tumor	1	NA	0	Medium confidence
Pair_10	Pair_10_CRE39403	H3K27ac	active	Gained in Tumor	LGR5	Colorectal cancer	Up in Tumor	2	NA	0	Medium confidence
Pair_10	Pair_10_CRE39443	H3K27ac	active	Gained in Tumor	TMEM63A	Colorectal cancer	Up in Tumor	2	NA	2	Medium confidence
Pair_10	Pair_10_CRE39491	H3K27ac	active	Gained in Tumor	SH3TC2	Colorectal cancer	Up in Tumor	2	NA	0	Medium confidence
Pair_10	Pair_10_CRE39497	H3K27ac	active	Gained in Tumor	HNRNPA1P26	Colorectal cancer	Up in Tumor	1	NA	0	Medium confidence
Pair_10	Pair_10_CRE39518	H3K27ac	active	Gained in Tumor	TRIB3	Colorectal cancer	Up in Tumor	5	31	0	Medium confidence
Pair_10	Pair_10_CRE39569	H3K27ac	active	Gained in Tumor	PRKDC	Colorectal cancer	Up in Tumor	3	NA	0	Medium confidence
Pair_10	Pair_10_CRE39602	H3K27ac	active	Gained in Tumor	POLR1A	Colorectal cancer	Up in Tumor	1	NA	0	Medium confidence
Pair_10	Pair_10_CRE39603	H3K27ac	active	Gained in Tumor	GRM8	Colorectal cancer	Up in Tumor	4	NA	0	Medium confidence
Pair_10	Pair_10_CRE39652	H3K27ac	active	Gained in Tumor	LINC01876	Colorectal cancer	Up in Tumor	2	NA	2	Medium confidence
Pair_10	Pair_10_CRE39719	H3K27ac	active	Gained in Tumor	ADRA2C	Colorectal cancer	Up in Tumor	5	NA	0	Medium confidence
Pair_10	Pair_10_CRE39803	H3K27ac	active	Gained in Tumor	CNN3	Colorectal cancer	No change	4	4	0	Medium confidence
Pair_10	Pair_10_CRE39836	H3K27ac	active	Gained in Tumor	CYP2B6	Colorectal cancer	Up in Tumor	2	NA	1	Medium confidence
Pair_10	Pair_10_CRE3988	H3K27ac	active	Gained in Tumor	FOLH1	Colorectal cancer	Up in Tumor	1	NA	1	Medium confidence
Pair_10	Pair_10_CRE39885	H3K27ac	active	Gained in Tumor	CIT	Colorectal cancer	Up in Tumor	5	NA	1	Medium confidence
Pair_10	Pair_10_CRE400	H3K27ac	active	Gained in Tumor	MIR548A2	Colorectal cancer	NA	2	3	0	Medium confidence
Pair_10	Pair_10_CRE40019	H3K27ac	active	Gained in Tumor	DLEU1	Colorectal cancer	Up in Tumor	1	NA	0	Medium confidence
Pair_10	Pair_10_CRE4002	H3K27ac	active	Gained in Tumor	CLDN1	Colorectal cancer	Up in Tumor	5	NA	2	Medium confidence
Pair_10	Pair_10_CRE40067	H3K27ac	active	Gained in Tumor	LIPG	Colorectal cancer	Up in Tumor	4	NA	1	Medium confidence
Pair_10	Pair_10_CRE40106	H3K27ac	active	Gained in Tumor	SLC12A2	Colorectal cancer	Up in Tumor	1	NA	0	Medium confidence
Pair_10	Pair_10_CRE40116	H3K27ac	active	Gained in Tumor	LEFTY1	Colorectal cancer	Up in Tumor	1	NA	1	Medium confidence
Pair_10	Pair_10_CRE4017	H3K27ac	active	Gained in Tumor	RUNX1	Colorectal cancer	Up in Tumor	1	NA	2	Medium confidence
Pair_10	Pair_10_CRE40180	H3K27ac	active	Gained in Tumor	APLN	Colorectal cancer	Up in Tumor	2	NA	1	Medium confidence
Pair_10	Pair_10_CRE40206	H3K27ac	active	Gained in Tumor	SLC22A3	Colorectal cancer	Up in Tumor	1	NA	0	Medium confidence
Pair_10	Pair_10_CRE40214	H3K27ac	active	Gained in Tumor	CEMIP	Colorectal cancer	Up in Tumor	4	NA	0	Medium confidence
Pair_10	Pair_10_CRE40217	H3K27ac	active	Gained in Tumor	STK3	Colorectal cancer	Up in Tumor	5	NA	0	Medium confidence
Pair_10	Pair_10_CRE40282	H3K27ac	active	Gained in Tumor	LINC00896	Colorectal cancer	Up in Tumor	2	NA	1	Medium confidence
Pair_10	Pair_10_CRE40292	H3K27ac	active	Gained in Tumor	RPL12P4	Colorectal cancer	Up in Tumor	1	NA	0	Medium confidence
Pair_10	Pair_10_CRE4039	H3K27ac	active	Gained in Tumor	DIAPH3	Colorectal cancer	Up in Tumor	1	NA	0	Medium confidence
Pair_10	Pair_10_CRE40535	H3K27ac	active	Gained in Tumor	OLFM4	Colorectal cancer	Up in Tumor	1	NA	0	Medium confidence
Pair_10	Pair_10_CRE40618	H3K27ac	active	Gained in Tumor	MBTPS2	Colorectal cancer	Up in Tumor	4	NA	0	Medium confidence
Pair_10	Pair_10_CRE40621	H3K27ac	active	Gained in Tumor	SNCAIP	Colorectal cancer	Up in Tumor	1	NA	0	Medium confidence
Pair_10	Pair_10_CRE40679	H3K27ac	active	Gained in Tumor	ITGA9	Colorectal cancer	No change	4	3	0	Medium confidence
Pair_10	Pair_10_CRE40680	H3K27ac	active	Gained in Tumor	SNORD115	Colorectal cancer	NA	1	5	0	Medium confidence
Pair_10	Pair_10_CRE40711	H3K27ac	active	Gained in Tumor	AC021218.2	Colorectal cancer	Up in Tumor	3	NA	2	Medium confidence
Pair_10	Pair_10_CRE40714	H3K27ac	active	Gained in Tumor	ZNRF3	Colorectal cancer	Up in Tumor	1	NA	2	Medium confidence
Pair_10	Pair_10_CRE40793	H3K27ac	active	Gained in Tumor	ALDH1B1	Colorectal cancer	Up in Tumor	3	NA	0	Medium confidence
Pair_10	Pair_10_CRE40919	H3K27ac	active	Gained in Tumor	PSTPIP2	Colorectal cancer	Up in Tumor	3	12	0	Medium confidence
Pair_10	Pair_10_CRE40926	H3K27ac	active	Gained in Tumor	RP11-272L14.2	Colorectal cancer	NA	4	1	1	Medium confidence
Pair_10	Pair_10_CRE41003	H3K27ac	active	Gained in Tumor	CTD-2227E11.1	Colorectal cancer	Up in Tumor	1	2	5	Medium confidence
Pair_10	Pair_10_CRE4103	H3K27ac	active	Gained in Tumor	AC011513.3	Colorectal cancer	NA	1	1	0	Medium confidence
Pair_10	Pair_10_CRE41058	H3K27ac	active	Gained in Tumor	PLCB4	Colorectal cancer	Up in Tumor	2	NA	1	Medium confidence
Pair_10	Pair_10_CRE41060	H3K27ac	active	Gained in Tumor	CHRM3	Colorectal cancer	Up in Tumor	1	NA	1	Medium confidence
Pair_10	Pair_10_CRE41062	H3K27ac	active	Gained in Tumor	PA2G4P2	Colorectal cancer	Up in Tumor	3	NA	1	Medium confidence
Pair_10	Pair_10_CRE41232	H3K27ac	active	Gained in Tumor	RAD51B	Colorectal cancer	No change	3	5	0	Medium confidence
Pair_10	Pair_10_CRE41252	H3K27ac	active	Gained in Tumor	ROBO2	Colorectal cancer	Up in Tumor	1	NA	0	Medium confidence
Pair_10	Pair_10_CRE41254	H3K27ac	active	Gained in Tumor	RUNX1	Colorectal cancer	Up in Tumor	4	8	1	Medium confidence
Pair_10	Pair_10_CRE4126	H3K27ac	active	Gained in Tumor	ADRA2C	Colorectal cancer	Up in Tumor	4	NA	2	Medium confidence
Pair_10	Pair_10_CRE41305	H3K27ac	active	Gained in Tumor	TCERG1	Colorectal cancer	Up in Tumor	2	NA	1	Medium confidence
Pair_10	Pair_10_CRE41307	H3K27ac	active	Gained in Tumor	ELFN1-AS1	Colorectal cancer	Up in Tumor	1	NA	0	Medium confidence
Pair_10	Pair_10_CRE41370	H3K27ac	active	Gained in Tumor	SOX9-AS1	Colorectal cancer	Up in Tumor	1	NA	0	Medium confidence
Pair_10	Pair_10_CRE41459	H3K27ac	active	Gained in Tumor	UTP20	Colorectal cancer	Up in Tumor	2	NA	2	Medium confidence
Pair_10	Pair_10_CRE4154	H3K27ac	active	Gained in Tumor	LINC01515	Colorectal cancer	Up in Tumor	3	NA	0	Medium confidence
Pair_10	Pair_10_CRE41587	H3K27ac	active	Gained in Tumor	ENC1	Colorectal cancer	Up in Tumor	1	NA	1	Medium confidence
Pair_10	Pair_10_CRE4159	H3K27ac	active	Gained in Tumor	CPNE7	Colorectal cancer	Up in Tumor	2	NA	1	Medium confidence
Pair_10	Pair_10_CRE41590	H3K27ac	active	Gained in Tumor	TNFRSF11B	Colorectal cancer	Up in Tumor	1	NA	1	Medium confidence
Pair_10	Pair_10_CRE41594	H3K27ac	active	Gained in Tumor	ODAD1	Colorectal cancer	Up in Tumor	3	NA	1	Medium confidence
Pair_10	Pair_10_CRE41731	H3K27ac	active	Gained in Tumor	NCF2	Colorectal cancer	No change	2	1	0	Medium confidence
Pair_10	Pair_10_CRE4179	H3K27ac	active	Gained in Tumor	CASC15	Colorectal cancer	Up in Tumor	4	NA	1	Medium confidence
Pair_10	Pair_10_CRE41798	H3K27ac	active	Gained in Tumor	JPH1	Colorectal cancer	Up in Tumor	1	NA	1	Medium confidence
Pair_10	Pair_10_CRE41814	H3K27ac	active	Gained in Tumor	AF064858.8	Colorectal cancer	Up in Tumor	1	NA	0	Medium confidence
Pair_10	Pair_10_CRE41859	H3K27ac	active	Gained in Tumor	FANCI	Colorectal cancer	Up in Tumor	1	NA	0	Medium confidence
Pair_10	Pair_10_CRE4192	H3K27ac	active	Gained in Tumor	NKD1	Colorectal cancer	Up in Tumor	1	NA	0	Medium confidence
Pair_10	Pair_10_CRE41928	H3K27ac	active	Gained in Tumor	AP3M2	Colorectal cancer	Up in Tumor	3	NA	1	Medium confidence
Pair_10	Pair_10_CRE41959	H3K27ac	active	Gained in Tumor	MTAP	Colorectal cancer	Up in Tumor	3	NA	1	Medium confidence
Pair_10	Pair_10_CRE41997	H3K27ac	active	Gained in Tumor	CYP4X1	Colorectal cancer	Up in Tumor	1	NA	0	Medium confidence
Pair_10	Pair_10_CRE420	H3K27ac	active	Gained in Tumor	ARHGEF39	Colorectal cancer	Up in Tumor	3	NA	2	Medium confidence
Pair_10	Pair_10_CRE4201	H3K27ac	active	Gained in Tumor	RRM2	Colorectal cancer	Up in Tumor	3	NA	2	Medium confidence
Pair_10	Pair_10_CRE42013	H3K27ac	active	Gained in Tumor	PITX2	Colorectal cancer	No change	1	4	0	Medium confidence
Pair_10	Pair_10_CRE42148	H3K27ac	active	Gained in Tumor	ATAD2	Colorectal cancer	Up in Tumor	2	NA	2	Medium confidence
Pair_10	Pair_10_CRE42266	H3K27ac	active	Gained in Tumor	AFDN-DT	Colorectal cancer	No change	4	3	1	Medium confidence
Pair_10	Pair_10_CRE42333	H3K27ac	active	Gained in Tumor	GPCPD1	Colorectal cancer	Up in Tumor	2	NA	0	Medium confidence
Pair_10	Pair_10_CRE42364	H3K27ac	active	Gained in Tumor	HDAC2	Colorectal cancer	Up in Tumor	2	NA	2	Medium confidence
Pair_10	Pair_10_CRE42458	H3K27ac	active	Gained in Tumor	CHRM3	Colorectal cancer	Up in Tumor	1	NA	0	Medium confidence
Pair_10	Pair_10_CRE425	H3K27ac	active	Gained in Tumor	GRHL3	Colorectal cancer	Up in Tumor	3	NA	2	Medium confidence
Pair_10	Pair_10_CRE42506	H3K27ac	active	Gained in Tumor	FOXP4-AS1	Colorectal cancer	Up in Tumor	2	NA	2	Medium confidence
Pair_10	Pair_10_CRE42508	H3K27ac	active	Gained in Tumor	FAM169A	Colorectal cancer	Up in Tumor	3	NA	1	Medium confidence
Pair_10	Pair_10_CRE4258	H3K27ac	active	Gained in Tumor	CYP2B6	Colorectal cancer	Up in Tumor	2	NA	0	Medium confidence
Pair_10	Pair_10_CRE42581	H3K27ac	active	Gained in Tumor	SLC6A6	Colorectal cancer	Up in Tumor	14	4	2	Medium confidence
Pair_10	Pair_10_CRE42663	H3K27ac	active	Gained in Tumor	AC016735.1	Colorectal cancer	Up in Tumor	1	NA	2	Medium confidence
Pair_10	Pair_10_CRE42753	H3K27ac	active	Gained in Tumor	TAF1A	Colorectal cancer	Up in Tumor	1	NA	1	Medium confidence
Pair_10	Pair_10_CRE42785	H3K27ac	active	Gained in Tumor	SULT2B1	Colorectal cancer	Up in Tumor	3	10	0	Medium confidence
Pair_10	Pair_10_CRE42788	H3K27ac	active	Gained in Tumor	NDUFAF2	Colorectal cancer	Up in Tumor	2	NA	1	Medium confidence
Pair_10	Pair_10_CRE4287	H3K27ac	active	Gained in Tumor	FAM133B	Colorectal cancer	Up in Tumor	4	NA	0	Medium confidence
Pair_10	Pair_10_CRE42977	H3K27ac	active	Gained in Tumor	AADAT	Colorectal cancer	Up in Tumor	2	NA	2	Medium confidence
Pair_10	Pair_10_CRE43015	H3K27ac	active	Gained in Tumor	AXIN2	Colorectal cancer	Up in Tumor	2	NA	0	Medium confidence
Pair_10	Pair_10_CRE43060	H3K27ac	active	Gained in Tumor	RANBP1	Colorectal cancer	Up in Tumor	1	NA	1	Medium confidence
Pair_10	Pair_10_CRE43177	H3K27ac	active	Gained in Tumor	FREM1	Colorectal cancer	Up in Tumor	1	NA	0	Medium confidence
Pair_10	Pair_10_CRE43255	H3K27ac	active	Gained in Tumor	CENPK	Colorectal cancer	Up in Tumor	2	NA	0	Medium confidence
Pair_10	Pair_10_CRE43289	H3K27ac	active	Gained in Tumor	DCDC2	Colorectal cancer	Up in Tumor	4	NA	1	Medium confidence
Pair_10	Pair_10_CRE43297	H3K27ac	active	Gained in Tumor	PPM1N	Colorectal cancer	Up in Tumor	3	NA	2	Medium confidence
Pair_10	Pair_10_CRE4332	H3K27ac	active	Gained in Tumor	URB1	Colorectal cancer	Up in Tumor	3	NA	0	Medium confidence
Pair_10	Pair_10_CRE43326	H3K27ac	active	Gained in Tumor	BZW2	Colorectal cancer	Up in Tumor	1	NA	1	Medium confidence
Pair_10	Pair_10_CRE43365	H3K27ac	active	Gained in Tumor	SYNJ2	Colorectal cancer	No change	2	3	1	Medium confidence
Pair_10	Pair_10_CRE43434	H3K27ac	active	Gained in Tumor	GRM8	Colorectal cancer	Up in Tumor	2	NA	0	Medium confidence
Pair_10	Pair_10_CRE43486	H3K27ac	active	Gained in Tumor	SOX9-AS1	Colorectal cancer	Up in Tumor	3	NA	2	Medium confidence
Pair_10	Pair_10_CRE43489	H3K27ac	active	Gained in Tumor	PCMTD2	Colorectal cancer	Up in Tumor	5	NA	0	Medium confidence
Pair_10	Pair_10_CRE43492	H3K27ac	active	Gained in Tumor	AHCY	Colorectal cancer	Up in Tumor	3	NA	2	Medium confidence
Pair_10	Pair_10_CRE4355	H3K27ac	active	Gained in Tumor	NEBL	Colorectal cancer	Up in Tumor	5	NA	1	Medium confidence
Pair_10	Pair_10_CRE43555	H3K27ac	active	Gained in Tumor	CCL24	Colorectal cancer	Up in Tumor	3	NA	0	Medium confidence
Pair_10	Pair_10_CRE4357	H3K27ac	active	Gained in Tumor	SKA3	Colorectal cancer	Up in Tumor	1	NA	2	Medium confidence
Pair_10	Pair_10_CRE43622	H3K27ac	active	Gained in Tumor	CHN2	Colorectal cancer	No change	3	4	0	Medium confidence
Pair_10	Pair_10_CRE43818	H3K27ac	active	Gained in Tumor	VWA2	Colorectal cancer	Up in Tumor	4	NA	1	Medium confidence
Pair_10	Pair_10_CRE43897	H3K27ac	active	Gained in Tumor	EPHB1	Colorectal cancer	Up in Tumor	5	NA	0	Medium confidence
Pair_10	Pair_10_CRE43950	H3K27ac	active	Gained in Tumor	IL33	Colorectal cancer	Up in Tumor	1	NA	0	Medium confidence
Pair_10	Pair_10_CRE43974	H3K27ac	active	Gained in Tumor	HOXB8	Colorectal cancer	Up in Tumor	1	NA	2	Medium confidence
Pair_10	Pair_10_CRE44072	H3K27ac	active	Gained in Tumor	RUBCNL	Colorectal cancer	Up in Tumor	1	NA	2	Medium confidence
Pair_10	Pair_10_CRE44112	H3K27ac	active	Gained in Tumor	MUC5AC	Colorectal cancer	Up in Tumor	5	NA	1	Medium confidence
Pair_10	Pair_10_CRE44169	H3K27ac	active	Gained in Tumor	TIPIN	Colorectal cancer	Up in Tumor	1	NA	0	Medium confidence
Pair_10	Pair_10_CRE44175	H3K27ac	active	Gained in Tumor	TMPRSS5	Colorectal cancer	Up in Tumor	3	NA	0	Medium confidence
Pair_10	Pair_10_CRE44192	H3K27ac	active	Gained in Tumor	EXOSC4	Colorectal cancer	Up in Tumor	2	NA	1	Medium confidence
Pair_10	Pair_10_CRE442	H3K27ac	active	Gained in Tumor	GRIN2B	Colorectal cancer	Up in Tumor	1	NA	1	Medium confidence
Pair_10	Pair_10_CRE44226	H3K27ac	active	Gained in Tumor	HNRNPA1P26	Colorectal cancer	Up in Tumor	1	NA	0	Medium confidence
Pair_10	Pair_10_CRE44234	H3K27ac	active	Gained in Tumor	CFAP20DC	Colorectal cancer	Up in Tumor	1	NA	0	Medium confidence
Pair_10	Pair_10_CRE44243	H3K27ac	active	Gained in Tumor	HNRNPA1P26	Colorectal cancer	Up in Tumor	1	NA	0	Medium confidence
Pair_10	Pair_10_CRE44254	H3K27ac	active	Gained in Tumor	PLCB4	Colorectal cancer	Up in Tumor	1	NA	0	Medium confidence
Pair_10	Pair_10_CRE44316	H3K27ac	active	Gained in Tumor	CLDN1	Colorectal cancer	Up in Tumor	1	NA	1	Medium confidence
Pair_10	Pair_10_CRE44363	H3K27ac	active	Gained in Tumor	SERPINB6	Colorectal cancer	No change	2	5	1	Medium confidence
Pair_10	Pair_10_CRE44379	H3K27ac	active	Gained in Tumor	PMFBP1	Colorectal cancer	Up in Tumor	1	NA	0	Medium confidence
Pair_10	Pair_10_CRE44404	H3K27ac	active	Gained in Tumor	OLFM4	Colorectal cancer	Up in Tumor	4	NA	0	Medium confidence
Pair_10	Pair_10_CRE44440	H3K27ac	active	Gained in Tumor	GPRC5A	Colorectal cancer	No change	4	5	1	Medium confidence
Pair_10	Pair_10_CRE44502	H3K27ac	active	Gained in Tumor	NHS	Colorectal cancer	Up in Tumor	5	NA	0	Medium confidence
Pair_10	Pair_10_CRE4456	H3K27ac	active	Gained in Tumor	LRCH1	Colorectal cancer	Up in Tumor	4	NA	1	Medium confidence
Pair_10	Pair_10_CRE44580	H3K27ac	active	Gained in Tumor	GPCPD1	Colorectal cancer	Up in Tumor	5	NA	0	Medium confidence
Pair_10	Pair_10_CRE44602	H3K27ac	active	Gained in Tumor	PROX1	Colorectal cancer	Up in Tumor	2	NA	1	Medium confidence
Pair_10	Pair_10_CRE44652	H3K27ac	active	Gained in Tumor	TGFBI	Colorectal cancer	Up in Tumor	3	NA	0	Medium confidence
Pair_10	Pair_10_CRE447	H3K27ac	active	Gained in Tumor	GRIN2B	Colorectal cancer	Up in Tumor	4	NA	1	Medium confidence
Pair_10	Pair_10_CRE44749	H3K27ac	active	Gained in Tumor	HMGA2	Colorectal cancer	Up in Tumor	5	NA	1	Medium confidence
Pair_10	Pair_10_CRE44775	H3K27ac	active	Gained in Tumor	RUNX1	Colorectal cancer	Up in Tumor	3	NA	2	Medium confidence
Pair_10	Pair_10_CRE4478	H3K27ac	active	Gained in Tumor	VSNL1	Colorectal cancer	Up in Tumor	5	NA	0	Medium confidence
Pair_10	Pair_10_CRE4481	H3K27ac	active	Gained in Tumor	SALL4	Colorectal cancer	Up in Tumor	1	NA	0	Medium confidence
Pair_10	Pair_10_CRE44896	H3K27ac	active	Gained in Tumor	FREM1	Colorectal cancer	Up in Tumor	4	NA	0	Medium confidence
Pair_10	Pair_10_CRE4492	H3K27ac	active	Gained in Tumor	SLC6A20	Colorectal cancer	Up in Tumor	3	NA	2	Medium confidence
Pair_10	Pair_10_CRE45050	H3K27ac	active	Gained in Tumor	AHCY	Colorectal cancer	Up in Tumor	4	NA	0	Medium confidence
[truncated: 175,014 more rows]

## Sheet: Table S3B
Supplementary Table 3B. Dysregulated SCREs with tumor and cell type specificity at three levels of confidence across multiple cancer types
CRE Pair_ID	CRE CRE_ID	Histone marker	Histone type	CRE type	Associated gene	Cancer	Gene expression type	ATAC rank	eRNA rank	Number of cancer type overlapped with SCREs	Confidence level
Pair_1	Pair_1_SCRE697	H3K27ac	Active	Gained in Tumor	SNORA70	Gastric cancer	Up in Tumor	5	5	1	High confidence
Pair_10	Pair_10_SCRE1028	H3K27ac	Active	Gained in Tumor	LINC01006	Colorectal cancer	Up in Tumor	1	1	0	High confidence
Pair_10	Pair_10_SCRE1090	H3K27ac	Active	Gained in Tumor	LEFTY1	Colorectal cancer	Up in Tumor	2	4	1	High confidence
Pair_10	Pair_10_SCRE1109	H3K27ac	Active	Gained in Tumor	NAV2	Colorectal cancer	Up in Tumor	1	4	1	High confidence
Pair_10	Pair_10_SCRE111	H3K27ac	Active	Gained in Tumor	RUNX1	Colorectal cancer	Up in Tumor	5	2	1	High confidence
Pair_10	Pair_10_SCRE1143	H3K27ac	Active	Gained in Tumor	CKAP5	Colorectal cancer	Up in Tumor	2	2	0	High confidence
Pair_10	Pair_10_SCRE1183	H3K27ac	Active	Gained in Tumor	GRHL3	Colorectal cancer	Up in Tumor	1	1	0	High confidence
Pair_10	Pair_10_SCRE1240	H3K27ac	Active	Gained in Tumor	LINC01558	Colorectal cancer	Up in Tumor	3	3	0	High confidence
Pair_10	Pair_10_SCRE1251	H3K27ac	Active	Gained in Tumor	EIF2S2	Colorectal cancer	Up in Tumor	1	1	2	High confidence
Pair_10	Pair_10_SCRE127	H3K27ac	Active	Gained in Tumor	PDX1	Colorectal cancer	Up in Tumor	1	1	1	High confidence
Pair_10	Pair_10_SCRE1280	H3K27ac	Active	Gained in Tumor	PADI1	Colorectal cancer	Up in Tumor	2	4	1	High confidence
Pair_10	Pair_10_SCRE1316	H3K27ac	Active	Gained in Tumor	NELFCD	Colorectal cancer	Up in Tumor	3	1	2	High confidence
Pair_10	Pair_10_SCRE1343	H3K27ac	Active	Gained in Tumor	ADAT2	Colorectal cancer	Up in Tumor	3	4	0	High confidence
Pair_10	Pair_10_SCRE1368	H3K27ac	Active	Gained in Tumor	OLFM4	Colorectal cancer	Up in Tumor	1	2	0	High confidence
Pair_10	Pair_10_SCRE148	H3K27ac	Active	Gained in Tumor	NKD1	Colorectal cancer	Up in Tumor	1	2	0	High confidence
Pair_10	Pair_10_SCRE1662	H3K27ac	Active	Gained in Tumor	CCNF	Colorectal cancer	Up in Tumor	1	1	1	High confidence
Pair_10	Pair_10_SCRE197	H3K27ac	Active	Gained in Tumor	CLDN2	Colorectal cancer	Up in Tumor	3	4	2	High confidence
Pair_10	Pair_10_SCRE204	H3K27ac	Active	Gained in Tumor	NFE2L3	Colorectal cancer	Up in Tumor	3	2	1	High confidence
Pair_10	Pair_10_SCRE340	H3K27ac	Active	Gained in Tumor	MACC1	Colorectal cancer	Up in Tumor	3	1	2	High confidence
Pair_10	Pair_10_SCRE356	H3K27ac	Active	Gained in Tumor	HNRNPA1P26	Colorectal cancer	Up in Tumor	1	1	0	High confidence
Pair_10	Pair_10_SCRE377	H3K27ac	Active	Gained in Tumor	ASCL2	Colorectal cancer	Up in Tumor	3	3	0	High confidence
Pair_10	Pair_10_SCRE402	H3K27ac	Active	Gained in Tumor	VSNL1	Colorectal cancer	Up in Tumor	2	3	0	High confidence
Pair_10	Pair_10_SCRE419	H3K27ac	Active	Gained in Tumor	CSE1L	Colorectal cancer	Up in Tumor	2	2	2	High confidence
Pair_10	Pair_10_SCRE429	H3K27ac	Active	Gained in Tumor	POU5F1B	Colorectal cancer	Up in Tumor	2	1	2	High confidence
Pair_10	Pair_10_SCRE457	H3K27ac	Active	Gained in Tumor	PTPRO	Colorectal cancer	Up in Tumor	2	1	0	High confidence
Pair_10	Pair_10_SCRE479	H3K27ac	Active	Gained in Tumor	UCA1	Colorectal cancer	Up in Tumor	3	3	2	High confidence
Pair_10	Pair_10_SCRE519	H3K27ac	Active	Gained in Tumor	EREG	Colorectal cancer	Up in Tumor	1	2	1	High confidence
Pair_10	Pair_10_SCRE594	H3K27ac	Active	Gained in Tumor	ADAT2	Colorectal cancer	Up in Tumor	2	5	0	High confidence
Pair_10	Pair_10_SCRE609	H3K27ac	Active	Gained in Tumor	PLAGL2	Colorectal cancer	Up in Tumor	1	4	0	High confidence
Pair_10	Pair_10_SCRE612	H3K27ac	Active	Gained in Tumor	PITX1	Colorectal cancer	Up in Tumor	1	2	1	High confidence
Pair_10	Pair_10_SCRE661	H3K27ac	Active	Gained in Tumor	CACNA1D	Colorectal cancer	Up in Tumor	4	1	1	High confidence
Pair_10	Pair_10_SCRE671	H3K27ac	Active	Gained in Tumor	NKD1	Colorectal cancer	Up in Tumor	1	1	0	High confidence
Pair_10	Pair_10_SCRE7	H3K27ac	Active	Gained in Tumor	ASCL2	Colorectal cancer	Up in Tumor	1	1	1	High confidence
Pair_10	Pair_10_SCRE748	H3K27ac	Active	Gained in Tumor	TRAP1	Colorectal cancer	Up in Tumor	3	3	1	High confidence
Pair_10	Pair_10_SCRE813	H3K27ac	Active	Gained in Tumor	MKI67	Colorectal cancer	Up in Tumor	1	1	2	High confidence
Pair_10	Pair_10_SCRE84	H3K27ac	Active	Gained in Tumor	LINC01605	Colorectal cancer	Up in Tumor	2	1	2	High confidence
Pair_10	Pair_10_SCRE964	H3K27ac	Active	Gained in Tumor	POU5F1B	Colorectal cancer	Up in Tumor	4	2	0	High confidence
Pair_101	Pair_101_SCRE518	H3K36me3	Active	Gained in Tumor	RP11-216L13.19	Breast cancer (TN CL)	Up in Tumor	2	2	2	High confidence
Pair_103	Pair_103_SCRE101	H3K4me1	Active	Gained in Tumor	C1orf198	Breast cancer (Luminal A)	Up in Tumor	2	3	2	High confidence
Pair_103	Pair_103_SCRE145	H3K4me1	Active	Gained in Tumor	USP32	Breast cancer (Luminal A)	Up in Tumor	4	4	0	High confidence
Pair_103	Pair_103_SCRE176	H3K4me1	Active	Gained in Tumor	PREX1	Breast cancer (Luminal A)	Up in Tumor	5	2	1	High confidence
Pair_103	Pair_103_SCRE308	H3K4me1	Active	Gained in Tumor	PREX1	Breast cancer (Luminal A)	Up in Tumor	2	2	0	High confidence
Pair_103	Pair_103_SCRE59	H3K4me1	Active	Gained in Tumor	PREX1	Breast cancer (Luminal A)	Up in Tumor	2	2	0	High confidence
Pair_104	Pair_104_SCRE1028	H3K4me1	Active	Gained in Tumor	INPP5J	Breast cancer (Luminal B)	Up in Tumor	4	1	0	High confidence
Pair_104	Pair_104_SCRE1084	H3K4me1	Active	Gained in Tumor	CASKIN1	Breast cancer (Luminal B)	Up in Tumor	3	4	2	High confidence
Pair_104	Pair_104_SCRE1107	H3K4me1	Active	Gained in Tumor	HINT2	Breast cancer (Luminal B)	Up in Tumor	1	1	1	High confidence
Pair_104	Pair_104_SCRE1168	H3K4me1	Active	Gained in Tumor	PREX1	Breast cancer (Luminal B)	Up in Tumor	1	2	0	High confidence
Pair_104	Pair_104_SCRE1171	H3K4me1	Active	Gained in Tumor	DCXR	Breast cancer (Luminal B)	Up in Tumor	2	2	2	High confidence
Pair_104	Pair_104_SCRE1178	H3K4me1	Active	Gained in Tumor	ZNF703	Breast cancer (Luminal B)	Up in Tumor	1	4	2	High confidence
Pair_104	Pair_104_SCRE141	H3K4me1	Active	Gained in Tumor	CACNG4	Breast cancer (Luminal B)	Up in Tumor	1	1	1	High confidence
Pair_104	Pair_104_SCRE208	H3K4me1	Active	Gained in Tumor	MARVELD3	Breast cancer (Luminal B)	Up in Tumor	2	5	0	High confidence
Pair_104	Pair_104_SCRE244	H3K4me1	Active	Gained in Tumor	PPP1R1B	Breast cancer (Luminal B)	Up in Tumor	2	3	0	High confidence
Pair_104	Pair_104_SCRE247	H3K4me1	Active	Gained in Tumor	CAPN9	Breast cancer (Luminal B)	Up in Tumor	1	1	2	High confidence
Pair_104	Pair_104_SCRE321	H3K4me1	Active	Gained in Tumor	DNASE1	Breast cancer (Luminal B)	Up in Tumor	1	3	1	High confidence
Pair_104	Pair_104_SCRE369	H3K4me1	Active	Gained in Tumor	PAK4	Breast cancer (Luminal B)	Up in Tumor	4	2	2	High confidence
Pair_104	Pair_104_SCRE382	H3K4me1	Active	Gained in Tumor	ELAPOR1	Breast cancer (Luminal B)	Up in Tumor	2	3	2	High confidence
Pair_104	Pair_104_SCRE429	H3K4me1	Active	Gained in Tumor	TTC39A	Breast cancer (Luminal B)	Up in Tumor	1	1	2	High confidence
Pair_104	Pair_104_SCRE466	H3K4me1	Active	Gained in Tumor	SLC16A6	Breast cancer (Luminal B)	Up in Tumor	1	1	2	High confidence
Pair_104	Pair_104_SCRE478	H3K4me1	Active	Gained in Tumor	RP11-483P21.2	Breast cancer (Luminal B)	Up in Tumor	1	2	0	High confidence
Pair_104	Pair_104_SCRE479	H3K4me1	Active	Gained in Tumor	SLC4A8	Breast cancer (Luminal B)	Up in Tumor	2	1	0	High confidence
Pair_104	Pair_104_SCRE510	H3K4me1	Active	Gained in Tumor	RBBP8NL	Breast cancer (Luminal B)	Up in Tumor	2	2	2	High confidence
Pair_104	Pair_104_SCRE580	H3K4me1	Active	Gained in Tumor	AC144450.1	Breast cancer (Luminal B)	Up in Tumor	3	1	1	High confidence
Pair_104	Pair_104_SCRE613	H3K4me1	Active	Gained in Tumor	SYNGR1	Breast cancer (Luminal B)	Up in Tumor	4	4	0	High confidence
Pair_104	Pair_104_SCRE628	H3K4me1	Active	Gained in Tumor	CBFA2T3	Breast cancer (Luminal B)	Up in Tumor	3	3	0	High confidence
Pair_104	Pair_104_SCRE8	H3K4me1	Active	Gained in Tumor	LINC01016	Breast cancer (Luminal B)	Up in Tumor	1	1	2	High confidence
Pair_104	Pair_104_SCRE81	H3K4me1	Active	Gained in Tumor	TGIF2	Breast cancer (Luminal B)	Up in Tumor	2	4	2	High confidence
Pair_104	Pair_104_SCRE811	H3K4me1	Active	Gained in Tumor	RAB11FIP1	Breast cancer (Luminal B)	Up in Tumor	1	3	0	High confidence
Pair_104	Pair_104_SCRE833	H3K4me1	Active	Gained in Tumor	LRRC26	Breast cancer (Luminal B)	Up in Tumor	2	2	0	High confidence
Pair_104	Pair_104_SCRE875	H3K4me1	Active	Gained in Tumor	SLC26A1	Breast cancer (Luminal B)	Up in Tumor	5	3	1	High confidence
Pair_104	Pair_104_SCRE93	H3K4me1	Active	Gained in Tumor	PREX1	Breast cancer (Luminal B)	Up in Tumor	2	1	0	High confidence
Pair_106	Pair_106_SCRE371	H3K4me1	Active	Gained in Tumor	HPCAL1	Breast cancer (TN CL)	Up in Tumor	2	5	0	High confidence
Pair_106	Pair_106_SCRE630	H3K4me1	Active	Gained in Tumor	IL15RA	Breast cancer (TN CL)	Up in Tumor	5	3	2	High confidence
Pair_107	Pair_107_SCRE293	H3K4me1	Active	Gained in Tumor	IQANK1	Breast cancer (TN basal)	Up in Tumor	4	3	2	High confidence
Pair_107	Pair_107_SCRE477	H3K4me1	Active	Gained in Tumor	CHI3L1	Breast cancer (TN basal)	Up in Tumor	1	2	1	High confidence
Pair_107	Pair_107_SCRE542	H3K4me1	Active	Gained in Tumor	FOXI1	Breast cancer (TN basal)	Up in Tumor	2	3	0	High confidence
Pair_107	Pair_107_SCRE59	H3K4me1	Active	Gained in Tumor	RARRES1	Breast cancer (TN basal)	Up in Tumor	2	1	2	High confidence
Pair_108	Pair_108_SCRE238	H3K4me3	Active	Gained in Tumor	ZNF687-AS1	Breast cancer (Luminal A)	Up in Tumor	5	4	0	High confidence
Pair_109	Pair_109_SCRE1	H3K4me3	Active	Gained in Tumor	SPDEF	Breast cancer (Luminal B)	Up in Tumor	3	1	2	High confidence
Pair_109	Pair_109_SCRE110	H3K4me3	Active	Gained in Tumor	PLEKHF2	Breast cancer (Luminal B)	Up in Tumor	1	2	2	High confidence
Pair_109	Pair_109_SCRE14	H3K4me3	Active	Gained in Tumor	PPP1R1B	Breast cancer (Luminal B)	Up in Tumor	4	3	2	High confidence
Pair_109	Pair_109_SCRE162	H3K4me3	Active	Gained in Tumor	SNHG25	Breast cancer (Luminal B)	Up in Tumor	1	5	1	High confidence
Pair_109	Pair_109_SCRE212	H3K4me3	Active	Gained in Tumor	SYNGR2	Breast cancer (Luminal B)	Up in Tumor	3	2	2	High confidence
Pair_109	Pair_109_SCRE224	H3K4me3	Active	Gained in Tumor	ZNF703	Breast cancer (Luminal B)	Up in Tumor	1	1	2	High confidence
Pair_109	Pair_109_SCRE280	H3K4me3	Active	Gained in Tumor	SMARCD2	Breast cancer (Luminal B)	Up in Tumor	1	2	2	High confidence
Pair_109	Pair_109_SCRE348	H3K4me3	Active	Gained in Tumor	SS18L1	Breast cancer (Luminal B)	Up in Tumor	3	4	2	High confidence
Pair_109	Pair_109_SCRE384	H3K4me3	Active	Gained in Tumor	RARA	Breast cancer (Luminal B)	Up in Tumor	2	2	2	High confidence
Pair_109	Pair_109_SCRE389	H3K4me3	Active	Gained in Tumor	PTRH2	Breast cancer (Luminal B)	Up in Tumor	1	4	1	High confidence
Pair_109	Pair_109_SCRE402	H3K4me3	Active	Gained in Tumor	IGFBP4	Breast cancer (Luminal B)	Up in Tumor	5	2	2	High confidence
Pair_109	Pair_109_SCRE41	H3K4me3	Active	Gained in Tumor	SLC16A6	Breast cancer (Luminal B)	Up in Tumor	1	2	0	High confidence
Pair_109	Pair_109_SCRE450	H3K4me3	Active	Gained in Tumor	PPP1R1B	Breast cancer (Luminal B)	Up in Tumor	2	3	0	High confidence
Pair_109	Pair_109_SCRE454	H3K4me3	Active	Gained in Tumor	TMED2	Breast cancer (Luminal B)	Up in Tumor	4	2	2	High confidence
Pair_109	Pair_109_SCRE50	H3K4me3	Active	Gained in Tumor	LASP1	Breast cancer (Luminal B)	Up in Tumor	1	4	1	High confidence
Pair_109	Pair_109_SCRE7	H3K4me3	Active	Gained in Tumor	CACNG4	Breast cancer (Luminal B)	Up in Tumor	1	1	1	High confidence
Pair_109	Pair_109_SCRE724	H3K4me3	Active	Gained in Tumor	INPP5J	Breast cancer (Luminal B)	Up in Tumor	4	1	2	High confidence
Pair_109	Pair_109_SCRE804	H3K4me3	Active	Gained in Tumor	SRRM2-AS1	Breast cancer (Luminal B)	Up in Tumor	4	3	1	High confidence
Pair_11	Pair_11_SCRE11	H3K4me3	Active	Gained in Tumor	R3HDML	Colorectal cancer	Up in Tumor	1	1	0	High confidence
Pair_11	Pair_11_SCRE123	H3K4me3	Active	Gained in Tumor	SP5	Colorectal cancer	Up in Tumor	2	1	1	High confidence
Pair_11	Pair_11_SCRE142	H3K4me3	Active	Gained in Tumor	RUBCNL	Colorectal cancer	Up in Tumor	1	1	1	High confidence
Pair_11	Pair_11_SCRE322	H3K4me3	Active	Gained in Tumor	EXOSC8	Colorectal cancer	Up in Tumor	2	3	2	High confidence
Pair_11	Pair_11_SCRE5	H3K4me3	Active	Gained in Tumor	PDX1	Colorectal cancer	Up in Tumor	1	1	2	High confidence
Pair_112	Pair_112_SCRE20	H3K4me3	Active	Gained in Tumor	WNK1	Breast cancer (TN basal)	Up in Tumor	5	5	1	High confidence
Pair_112	Pair_112_SCRE353	H3K4me3	Active	Gained in Tumor	ILF3-DT	Breast cancer (TN basal)	Up in Tumor	2	3	0	High confidence
Pair_113	Pair_113_SCRE147	H3K79me2	Active	Gained in Tumor	TRPS1	Breast cancer (Luminal A)	Up in Tumor	2	1	1	High confidence
Pair_113	Pair_113_SCRE31	H3K79me2	Active	Gained in Tumor	DCXR	Breast cancer (Luminal A)	Up in Tumor	4	1	1	High confidence
Pair_114	Pair_114_SCRE126	H3K79me2	Active	Gained in Tumor	ATP5F1E	Breast cancer (Luminal B)	Up in Tumor	2	5	1	High confidence
Pair_114	Pair_114_SCRE133	H3K79me2	Active	Gained in Tumor	TRPS1	Breast cancer (Luminal B)	Up in Tumor	1	1	1	High confidence
Pair_114	Pair_114_SCRE30	H3K79me2	Active	Gained in Tumor	GSDMB	Breast cancer (Luminal B)	Up in Tumor	2	3	2	High confidence
Pair_114	Pair_114_SCRE78	H3K79me2	Active	Gained in Tumor	PPP1R1B	Breast cancer (Luminal B)	Up in Tumor	4	3	1	High confidence
Pair_116	Pair_116_SCRE139	H3K79me2	Active	Gained in Tumor	RP11-216L13.19	Breast cancer (TN CL)	Up in Tumor	2	2	2	High confidence
Pair_117	Pair_117_SCRE81	H3K79me2	Active	Gained in Tumor	GCNT2	Breast cancer (TN basal)	Up in Tumor	3	2	0	High confidence
Pair_118	Pair_118_SCRE11	H3K9ac	Active	Gained in Tumor	SLC16A6	Breast cancer (Luminal A)	Up in Tumor	4	2	0	High confidence
Pair_118	Pair_118_SCRE116	H3K9ac	Active	Gained in Tumor	ALDH3B2	Breast cancer (Luminal A)	Up in Tumor	4	5	0	High confidence
Pair_118	Pair_118_SCRE134	H3K9ac	Active	Gained in Tumor	ZNF687-AS1	Breast cancer (Luminal A)	Up in Tumor	4	4	0	High confidence
Pair_118	Pair_118_SCRE78	H3K9ac	Active	Gained in Tumor	PLEKHF2	Breast cancer (Luminal A)	Up in Tumor	4	4	2	High confidence
Pair_119	Pair_119_SCRE109	H3K9ac	Active	Gained in Tumor	PLEKHF2	Breast cancer (Luminal B)	Up in Tumor	1	2	2	High confidence
Pair_119	Pair_119_SCRE11	H3K9ac	Active	Gained in Tumor	TTC39A	Breast cancer (Luminal B)	Up in Tumor	1	1	2	High confidence
Pair_119	Pair_119_SCRE117	H3K9ac	Active	Gained in Tumor	SLC26A1	Breast cancer (Luminal B)	Up in Tumor	4	5	1	High confidence
Pair_119	Pair_119_SCRE160	H3K9ac	Active	Gained in Tumor	CT62	Breast cancer (Luminal B)	Up in Tumor	3	3	2	High confidence
Pair_119	Pair_119_SCRE161	H3K9ac	Active	Gained in Tumor	FBXL20	Breast cancer (Luminal B)	Up in Tumor	2	4	1	High confidence
Pair_119	Pair_119_SCRE167	H3K9ac	Active	Gained in Tumor	ZNF703	Breast cancer (Luminal B)	Up in Tumor	1	1	2	High confidence
Pair_119	Pair_119_SCRE17	H3K9ac	Active	Gained in Tumor	CACNG4	Breast cancer (Luminal B)	Up in Tumor	1	1	2	High confidence
Pair_119	Pair_119_SCRE173	H3K9ac	Active	Gained in Tumor	PPP1R1B	Breast cancer (Luminal B)	Up in Tumor	3	3	0	High confidence
Pair_119	Pair_119_SCRE184	H3K9ac	Active	Gained in Tumor	MYB	Breast cancer (Luminal B)	Up in Tumor	5	5	1	High confidence
Pair_119	Pair_119_SCRE20	H3K9ac	Active	Gained in Tumor	CALML5	Breast cancer (Luminal B)	Up in Tumor	3	1	2	High confidence
Pair_119	Pair_119_SCRE202	H3K9ac	Active	Gained in Tumor	TGIF2	Breast cancer (Luminal B)	Up in Tumor	3	4	2	High confidence
Pair_119	Pair_119_SCRE222	H3K9ac	Active	Gained in Tumor	INPP5J	Breast cancer (Luminal B)	Up in Tumor	4	1	2	High confidence
Pair_119	Pair_119_SCRE225	H3K9ac	Active	Gained in Tumor	SNHG25	Breast cancer (Luminal B)	Up in Tumor	1	5	1	High confidence
Pair_119	Pair_119_SCRE55	H3K9ac	Active	Gained in Tumor	SLC16A6	Breast cancer (Luminal B)	Up in Tumor	1	2	0	High confidence
Pair_119	Pair_119_SCRE96	H3K9ac	Active	Gained in Tumor	PAK4	Breast cancer (Luminal B)	Up in Tumor	2	5	2	High confidence
Pair_12	Pair_12_SCRE145	H3K27ac	Active	Gained in Tumor	NEK3	Colorectal cancer	Up in Tumor	1	2	2	High confidence
Pair_12	Pair_12_SCRE185	H3K27ac	Active	Gained in Tumor	NFE2L3	Colorectal cancer	Up in Tumor	1	4	1	High confidence
Pair_12	Pair_12_SCRE2	H3K27ac	Active	Gained in Tumor	ASCL2	Colorectal cancer	Up in Tumor	1	1	2	High confidence
Pair_12	Pair_12_SCRE20	H3K27ac	Active	Gained in Tumor	POU5F1B	Colorectal cancer	Up in Tumor	2	1	1	High confidence
Pair_12	Pair_12_SCRE37	H3K27ac	Active	Gained in Tumor	AC021218.2	Colorectal cancer	Up in Tumor	1	1	2	High confidence
Pair_12	Pair_12_SCRE4	H3K27ac	Active	Gained in Tumor	ASCL2	Colorectal cancer	Up in Tumor	1	1	1	High confidence
Pair_12	Pair_12_SCRE43	H3K27ac	Active	Gained in Tumor	RP11-150O12.3	Colorectal cancer	Up in Tumor	2	1	2	High confidence
Pair_121	Pair_121_SCRE109	H3K9ac	Active	Gained in Tumor	RP11-216L13.19	Breast cancer (TN CL)	Up in Tumor	2	5	2	High confidence
Pair_122	Pair_122_SCRE58	H3K9ac	Active	Gained in Tumor	CYP1B1	Breast cancer (TN basal)	Up in Tumor	5	1	2	High confidence
Pair_13	Pair_13_SCRE1	H3K27ac	Active	Gained in Tumor	POU5F1B	Colorectal cancer	Up in Tumor	2	1	2	High confidence
Pair_13	Pair_13_SCRE102	H3K27ac	Active	Gained in Tumor	RP11-150O12.3	Colorectal cancer	Up in Tumor	2	1	2	High confidence
Pair_13	Pair_13_SCRE126	H3K27ac	Active	Gained in Tumor	LIPM	Colorectal cancer	Up in Tumor	1	1	2	High confidence
Pair_13	Pair_13_SCRE168	H3K27ac	Active	Gained in Tumor	CFAP20DC	Colorectal cancer	Up in Tumor	1	1	0	High confidence
Pair_13	Pair_13_SCRE190	H3K27ac	Active	Gained in Tumor	EDAR	Colorectal cancer	Up in Tumor	1	1	2	High confidence
Pair_13	Pair_13_SCRE281	H3K27ac	Active	Gained in Tumor	ASCL2	Colorectal cancer	Up in Tumor	1	1	1	High confidence
Pair_13	Pair_13_SCRE319	H3K27ac	Active	Gained in Tumor	ASCL2	Colorectal cancer	Up in Tumor	1	1	2	High confidence
Pair_13	Pair_13_SCRE321	H3K27ac	Active	Gained in Tumor	CCNF	Colorectal cancer	Up in Tumor	1	1	1	High confidence
Pair_13	Pair_13_SCRE340	H3K27ac	Active	Gained in Tumor	PLAGL2	Colorectal cancer	Up in Tumor	1	1	2	High confidence
Pair_13	Pair_13_SCRE430	H3K27ac	Active	Gained in Tumor	EPHB3	Colorectal cancer	Up in Tumor	5	5	2	High confidence
Pair_13	Pair_13_SCRE439	H3K27ac	Active	Gained in Tumor	PLEKHG4	Colorectal cancer	Up in Tumor	1	2	2	High confidence
Pair_13	Pair_13_SCRE462	H3K27ac	Active	Gained in Tumor	LSM7	Colorectal cancer	Up in Tumor	1	2	2	High confidence
Pair_13	Pair_13_SCRE526	H3K27ac	Active	Gained in Tumor	PPFIA3	Colorectal cancer	Up in Tumor	3	4	2	High confidence
Pair_13	Pair_13_SCRE587	H3K27ac	Active	Gained in Tumor	THOC3	Colorectal cancer	Up in Tumor	3	4	2	High confidence
Pair_13	Pair_13_SCRE63	H3K27ac	Active	Gained in Tumor	MKI67	Colorectal cancer	Up in Tumor	1	1	2	High confidence
Pair_13	Pair_13_SCRE728	H3K27ac	Active	Gained in Tumor	KIFC1	Colorectal cancer	Up in Tumor	2	2	2	High confidence
Pair_13	Pair_13_SCRE729	H3K27ac	Active	Gained in Tumor	UBE2S	Colorectal cancer	Up in Tumor	1	3	1	High confidence
Pair_13	Pair_13_SCRE733	H3K27ac	Active	Gained in Tumor	ARID3A	Colorectal cancer	Up in Tumor	1	1	1	High confidence
Pair_139	Pair_139_SCRE28	H3K27ac	Active	Gained in Tumor	LINC01605	Colorectal cancer	Up in Tumor	2	1	2	High confidence
Pair_139	Pair_139_SCRE362	H3K27ac	Active	Gained in Tumor	GTF3A	Colorectal cancer	Up in Tumor	1	2	1	High confidence
Pair_139	Pair_139_SCRE42	H3K27ac	Active	Gained in Tumor	NFE2L3	Colorectal cancer	Up in Tumor	1	4	1	High confidence
Pair_139	Pair_139_SCRE60	H3K27ac	Active	Gained in Tumor	SHH	Colorectal cancer	Up in Tumor	1	1	2	High confidence
Pair_14	Pair_14_SCRE41	H3K4me1	Active	Gained in Tumor	ASCL2	Colorectal cancer	Up in Tumor	1	1	2	High confidence
Pair_149	Pair_149_SCRE1033	H3K27ac	Active	Gained in Tumor	GPR35	Liver cancer	Up in Tumor	1	4	0	High confidence
Pair_149	Pair_149_SCRE1119	H3K27ac	Active	Gained in Tumor	EPPK1	Liver cancer	Up in Tumor	1	2	2	High confidence
Pair_149	Pair_149_SCRE18	H3K27ac	Active	Gained in Tumor	LINC01151	Liver cancer	Up in Tumor	1	1	1	High confidence
Pair_149	Pair_149_SCRE358	H3K27ac	Active	Gained in Tumor	BNIPL	Liver cancer	Up in Tumor	1	2	2	High confidence
Pair_149	Pair_149_SCRE457	H3K27ac	Active	Gained in Tumor	TRMT112P4	Liver cancer	Up in Tumor	1	1	0	High confidence
Pair_149	Pair_149_SCRE469	H3K27ac	Active	Gained in Tumor	KLHL31	Liver cancer	Up in Tumor	1	1	2	High confidence
Pair_149	Pair_149_SCRE473	H3K27ac	Active	Gained in Tumor	EXO1	Liver cancer	Up in Tumor	1	1	2	High confidence
Pair_149	Pair_149_SCRE565	H3K27ac	Active	Gained in Tumor	STXBP6	Liver cancer	Up in Tumor	1	3	0	High confidence
Pair_149	Pair_149_SCRE680	H3K27ac	Active	Gained in Tumor	BCAN	Liver cancer	Up in Tumor	4	2	1	High confidence
Pair_149	Pair_149_SCRE732	H3K27ac	Active	Gained in Tumor	GLI1	Liver cancer	Up in Tumor	1	1	1	High confidence
Pair_149	Pair_149_SCRE911	H3K27ac	Active	Gained in Tumor	ARMC9	Liver cancer	Up in Tumor	3	2	2	High confidence
Pair_149	Pair_149_SCRE973	H3K27ac	Active	Gained in Tumor	SNX22	Liver cancer	Up in Tumor	1	2	2	High confidence
Pair_16	Pair_16_SCRE23	H3K79me2	Active	Gained in Tumor	NFE2L3	Colorectal cancer	Up in Tumor	1	4	1	High confidence
Pair_2	Pair_2_SCRE104	H3K27ac	Active	Gained in Tumor	NEK5	Gastric cancer	Up in Tumor	3	4	1	High confidence
Pair_2	Pair_2_SCRE19	H3K27ac	Active	Gained in Tumor	ASCL2	Gastric cancer	Up in Tumor	5	2	2	High confidence
Pair_20	Pair_20_SCRE178	H3K4me2	Active	Gained in Tumor	CYP2S1	Colorectal cancer	Up in Tumor	1	2	1	High confidence
Pair_29	Pair_29_SCRE10	H3K27ac	Active	Gained in Tumor	HPN-AS1	Prostate cancer	Up in Tumor	3	1	2	High confidence
Pair_29	Pair_29_SCRE132	H3K27ac	Active	Gained in Tumor	PRR36	Prostate cancer	Up in Tumor	2	2	1	High confidence
Pair_29	Pair_29_SCRE23	H3K27ac	Active	Gained in Tumor	MNX1	Prostate cancer	Up in Tumor	3	2	0	High confidence
Pair_29	Pair_29_SCRE272	H3K27ac	Active	Gained in Tumor	SNORD88A	Prostate cancer	Up in Tumor	1	1	0	High confidence
Pair_29	Pair_29_SCRE283	H3K27ac	Active	Gained in Tumor	LINC01509	Prostate cancer	Up in Tumor	1	3	0	High confidence
Pair_29	Pair_29_SCRE30	H3K27ac	Active	Gained in Tumor	ARHGEF38-IT1	Prostate cancer	Up in Tumor	1	1	2	High confidence
Pair_29	Pair_29_SCRE311	H3K27ac	Active	Gained in Tumor	SLC19A1	Prostate cancer	Up in Tumor	1	2	1	High confidence
Pair_29	Pair_29_SCRE319	H3K27ac	Active	Gained in Tumor	B3GAT1	Prostate cancer	Up in Tumor	1	1	0	High confidence
Pair_29	Pair_29_SCRE486	H3K27ac	Active	Gained in Tumor	STEAP2-AS1	Prostate cancer	Up in Tumor	1	1	0	High confidence
Pair_29	Pair_29_SCRE5	H3K27ac	Active	Gained in Tumor	CACNA1D	Prostate cancer	Up in Tumor	1	1	2	High confidence
Pair_29	Pair_29_SCRE512	H3K27ac	Active	Gained in Tumor	SNORD88A	Prostate cancer	Up in Tumor	1	1	1	High confidence
Pair_29	Pair_29_SCRE576	H3K27ac	Active	Gained in Tumor	Metazoa_SRP	Prostate cancer	Up in Tumor	1	2	1	High confidence
Pair_29	Pair_29_SCRE6	H3K27ac	Active	Gained in Tumor	MRPS31P5	Prostate cancer	Up in Tumor	5	1	1	High confidence
Pair_36	Pair_36_SCRE3	H3K36me3	Active	Gained in Tumor	SPDEF	Prostate cancer	Up in Tumor	3	1	2	High confidence
Pair_36	Pair_36_SCRE4	H3K36me3	Active	Gained in Tumor	STEAP2	Prostate cancer	Up in Tumor	1	1	1	High confidence
Pair_41	Pair_41_SCRE10	H3K27ac	Active	Gained in Tumor	CD70	Kidney cancer	Up in Tumor	1	1	0	High confidence
Pair_41	Pair_41_SCRE102	H3K27ac	Active	Gained in Tumor	GLIS1	Kidney cancer	Up in Tumor	1	3	0	High confidence
Pair_41	Pair_41_SCRE103	H3K27ac	Active	Gained in Tumor	MKI67	Kidney cancer	Up in Tumor	3	2	2	High confidence
Pair_41	Pair_41_SCRE106	H3K27ac	Active	Gained in Tumor	OACYLP	Kidney cancer	Up in Tumor	2	1	1	High confidence
Pair_41	Pair_41_SCRE117	H3K27ac	Active	Gained in Tumor	CENPA	Kidney cancer	Up in Tumor	2	1	1	High confidence
Pair_41	Pair_41_SCRE119	H3K27ac	Active	Gained in Tumor	HJURP	Kidney cancer	Up in Tumor	5	2	2	High confidence
Pair_41	Pair_41_SCRE129	H3K27ac	Active	Gained in Tumor	VCAM1	Kidney cancer	Up in Tumor	1	1	0	High confidence
Pair_41	Pair_41_SCRE134	H3K27ac	Active	Gained in Tumor	IRX3	Kidney cancer	Up in Tumor	1	1	0	High confidence
Pair_41	Pair_41_SCRE14	H3K27ac	Active	Gained in Tumor	FABP7	Kidney cancer	Up in Tumor	1	1	0	High confidence
Pair_41	Pair_41_SCRE143	H3K27ac	Active	Gained in Tumor	SLC15A4	Kidney cancer	Up in Tumor	1	1	1	High confidence
Pair_41	Pair_41_SCRE159	H3K27ac	Active	Gained in Tumor	SDAD1P1	Kidney cancer	Up in Tumor	1	1	0	High confidence
Pair_41	Pair_41_SCRE177	H3K27ac	Active	Gained in Tumor	GAS2L3	Kidney cancer	Up in Tumor	2	4	0	High confidence
Pair_41	Pair_41_SCRE193	H3K27ac	Active	Gained in Tumor	RP11-64B16.4	Kidney cancer	Up in Tumor	2	1	1	High confidence
Pair_41	Pair_41_SCRE209	H3K27ac	Active	Gained in Tumor	RARRES2	Kidney cancer	Up in Tumor	1	1	1	High confidence
Pair_41	Pair_41_SCRE223	H3K27ac	Active	Gained in Tumor	JPT2	Kidney cancer	Up in Tumor	5	3	2	High confidence
Pair_41	Pair_41_SCRE224	H3K27ac	Active	Gained in Tumor	ST8SIA4	Kidney cancer	Up in Tumor	1	2	1	High confidence
Pair_41	Pair_41_SCRE23	H3K27ac	Active	Gained in Tumor	KRBA1	Kidney cancer	Up in Tumor	1	1	1	High confidence
Pair_41	Pair_41_SCRE230	H3K27ac	Active	Gained in Tumor	LINC01077	Kidney cancer	Up in Tumor	1	1	0	High confidence
Pair_41	Pair_41_SCRE236	H3K27ac	Active	Gained in Tumor	Y_RNA	Kidney cancer	Up in Tumor	3	4	0	High confidence
Pair_41	Pair_41_SCRE247	H3K27ac	Active	Gained in Tumor	CAVIN3	Kidney cancer	Up in Tumor	1	1	0	High confidence
Pair_41	Pair_41_SCRE256	H3K27ac	Active	Gained in Tumor	AC108676.1	Kidney cancer	Up in Tumor	5	3	1	High confidence
Pair_41	Pair_41_SCRE284	H3K27ac	Active	Gained in Tumor	LINC01358	Kidney cancer	Up in Tumor	1	1	0	High confidence
Pair_41	Pair_41_SCRE293	H3K27ac	Active	Gained in Tumor	SNX10	Kidney cancer	Up in Tumor	2	1	0	High confidence
Pair_41	Pair_41_SCRE306	H3K27ac	Active	Gained in Tumor	ANGPTL4	Kidney cancer	Up in Tumor	1	1	1	High confidence
Pair_41	Pair_41_SCRE31	H3K27ac	Active	Gained in Tumor	LRG1	Kidney cancer	Up in Tumor	4	1	1	High confidence
Pair_41	Pair_41_SCRE332	H3K27ac	Active	Gained in Tumor	CREB5	Kidney cancer	Up in Tumor	4	2	0	High confidence
Pair_41	Pair_41_SCRE351	H3K27ac	Active	Gained in Tumor	IPMK	Kidney cancer	Up in Tumor	3	1	0	High confidence
Pair_41	Pair_41_SCRE358	H3K27ac	Active	Gained in Tumor	YWHAH	Kidney cancer	Up in Tumor	1	1	0	High confidence
Pair_41	Pair_41_SCRE39	H3K27ac	Active	Gained in Tumor	SIRPA	Kidney cancer	Up in Tumor	1	1	2	High confidence
Pair_41	Pair_41_SCRE396	H3K27ac	Active	Gained in Tumor	POGLUT2	Kidney cancer	Up in Tumor	3	1	2	High confidence
Pair_41	Pair_41_SCRE406	H3K27ac	Active	Gained in Tumor	LDLRAD4	Kidney cancer	Up in Tumor	2	2	0	High confidence
Pair_41	Pair_41_SCRE44	H3K27ac	Active	Gained in Tumor	BARX2	Kidney cancer	Up in Tumor	1	1	1	High confidence
Pair_41	Pair_41_SCRE442	H3K27ac	Active	Gained in Tumor	GAL3ST1	Kidney cancer	Up in Tumor	1	1	1	High confidence
Pair_41	Pair_41_SCRE48	H3K27ac	Active	Gained in Tumor	SERPINA1	Kidney cancer	Up in Tumor	4	3	2	High confidence
Pair_41	Pair_41_SCRE484	H3K27ac	Active	Gained in Tumor	STRA8	Kidney cancer	Up in Tumor	1	1	1	High confidence
Pair_41	Pair_41_SCRE491	H3K27ac	Active	Gained in Tumor	MFNG	Kidney cancer	Up in Tumor	1	1	2	High confidence
Pair_41	Pair_41_SCRE529	H3K27ac	Active	Gained in Tumor	VCAN	Kidney cancer	Up in Tumor	2	3	0	High confidence
Pair_41	Pair_41_SCRE534	H3K27ac	Active	Gained in Tumor	MET	Kidney cancer	Up in Tumor	4	1	1	High confidence
Pair_41	Pair_41_SCRE547	H3K27ac	Active	Gained in Tumor	TYROBP	Kidney cancer	Up in Tumor	2	2	2	High confidence
Pair_41	Pair_41_SCRE583	H3K27ac	Active	Gained in Tumor	SCGN	Kidney cancer	Up in Tumor	2	1	0	High confidence
Pair_41	Pair_41_SCRE714	H3K27ac	Active	Gained in Tumor	FABP5P7	Kidney cancer	Up in Tumor	3	1	2	High confidence
Pair_41	Pair_41_SCRE72	H3K27ac	Active	Gained in Tumor	COL23A1	Kidney cancer	Up in Tumor	1	2	0	High confidence
Pair_41	Pair_41_SCRE86	H3K27ac	Active	Gained in Tumor	CDK19	Kidney cancer	Up in Tumor	3	1	2	High confidence
Pair_41	Pair_41_SCRE92	H3K27ac	Active	Gained in Tumor	TMEM91	Kidney cancer	Up in Tumor	1	2	1	High confidence
Pair_42	Pair_42_SCRE12	H3K4me1	Active	Gained in Tumor	LRG1	Kidney cancer	Up in Tumor	4	1	1	High confidence
Pair_42	Pair_42_SCRE120	H3K4me1	Active	Gained in Tumor	STC2	Kidney cancer	Up in Tumor	1	2	2	High confidence
Pair_42	Pair_42_SCRE124	H3K4me1	Active	Gained in Tumor	SMPDL3A	Kidney cancer	Up in Tumor	1	1	0	High confidence
Pair_42	Pair_42_SCRE131	H3K4me1	Active	Gained in Tumor	BARX2	Kidney cancer	Up in Tumor	1	1	1	High confidence
Pair_42	Pair_42_SCRE133	H3K4me1	Active	Gained in Tumor	SEMA6A	Kidney cancer	Up in Tumor	2	2	0	High confidence
Pair_42	Pair_42_SCRE139	H3K4me1	Active	Gained in Tumor	TMEM91	Kidney cancer	Up in Tumor	2	1	2	High confidence
Pair_42	Pair_42_SCRE145	H3K4me1	Active	Gained in Tumor	FABP5P7	Kidney cancer	Up in Tumor	3	1	2	High confidence
Pair_42	Pair_42_SCRE173	H3K4me1	Active	Gained in Tumor	GAL3ST1	Kidney cancer	Up in Tumor	1	1	1	High confidence
Pair_42	Pair_42_SCRE196	H3K4me1	Active	Gained in Tumor	PYCARD	Kidney cancer	Up in Tumor	5	2	1	High confidence
Pair_42	Pair_42_SCRE2	H3K4me1	Active	Gained in Tumor	COL23A1	Kidney cancer	Up in Tumor	1	2	1	High confidence
Pair_42	Pair_42_SCRE20	H3K4me1	Active	Gained in Tumor	MKI67	Kidney cancer	Up in Tumor	4	2	2	High confidence
Pair_42	Pair_42_SCRE223	H3K4me1	Active	Gained in Tumor	IL15RA	Kidney cancer	Up in Tumor	1	1	2	High confidence
Pair_42	Pair_42_SCRE252	H3K4me1	Active	Gained in Tumor	RARRES2	Kidney cancer	Up in Tumor	2	2	2	High confidence
Pair_42	Pair_42_SCRE260	H3K4me1	Active	Gained in Tumor	KCNH4	Kidney cancer	Up in Tumor	3	2	0	High confidence
Pair_42	Pair_42_SCRE267	H3K4me1	Active	Gained in Tumor	AHNAK2	Kidney cancer	Up in Tumor	3	1	2	High confidence
Pair_42	Pair_42_SCRE278	H3K4me1	Active	Gained in Tumor	DOC2A	Kidney cancer	Up in Tumor	5	4	1	High confidence
Pair_42	Pair_42_SCRE29	H3K4me1	Active	Gained in Tumor	PNMA2	Kidney cancer	Up in Tumor	1	1	0	High confidence
Pair_42	Pair_42_SCRE3	H3K4me1	Active	Gained in Tumor	SIRPA	Kidney cancer	Up in Tumor	1	1	2	High confidence
Pair_42	Pair_42_SCRE33	H3K4me1	Active	Gained in Tumor	CHST13	Kidney cancer	Up in Tumor	4	4	0	High confidence
Pair_42	Pair_42_SCRE341	H3K4me1	Active	Gained in Tumor	ST3GAL5	Kidney cancer	Up in Tumor	3	4	1	High confidence
Pair_42	Pair_42_SCRE343	H3K4me1	Active	Gained in Tumor	RARRES2	Kidney cancer	Up in Tumor	1	1	1	High confidence
Pair_42	Pair_42_SCRE378	H3K4me1	Active	Gained in Tumor	SMCO4	Kidney cancer	Up in Tumor	5	2	0	High confidence
Pair_42	Pair_42_SCRE4	H3K4me1	Active	Gained in Tumor	COL23A1	Kidney cancer	Up in Tumor	1	2	0	High confidence
Pair_42	Pair_42_SCRE436	H3K4me1	Active	Gained in Tumor	KIAA0930	Kidney cancer	Up in Tumor	1	5	2	High confidence
Pair_42	Pair_42_SCRE44	H3K4me1	Active	Gained in Tumor	LDLRAD4	Kidney cancer	Up in Tumor	2	2	0	High confidence
Pair_42	Pair_42_SCRE45	H3K4me1	Active	Gained in Tumor	SNX10	Kidney cancer	Up in Tumor	2	1	0	High confidence
Pair_42	Pair_42_SCRE69	H3K4me1	Active	Gained in Tumor	CDK19	Kidney cancer	Up in Tumor	3	1	2	High confidence
Pair_43	Pair_43_SCRE13	H3K4me3	Active	Gained in Tumor	TMCC1	Kidney cancer	Up in Tumor	1	1	2	High confidence
Pair_43	Pair_43_SCRE16	H3K4me3	Active	Gained in Tumor	STC2	Kidney cancer	Up in Tumor	1	2	2	High confidence
Pair_43	Pair_43_SCRE167	H3K4me3	Active	Gained in Tumor	TYROBP	Kidney cancer	Up in Tumor	2	2	1	High confidence
Pair_43	Pair_43_SCRE183	H3K4me3	Active	Gained in Tumor	SAP30-DT	Kidney cancer	Up in Tumor	5	2	1	High confidence
Pair_43	Pair_43_SCRE19	H3K4me3	Active	Gained in Tumor	HILPDA	Kidney cancer	Up in Tumor	1	1	2	High confidence
Pair_43	Pair_43_SCRE2	H3K4me3	Active	Gained in Tumor	LINC00887	Kidney cancer	Up in Tumor	1	1	1	High confidence
Pair_43	Pair_43_SCRE21	H3K4me3	Active	Gained in Tumor	SLC2A3	Kidney cancer	Up in Tumor	5	2	1	High confidence
Pair_43	Pair_43_SCRE246	H3K4me3	Active	Gained in Tumor	IPMK	Kidney cancer	Up in Tumor	3	1	1	High confidence
Pair_43	Pair_43_SCRE299	H3K4me3	Active	Gained in Tumor	PPP1R3C	Kidney cancer	Up in Tumor	2	1	0	High confidence
Pair_43	Pair_43_SCRE30	H3K4me3	Active	Gained in Tumor	BBC3	Kidney cancer	Up in Tumor	1	3	2	High confidence
Pair_43	Pair_43_SCRE35	H3K4me3	Active	Gained in Tumor	ST8SIA4	Kidney cancer	Up in Tumor	1	3	2	High confidence
Pair_43	Pair_43_SCRE41	H3K4me3	Active	Gained in Tumor	AVPR1B	Kidney cancer	Up in Tumor	4	3	2	High confidence
Pair_43	Pair_43_SCRE43	H3K4me3	Active	Gained in Tumor	PSORS1C3	Kidney cancer	Up in Tumor	1	1	2	High confidence
Pair_43	Pair_43_SCRE54	H3K4me3	Active	Gained in Tumor	PLIN2	Kidney cancer	Up in Tumor	1	1	1	High confidence
Pair_43	Pair_43_SCRE67	H3K4me3	Active	Gained in Tumor	CDK18	Kidney cancer	Up in Tumor	1	1	0	High confidence
Pair_43	Pair_43_SCRE68	H3K4me3	Active	Gained in Tumor	NLGN1	Kidney cancer	Up in Tumor	4	5	0	High confidence
Pair_43	Pair_43_SCRE69	H3K4me3	Active	Gained in Tumor	ANGPTL4	Kidney cancer	Up in Tumor	1	1	2	High confidence
Pair_43	Pair_43_SCRE75	H3K4me3	Active	Gained in Tumor	BCL2	Kidney cancer	Up in Tumor	1	5	2	High confidence
Pair_43	Pair_43_SCRE80	H3K4me3	Active	Gained in Tumor	RP11-64B16.4	Kidney cancer	Up in Tumor	3	1	1	High confidence
Pair_43	Pair_43_SCRE81	H3K4me3	Active	Gained in Tumor	TNFAIP8	Kidney cancer	Up in Tumor	1	5	0	High confidence
Pair_43	Pair_43_SCRE87	H3K4me3	Active	Gained in Tumor	SEMA6A	Kidney cancer	Up in Tumor	4	3	2	High confidence
Pair_43	Pair_43_SCRE9	H3K4me3	Active	Gained in Tumor	EDN1	Kidney cancer	Up in Tumor	1	1	2	High confidence
Pair_43	Pair_43_SCRE96	H3K4me3	Active	Gained in Tumor	VCAM1	Kidney cancer	Up in Tumor	2	1	0	High confidence
Pair_44	Pair_44_SCRE240	H3K36me3	Active	Gained in Tumor	CDH23	Kidney cancer	Up in Tumor	2	1	1	High confidence
Pair_44	Pair_44_SCRE52	H3K36me3	Active	Gained in Tumor	ITGA5	Kidney cancer	Up in Tumor	4	2	0	High confidence
Pair_5	Pair_5_SCRE1013	H3K27ac	Active	Gained in Tumor	RP11-469H8.6	Gastric cancer	Up in Tumor	5	4	2	High confidence
Pair_5	Pair_5_SCRE107	H3K27ac	Active	Gained in Tumor	FOXQ1	Gastric cancer	Up in Tumor	2	2	2	High confidence
Pair_5	Pair_5_SCRE190	H3K27ac	Active	Gained in Tumor	COLCA2	Gastric cancer	Up in Tumor	2	3	2	High confidence
Pair_5	Pair_5_SCRE215	H3K27ac	Active	Gained in Tumor	LINC01979	Gastric cancer	Up in Tumor	1	2	1	High confidence
Pair_5	Pair_5_SCRE22	H3K27ac	Active	Gained in Tumor	KCNQ1	Gastric cancer	Up in Tumor	4	2	2	High confidence
Pair_5	Pair_5_SCRE220	H3K27ac	Active	Gained in Tumor	ELF1	Gastric cancer	Up in Tumor	2	2	2	High confidence
Pair_5	Pair_5_SCRE238	H3K27ac	Active	Gained in Tumor	C1GALT1	Gastric cancer	Up in Tumor	2	4	0	High confidence
Pair_5	Pair_5_SCRE239	H3K27ac	Active	Gained in Tumor	NEDD9	Gastric cancer	Up in Tumor	4	3	1	High confidence
Pair_5	Pair_5_SCRE272	H3K27ac	Active	Gained in Tumor	PDX1	Gastric cancer	Up in Tumor	2	2	1	High confidence
Pair_5	Pair_5_SCRE282	H3K27ac	Active	Gained in Tumor	SLK	Gastric cancer	Up in Tumor	5	3	2	High confidence
Pair_5	Pair_5_SCRE29	H3K27ac	Active	Gained in Tumor	MYH14	Gastric cancer	Up in Tumor	5	1	2	High confidence
Pair_5	Pair_5_SCRE299	H3K27ac	Active	Gained in Tumor	PIP5K1B	Gastric cancer	Up in Tumor	3	1	2	High confidence
Pair_5	Pair_5_SCRE317	H3K27ac	Active	Gained in Tumor	CEACAM5	Gastric cancer	Up in Tumor	2	3	1	High confidence
Pair_5	Pair_5_SCRE376	H3K27ac	Active	Gained in Tumor	PGC	Gastric cancer	Up in Tumor	1	3	2	High confidence
Pair_5	Pair_5_SCRE38	H3K27ac	Active	Gained in Tumor	RALGAPA2	Gastric cancer	Up in Tumor	5	3	0	High confidence
Pair_5	Pair_5_SCRE382	H3K27ac	Active	Gained in Tumor	PKDCC	Gastric cancer	Up in Tumor	3	2	2	High confidence
Pair_5	Pair_5_SCRE390	H3K27ac	Active	Gained in Tumor	PRDM16-DT	Gastric cancer	Up in Tumor	4	2	0	High confidence
Pair_5	Pair_5_SCRE396	H3K27ac	Active	Gained in Tumor	AMN	Gastric cancer	Up in Tumor	5	5	1	High confidence
Pair_5	Pair_5_SCRE42	H3K27ac	Active	Gained in Tumor	MST1R	Gastric cancer	Up in Tumor	2	2	2	High confidence
Pair_5	Pair_5_SCRE480	H3K27ac	Active	Gained in Tumor	CDC14B	Gastric cancer	Up in Tumor	2	5	0	High confidence
Pair_5	Pair_5_SCRE495	H3K27ac	Active	Gained in Tumor	SIK2	Gastric cancer	Up in Tumor	3	2	0	High confidence
Pair_5	Pair_5_SCRE503	H3K27ac	Active	Gained in Tumor	CDH17	Gastric cancer	Up in Tumor	3	2	1	High confidence
Pair_5	Pair_5_SCRE516	H3K27ac	Active	Gained in Tumor	LINC02404	Gastric cancer	Up in Tumor	1	1	0	High confidence
Pair_5	Pair_5_SCRE518	H3K27ac	Active	Gained in Tumor	CFTR	Gastric cancer	Up in Tumor	4	2	1	High confidence
Pair_5	Pair_5_SCRE531	H3K27ac	Active	Gained in Tumor	PIWIL4	Gastric cancer	Up in Tumor	2	4	1	High confidence
Pair_5	Pair_5_SCRE544	H3K27ac	Active	Gained in Tumor	IHH	Gastric cancer	Up in Tumor	3	1	2	High confidence
Pair_5	Pair_5_SCRE58	H3K27ac	Active	Gained in Tumor	SIGLEC15	Gastric cancer	Up in Tumor	2	3	1	High confidence
Pair_5	Pair_5_SCRE590	H3K27ac	Active	Gained in Tumor	PHACTR2	Gastric cancer	Up in Tumor	1	3	0	High confidence
Pair_5	Pair_5_SCRE628	H3K27ac	Active	Gained in Tumor	SUSD1	Gastric cancer	Up in Tumor	4	2	1	High confidence
Pair_5	Pair_5_SCRE639	H3K27ac	Active	Gained in Tumor	TMEM238L	Gastric cancer	Up in Tumor	1	3	2	High confidence
Pair_5	Pair_5_SCRE642	H3K27ac	Active	Gained in Tumor	EHF	Gastric cancer	Up in Tumor	3	4	2	High confidence
Pair_5	Pair_5_SCRE645	H3K27ac	Active	Gained in Tumor	SORBS1	Gastric cancer	Up in Tumor	2	1	1	High confidence
Pair_5	Pair_5_SCRE666	H3K27ac	Active	Gained in Tumor	SHH	Gastric cancer	Up in Tumor	3	2	2	High confidence
Pair_5	Pair_5_SCRE755	H3K27ac	Active	Gained in Tumor	CASC19	Gastric cancer	Up in Tumor	3	2	1	High confidence
Pair_5	Pair_5_SCRE757	H3K27ac	Active	Gained in Tumor	FXYD3	Gastric cancer	Up in Tumor	4	2	1	High confidence
Pair_5	Pair_5_SCRE950	H3K27ac	Active	Gained in Tumor	CRYZP1	Gastric cancer	Up in Tumor	1	2	2	High confidence
Pair_55	Pair_55_SCRE1062	H3K27ac	Active	Gained in Tumor	KLRC4	Glioma (gliblastoma)	Up in Tumor	2	2	1	High confidence
Pair_55	Pair_55_SCRE126	H3K27ac	Active	Gained in Tumor	IGDCC4	Glioma (gliblastoma)	Up in Tumor	1	2	2	High confidence
Pair_55	Pair_55_SCRE15	H3K27ac	Active	Gained in Tumor	MRC2	Glioma (gliblastoma)	Up in Tumor	2	2	0	High confidence
Pair_55	Pair_55_SCRE192	H3K27ac	Active	Gained in Tumor	BOC	Glioma (gliblastoma)	Up in Tumor	1	3	0	High confidence
Pair_55	Pair_55_SCRE21	H3K27ac	Active	Gained in Tumor	STK17A	Glioma (gliblastoma)	Up in Tumor	2	2	0	High confidence
Pair_55	Pair_55_SCRE228	H3K27ac	Active	Gained in Tumor	NAMPT	Glioma (gliblastoma)	Up in Tumor	2	1	1	High confidence
Pair_55	Pair_55_SCRE255	H3K27ac	Active	Gained in Tumor	DPYSL3	Glioma (gliblastoma)	Up in Tumor	3	2	0	High confidence
Pair_55	Pair_55_SCRE260	H3K27ac	Active	Gained in Tumor	CNN3	Glioma (gliblastoma)	Up in Tumor	1	1	1	High confidence
Pair_55	Pair_55_SCRE267	H3K27ac	Active	Gained in Tumor	EGFR	Glioma (gliblastoma)	Up in Tumor	1	1	0	High confidence
Pair_55	Pair_55_SCRE280	H3K27ac	Active	Gained in Tumor	RP11-158M2.4	Glioma (gliblastoma)	Up in Tumor	2	2	1	High confidence
Pair_55	Pair_55_SCRE29	H3K27ac	Active	Gained in Tumor	STK32A	Glioma (gliblastoma)	Up in Tumor	2	1	1	High confidence
Pair_55	Pair_55_SCRE330	H3K27ac	Active	Gained in Tumor	ETV6	Glioma (gliblastoma)	Up in Tumor	1	3	2	High confidence
Pair_55	Pair_55_SCRE332	H3K27ac	Active	Gained in Tumor	MEX3C	Glioma (gliblastoma)	Up in Tumor	4	5	2	High confidence
Pair_55	Pair_55_SCRE411	H3K27ac	Active	Gained in Tumor	MC1R	Glioma (gliblastoma)	Up in Tumor	4	4	1	High confidence
Pair_55	Pair_55_SCRE423	H3K27ac	Active	Gained in Tumor	LMO2	Glioma (gliblastoma)	Up in Tumor	1	2	1	High confidence
Pair_55	Pair_55_SCRE427	H3K27ac	Active	Gained in Tumor	RP11-256I23.1	Glioma (gliblastoma)	Up in Tumor	3	2	2	High confidence
Pair_55	Pair_55_SCRE430	H3K27ac	Active	Gained in Tumor	RP5-899E9.1	Glioma (gliblastoma)	Up in Tumor	3	4	1	High confidence
Pair_55	Pair_55_SCRE445	H3K27ac	Active	Gained in Tumor	CALCRL	Glioma (gliblastoma)	Up in Tumor	3	5	1	High confidence
Pair_55	Pair_55_SCRE508	H3K27ac	Active	Gained in Tumor	Y_RNA	Glioma (gliblastoma)	Up in Tumor	2	4	1	High confidence
Pair_55	Pair_55_SCRE535	H3K27ac	Active	Gained in Tumor	CDH11	Glioma (gliblastoma)	Up in Tumor	4	5	1	High confidence
Pair_55	Pair_55_SCRE615	H3K27ac	Active	Gained in Tumor	TMEM100	Glioma (gliblastoma)	Up in Tumor	4	2	0	High confidence
Pair_55	Pair_55_SCRE666	H3K27ac	Active	Gained in Tumor	TP53	Glioma (gliblastoma)	Up in Tumor	2	1	0	High confidence
Pair_55	Pair_55_SCRE742	H3K27ac	Active	Gained in Tumor	OSBPL3	Glioma (gliblastoma)	Up in Tumor	2	4	2	High confidence
Pair_55	Pair_55_SCRE78	H3K27ac	Active	Gained in Tumor	SOX11	Glioma (gliblastoma)	Up in Tumor	2	2	2	High confidence
Pair_55	Pair_55_SCRE79	H3K27ac	Active	Gained in Tumor	CHST11	Glioma (gliblastoma)	Up in Tumor	4	2	2	High confidence
Pair_55	Pair_55_SCRE987	H3K27ac	Active	Gained in Tumor	SOCS2	Glioma (gliblastoma)	Up in Tumor	5	3	2	High confidence
Pair_57	Pair_57_SCRE136	H3K4me1	Active	Gained in Tumor	NPAS3	Glioma	Up in Tumor	1	1	0	High confidence
Pair_57	Pair_57_SCRE16	H3K4me1	Active	Gained in Tumor	SPARCL1	Glioma	Up in Tumor	1	2	2	High confidence
Pair_57	Pair_57_SCRE238	H3K4me1	Active	Gained in Tumor	SIK3	Glioma	Up in Tumor	2	2	1	High confidence
Pair_57	Pair_57_SCRE246	H3K4me1	Active	Gained in Tumor	HEY1	Glioma	Up in Tumor	1	1	0	High confidence
Pair_57	Pair_57_SCRE251	H3K4me1	Active	Gained in Tumor	SIK3	Glioma	Up in Tumor	1	2	2	High confidence
Pair_57	Pair_57_SCRE62	H3K4me1	Active	Gained in Tumor	PTPRE	Glioma	Up in Tumor	3	3	2	High confidence
Pair_7	Pair_7_SCRE23	H3K4me3	Active	Gained in Tumor	PDX1	Gastric cancer	Up in Tumor	2	2	1	High confidence
Pair_7	Pair_7_SCRE25	H3K4me3	Active	Gained in Tumor	IHH	Gastric cancer	Up in Tumor	4	1	2	High confidence
Pair_7	Pair_7_SCRE26	H3K4me3	Active	Gained in Tumor	EPCAM	Gastric cancer	Up in Tumor	5	2	1	High confidence
Pair_7	Pair_7_SCRE40	H3K4me3	Active	Gained in Tumor	PKDCC	Gastric cancer	Up in Tumor	3	2	1	High confidence
Pair_7	Pair_7_SCRE54	H3K4me3	Active	Gained in Tumor	GATA5	Gastric cancer	Up in Tumor	1	1	2	High confidence
Pair_88	Pair_88_SCRE109	H3K27ac	Active	Gained in Tumor	ESR1	Breast cancer (Luminal A)	Up in Tumor	4	3	0	High confidence
Pair_88	Pair_88_SCRE131	H3K27ac	Active	Gained in Tumor	SYT12	Breast cancer (Luminal A)	Up in Tumor	1	3	2	High confidence
Pair_88	Pair_88_SCRE19	H3K27ac	Active	Gained in Tumor	PREX1	Breast cancer (Luminal A)	Up in Tumor	5	3	0	High confidence
Pair_88	Pair_88_SCRE239	H3K27ac	Active	Gained in Tumor	PLEKHF2	Breast cancer (Luminal A)	Up in Tumor	4	4	2	High confidence
Pair_88	Pair_88_SCRE293	H3K27ac	Active	Gained in Tumor	TMEM268	Breast cancer (Luminal A)	Up in Tumor	4	2	2	High confidence
Pair_88	Pair_88_SCRE341	H3K27ac	Active	Gained in Tumor	ITPR1	Breast cancer (Luminal A)	Up in Tumor	3	2	1	High confidence
Pair_88	Pair_88_SCRE345	H3K27ac	Active	Gained in Tumor	SLC4A8	Breast cancer (Luminal A)	Up in Tumor	5	1	0	High confidence
Pair_89	Pair_89_SCRE1	H3K27ac	Active	Gained in Tumor	CBFA2T3	Breast cancer (Luminal B)	Up in Tumor	2	3	0	High confidence
Pair_89	Pair_89_SCRE104	H3K27ac	Active	Gained in Tumor	CACNG4	Breast cancer (Luminal B)	Up in Tumor	1	1	1	High confidence
Pair_89	Pair_89_SCRE123	H3K27ac	Active	Gained in Tumor	TMEM268	Breast cancer (Luminal B)	Up in Tumor	2	4	2	High confidence
Pair_89	Pair_89_SCRE142	H3K27ac	Active	Gained in Tumor	TTC39A	Breast cancer (Luminal B)	Up in Tumor	1	1	2	High confidence
Pair_89	Pair_89_SCRE170	H3K27ac	Active	Gained in Tumor	PBX1	Breast cancer (Luminal B)	Up in Tumor	1	1	1	High confidence
Pair_89	Pair_89_SCRE179	H3K27ac	Active	Gained in Tumor	AC144450.1	Breast cancer (Luminal B)	Up in Tumor	4	1	1	High confidence
Pair_89	Pair_89_SCRE180	H3K27ac	Active	Gained in Tumor	INPP5J	Breast cancer (Luminal B)	Up in Tumor	3	1	2	High confidence
Pair_89	Pair_89_SCRE182	H3K27ac	Active	Gained in Tumor	TGIF2	Breast cancer (Luminal B)	Up in Tumor	2	4	2	High confidence
Pair_89	Pair_89_SCRE236	H3K27ac	Active	Gained in Tumor	ZNF703	Breast cancer (Luminal B)	Up in Tumor	1	1	2	High confidence
Pair_89	Pair_89_SCRE259	H3K27ac	Active	Gained in Tumor	HID1	Breast cancer (Luminal B)	Up in Tumor	2	3	1	High confidence
Pair_89	Pair_89_SCRE316	H3K27ac	Active	Gained in Tumor	GREB1	Breast cancer (Luminal B)	Up in Tumor	5	1	1	High confidence
Pair_89	Pair_89_SCRE361	H3K27ac	Active	Gained in Tumor	TTC6	Breast cancer (Luminal B)	Up in Tumor	3	1	2	High confidence
Pair_89	Pair_89_SCRE590	H3K27ac	Active	Gained in Tumor	ATP5PD	Breast cancer (Luminal B)	Up in Tumor	2	4	2	High confidence
Pair_89	Pair_89_SCRE607	H3K27ac	Active	Gained in Tumor	SNHG25	Breast cancer (Luminal B)	Up in Tumor	1	5	1	High confidence
Pair_89	Pair_89_SCRE64	H3K27ac	Active	Gained in Tumor	PPP1R1B	Breast cancer (Luminal B)	Up in Tumor	2	3	0	High confidence
Pair_89	Pair_89_SCRE66	H3K27ac	Active	Gained in Tumor	PAK4	Breast cancer (Luminal B)	Up in Tumor	4	5	2	High confidence
Pair_89	Pair_89_SCRE70	H3K27ac	Active	Gained in Tumor	SLC26A1	Breast cancer (Luminal B)	Up in Tumor	2	3	2	High confidence
Pair_89	Pair_89_SCRE86	H3K27ac	Active	Gained in Tumor	SYNGR2	Breast cancer (Luminal B)	Up in Tumor	2	1	2	High confidence
Pair_91	Pair_91_SCRE45	H3K27ac	Active	Gained in Tumor	RP11-216L13.19	Breast cancer (TN CL)	Up in Tumor	2	5	2	High confidence
Pair_92	Pair_92_SCRE11	H3K27ac	Active	Gained in Tumor	RARRES1	Breast cancer (TN basal)	Up in Tumor	2	1	2	High confidence
Pair_92	Pair_92_SCRE39	H3K27ac	Active	Gained in Tumor	LINC01315	Breast cancer (TN basal)	Up in Tumor	1	2	1	High confidence
Pair_92	Pair_92_SCRE44	H3K27ac	Active	Gained in Tumor	EPHB3	Breast cancer (TN basal)	Up in Tumor	1	1	2	High confidence
Pair_98	Pair_98_SCRE182	H3K36me3	Active	Gained in Tumor	RBM4	Breast cancer (Luminal A)	Up in Tumor	3	3	0	High confidence
Pair_98	Pair_98_SCRE317	H3K36me3	Active	Gained in Tumor	CERS2	Breast cancer (Luminal A)	Up in Tumor	3	3	0	High confidence
Pair_98	Pair_98_SCRE78	H3K36me3	Active	Gained in Tumor	ZMYND8	Breast cancer (Luminal A)	Up in Tumor	5	2	1	High confidence
Pair_99	Pair_99_SCRE13	H3K36me3	Active	Gained in Tumor	AC144450.1	Breast cancer (Luminal B)	Up in Tumor	3	1	0	High confidence
Pair_99	Pair_99_SCRE17	H3K36me3	Active	Gained in Tumor	STARD3	Breast cancer (Luminal B)	Up in Tumor	4	4	1	High confidence
Pair_99	Pair_99_SCRE178	H3K36me3	Active	Gained in Tumor	NUP210	Breast cancer (Luminal B)	Up in Tumor	2	2	0	High confidence
Pair_99	Pair_99_SCRE224	H3K36me3	Active	Gained in Tumor	NEK8	Breast cancer (Luminal B)	Up in Tumor	4	5	2	High confidence
Pair_99	Pair_99_SCRE267	H3K36me3	Active	Gained in Tumor	P2RX4	Breast cancer (Luminal B)	Up in Tumor	1	3	1	High confidence
Pair_99	Pair_99_SCRE336	H3K36me3	Active	Gained in Tumor	RAPGEFL1	Breast cancer (Luminal B)	Up in Tumor	2	5	2	High confidence
Pair_99	Pair_99_SCRE375	H3K36me3	Active	Gained in Tumor	RAPGEFL1	Breast cancer (Luminal B)	Up in Tumor	3	3	0	High confidence
Pair_99	Pair_99_SCRE397	H3K36me3	Active	Gained in Tumor	PPP1R1B	Breast cancer (Luminal B)	Up in Tumor	5	2	0	High confidence
Pair_99	Pair_99_SCRE4	H3K36me3	Active	Gained in Tumor	PREX1	Breast cancer (Luminal B)	Up in Tumor	1	2	0	High confidence
Pair_99	Pair_99_SCRE430	H3K36me3	Active	Gained in Tumor	MTMR4	Breast cancer (Luminal B)	Up in Tumor	1	4	0	High confidence
Pair_99	Pair_99_SCRE480	H3K36me3	Active	Gained in Tumor	GSE1	Breast cancer (Luminal B)	Up in Tumor	2	2	2	High confidence
Pair_99	Pair_99_SCRE86	H3K36me3	Active	Gained in Tumor	ARHGAP39	Breast cancer (Luminal B)	Up in Tumor	2	4	1	High confidence
Pair_1	Pair_1_SCRE15	H3K27ac	Active	Gained in Tumor	ATP11A	Gastric cancer	Up in Tumor	4	1	4	Medium confidence
Pair_1	Pair_1_SCRE397	H3K27ac	Active	Gained in Tumor	QRSL1P1	Gastric cancer	Up in Tumor	5	10	1	Medium confidence
Pair_1	Pair_1_SCRE496	H3K27ac	Active	Gained in Tumor	PMEPA1	Gastric cancer	Up in Tumor	12	4	0	Medium confidence
Pair_1	Pair_1_SCRE597	H3K27ac	Active	Gained in Tumor	IGFBP3	Gastric cancer	Up in Tumor	3	NA	2	Medium confidence
Pair_1	Pair_1_SCRE673	H3K27ac	Active	Gained in Tumor	HOXA13	Gastric cancer	Up in Tumor	3	NA	1	Medium confidence
Pair_10	Pair_10_SCRE1012	H3K27ac	Active	Gained in Tumor	LRRIQ4	Colorectal cancer	Up in Tumor	3	NA	1	Medium confidence
Pair_10	Pair_10_SCRE1029	H3K27ac	Active	Gained in Tumor	PABPC1	Colorectal cancer	Up in Tumor	1	11	2	Medium confidence
Pair_10	Pair_10_SCRE103	H3K27ac	Active	Gained in Tumor	GK	Colorectal cancer	No change	1	3	1	Medium confidence
Pair_10	Pair_10_SCRE106	H3K27ac	Active	Gained in Tumor	STX1A	Colorectal cancer	Up in Tumor	4	5	6	Medium confidence
Pair_10	Pair_10_SCRE1067	H3K27ac	Active	Gained in Tumor	TMEM158	Colorectal cancer	Up in Tumor	1	NA	0	Medium confidence
Pair_10	Pair_10_SCRE1068	H3K27ac	Active	Gained in Tumor	RP11-1029J19.4	Colorectal cancer	Up in Tumor	1	NA	0	Medium confidence
Pair_10	Pair_10_SCRE109	H3K27ac	Active	Gained in Tumor	AC011290.5	Colorectal cancer	Up in Tumor	1	NA	0	Medium confidence
Pair_10	Pair_10_SCRE1105	H3K27ac	Active	Gained in Tumor	EVPL	Colorectal cancer	Up in Tumor	4	NA	1	Medium confidence
Pair_10	Pair_10_SCRE1132	H3K27ac	Active	Gained in Tumor	ATP6V1FNB	Colorectal cancer	Up in Tumor	5	10	1	Medium confidence
Pair_10	Pair_10_SCRE1162	H3K27ac	Active	Gained in Tumor	SNTB1	Colorectal cancer	Up in Tumor	6	2	1	Medium confidence
Pair_10	Pair_10_SCRE1187	H3K27ac	Active	Gained in Tumor	LGR6	Colorectal cancer	Up in Tumor	5	NA	1	Medium confidence
Pair_10	Pair_10_SCRE121	H3K27ac	Active	Gained in Tumor	RP3-325F22.5	Colorectal cancer	Up in Tumor	3	NA	0	Medium confidence
Pair_10	Pair_10_SCRE1211	H3K27ac	Active	Gained in Tumor	RMND5A	Colorectal cancer	No change	1	3	0	Medium confidence
Pair_10	Pair_10_SCRE1245	H3K27ac	Active	Gained in Tumor	AXIN2	Colorectal cancer	Up in Tumor	1	NA	1	Medium confidence
Pair_10	Pair_10_SCRE1246	H3K27ac	Active	Gained in Tumor	DDX31	Colorectal cancer	Up in Tumor	2	NA	0	Medium confidence
Pair_10	Pair_10_SCRE1259	H3K27ac	Active	Gained in Tumor	WBP4	Colorectal cancer	No change	3	3	2	Medium confidence
Pair_10	Pair_10_SCRE1268	H3K27ac	Active	Gained in Tumor	CAPN12	Colorectal cancer	Up in Tumor	5	2	5	Medium confidence
Pair_10	Pair_10_SCRE1269	H3K27ac	Active	Gained in Tumor	LIF	Colorectal cancer	Up in Tumor	1	NA	0	Medium confidence
Pair_10	Pair_10_SCRE128	H3K27ac	Active	Gained in Tumor	TESC	Colorectal cancer	Up in Tumor	6	5	2	Medium confidence
Pair_10	Pair_10_SCRE1294	H3K27ac	Active	Gained in Tumor	FANCE	Colorectal cancer	Up in Tumor	8	5	2	Medium confidence
Pair_10	Pair_10_SCRE1317	H3K27ac	Active	Gained in Tumor	MUC5AC	Colorectal cancer	Up in Tumor	5	NA	2	Medium confidence
Pair_10	Pair_10_SCRE1326	H3K27ac	Active	Gained in Tumor	PROX1	Colorectal cancer	Up in Tumor	1	NA	0	Medium confidence
Pair_10	Pair_10_SCRE1365	H3K27ac	Active	Gained in Tumor	CYP2W1	Colorectal cancer	Up in Tumor	1	1	3	Medium confidence
Pair_10	Pair_10_SCRE1380	H3K27ac	Active	Gained in Tumor	CELSR1	Colorectal cancer	Up in Tumor	3	11	2	Medium confidence
Pair_10	Pair_10_SCRE1384	H3K27ac	Active	Gained in Tumor	MRTO4	Colorectal cancer	Up in Tumor	5	8	1	Medium confidence
Pair_10	Pair_10_SCRE1393	H3K27ac	Active	Gained in Tumor	COL3A1	Colorectal cancer	Up in Tumor	23	1	1	Medium confidence
Pair_10	Pair_10_SCRE1396	H3K27ac	Active	Gained in Tumor	RP11-511B23.2	Colorectal cancer	NA	3	5	1	Medium confidence
Pair_10	Pair_10_SCRE1401	H3K27ac	Active	Gained in Tumor	GRIN2D	Colorectal cancer	Up in Tumor	2	NA	2	Medium confidence
Pair_10	Pair_10_SCRE1411	H3K27ac	Active	Gained in Tumor	FRYL	Colorectal cancer	No change	1	2	1	Medium confidence
Pair_10	Pair_10_SCRE1419	H3K27ac	Active	Gained in Tumor	DIP2B	Colorectal cancer	No change	2	4	2	Medium confidence
Pair_10	Pair_10_SCRE1435	H3K27ac	Active	Gained in Tumor	LAD1	Colorectal cancer	No change	3	1	0	Medium confidence
Pair_10	Pair_10_SCRE1439	H3K27ac	Active	Gained in Tumor	CCL22	Colorectal cancer	No change	5	2	2	Medium confidence
Pair_10	Pair_10_SCRE1444	H3K27ac	Active	Gained in Tumor	MRPL16	Colorectal cancer	No change	2	2	2	Medium confidence
Pair_10	Pair_10_SCRE1458	H3K27ac	Active	Gained in Tumor	C2CD4D	Colorectal cancer	Up in Tumor	5	NA	1	Medium confidence
Pair_10	Pair_10_SCRE1475	H3K27ac	Active	Gained in Tumor	RP11-138I1.3	Colorectal cancer	No change	1	1	2	Medium confidence
Pair_10	Pair_10_SCRE150	H3K27ac	Active	Gained in Tumor	MGST2	Colorectal cancer	No change	4	2	1	Medium confidence
Pair_10	Pair_10_SCRE1500	H3K27ac	Active	Gained in Tumor	LOXL2	Colorectal cancer	Up in Tumor	2	6	0	Medium confidence
Pair_10	Pair_10_SCRE1504	H3K27ac	Active	Gained in Tumor	RASAL1	Colorectal cancer	Up in Tumor	4	17	1	Medium confidence
Pair_10	Pair_10_SCRE1513	H3K27ac	Active	Gained in Tumor	RAB15	Colorectal cancer	Up in Tumor	1	NA	1	Medium confidence
Pair_10	Pair_10_SCRE1537	H3K27ac	Active	Gained in Tumor	SOX9	Colorectal cancer	Up in Tumor	1	2	5	Medium confidence
Pair_10	Pair_10_SCRE1540	H3K27ac	Active	Gained in Tumor	C11orf49	Colorectal cancer	No change	3	5	0	Medium confidence
Pair_10	Pair_10_SCRE1567	H3K27ac	Active	Gained in Tumor	PDSS1	Colorectal cancer	No change	2	1	0	Medium confidence
Pair_10	Pair_10_SCRE1575	H3K27ac	Active	Gained in Tumor	ARHGEF19	Colorectal cancer	Up in Tumor	4	1	3	Medium confidence
Pair_10	Pair_10_SCRE1597	H3K27ac	Active	Gained in Tumor	UBE2R2	Colorectal cancer	No change	1	2	2	Medium confidence
Pair_10	Pair_10_SCRE16	H3K27ac	Active	Gained in Tumor	ETV4	Colorectal cancer	Up in Tumor	3	NA	2	Medium confidence
Pair_10	Pair_10_SCRE1604	H3K27ac	Active	Gained in Tumor	AGO2	Colorectal cancer	Up in Tumor	10	3	1	Medium confidence
Pair_10	Pair_10_SCRE1624	H3K27ac	Active	Gained in Tumor	DSCAS	Colorectal cancer	NA	3	1	0	Medium confidence
Pair_10	Pair_10_SCRE1657	H3K27ac	Active	Gained in Tumor	GRIN2D	Colorectal cancer	Up in Tumor	1	NA	0	Medium confidence
Pair_10	Pair_10_SCRE1699	H3K27ac	Active	Gained in Tumor	LRRC15	Colorectal cancer	Up in Tumor	2	NA	1	Medium confidence
Pair_10	Pair_10_SCRE1726	H3K27ac	Active	Gained in Tumor	AC004066.3	Colorectal cancer	NA	2	2	1	Medium confidence
Pair_10	Pair_10_SCRE1738	H3K27ac	Active	Gained in Tumor	CASP2	Colorectal cancer	No change	1	2	1	Medium confidence
Pair_10	Pair_10_SCRE1789	H3K27ac	Active	Gained in Tumor	MRPS10	Colorectal cancer	No change	3	2	2	Medium confidence
Pair_10	Pair_10_SCRE1796	H3K27ac	Active	Gained in Tumor	SMARCA1	Colorectal cancer	No change	2	3	0	Medium confidence
Pair_10	Pair_10_SCRE1805	H3K27ac	Active	Gained in Tumor	DUS3L	Colorectal cancer	No change	1	1	1	Medium confidence
Pair_10	Pair_10_SCRE1808	H3K27ac	Active	Gained in Tumor	KIF2C	Colorectal cancer	Up in Tumor	11	4	0	Medium confidence
Pair_10	Pair_10_SCRE181	H3K27ac	Active	Gained in Tumor	IL33	Colorectal cancer	Up in Tumor	1	NA	0	Medium confidence
Pair_10	Pair_10_SCRE182	H3K27ac	Active	Gained in Tumor	GRHL2	Colorectal cancer	No change	5	5	1	Medium confidence
Pair_10	Pair_10_SCRE1831	H3K27ac	Active	Gained in Tumor	SAMD3	Colorectal cancer	No change	2	1	0	Medium confidence
Pair_10	Pair_10_SCRE185	H3K27ac	Active	Gained in Tumor	RP3-325F22.5	Colorectal cancer	Up in Tumor	1	NA	1	Medium confidence
Pair_10	Pair_10_SCRE1854	H3K27ac	Active	Gained in Tumor	CIT	Colorectal cancer	Up in Tumor	2	1	5	Medium confidence
Pair_10	Pair_10_SCRE1860	H3K27ac	Active	Gained in Tumor	KANK1	Colorectal cancer	No change	1	1	1	Medium confidence
Pair_10	Pair_10_SCRE1880	H3K27ac	Active	Gained in Tumor	CCL24	Colorectal cancer	Up in Tumor	4	NA	0	Medium confidence
Pair_10	Pair_10_SCRE1887	H3K27ac	Active	Gained in Tumor	RPS15AP30	Colorectal cancer	No change	2	2	2	Medium confidence
Pair_10	Pair_10_SCRE1890	H3K27ac	Active	Gained in Tumor	TICRR	Colorectal cancer	Up in Tumor	3	3	3	Medium confidence
Pair_10	Pair_10_SCRE191	H3K27ac	Active	Gained in Tumor	LURAP1L	Colorectal cancer	No change	3	2	1	Medium confidence
Pair_10	Pair_10_SCRE1916	H3K27ac	Active	Gained in Tumor	RP11-359I18.5	Colorectal cancer	NA	1	5	1	Medium confidence
Pair_10	Pair_10_SCRE1959	H3K27ac	Active	Gained in Tumor	POP5	Colorectal cancer	No change	1	2	1	Medium confidence
Pair_10	Pair_10_SCRE201	H3K27ac	Active	Gained in Tumor	TERF2IP	Colorectal cancer	No change	1	5	1	Medium confidence
Pair_10	Pair_10_SCRE213	H3K27ac	Active	Gained in Tumor	TUSC8	Colorectal cancer	Up in Tumor	1	NA	0	Medium confidence
Pair_10	Pair_10_SCRE22	H3K27ac	Active	Gained in Tumor	TGFBI	Colorectal cancer	Up in Tumor	1	1	5	Medium confidence
Pair_10	Pair_10_SCRE222	H3K27ac	Active	Gained in Tumor	GDPD5	Colorectal cancer	Up in Tumor	5	NA	1	Medium confidence
Pair_10	Pair_10_SCRE263	H3K27ac	Active	Gained in Tumor	EIF2S3	Colorectal cancer	Up in Tumor	2	NA	0	Medium confidence
Pair_10	Pair_10_SCRE268	H3K27ac	Active	Gained in Tumor	FZD10-AS1	Colorectal cancer	No change	1	1	1	Medium confidence
Pair_10	Pair_10_SCRE279	H3K27ac	Active	Gained in Tumor	RP11-309J13.1	Colorectal cancer	NA	2	2	1	Medium confidence
Pair_10	Pair_10_SCRE302	H3K27ac	Active	Gained in Tumor	DNAJC15	Colorectal cancer	No change	1	1	0	Medium confidence
Pair_10	Pair_10_SCRE304	H3K27ac	Active	Gained in Tumor	ARL4A	Colorectal cancer	No change	1	3	2	Medium confidence
Pair_10	Pair_10_SCRE305	H3K27ac	Active	Gained in Tumor	RP11-344J7.2	Colorectal cancer	NA	5	2	1	Medium confidence
Pair_10	Pair_10_SCRE306	H3K27ac	Active	Gained in Tumor	OXGR1	Colorectal cancer	Up in Tumor	1	NA	0	Medium confidence
Pair_10	Pair_10_SCRE310	H3K27ac	Active	Gained in Tumor	ZNRF3	Colorectal cancer	Up in Tumor	3	2	3	Medium confidence
Pair_10	Pair_10_SCRE311	H3K27ac	Active	Gained in Tumor	TSC22D1	Colorectal cancer	No change	5	4	2	Medium confidence
Pair_10	Pair_10_SCRE329	H3K27ac	Active	Gained in Tumor	AOAH	Colorectal cancer	No change	1	2	0	Medium confidence
Pair_10	Pair_10_SCRE34	H3K27ac	Active	Gained in Tumor	CDCA7	Colorectal cancer	Up in Tumor	1	NA	0	Medium confidence
Pair_10	Pair_10_SCRE346	H3K27ac	Active	Gained in Tumor	EIF2S3	Colorectal cancer	Up in Tumor	3	NA	0	Medium confidence
Pair_10	Pair_10_SCRE348	H3K27ac	Active	Gained in Tumor	CDK6	Colorectal cancer	Up in Tumor	2	5	5	Medium confidence
Pair_10	Pair_10_SCRE358	H3K27ac	Active	Gained in Tumor	FOXF2	Colorectal cancer	No change	4	1	0	Medium confidence
Pair_10	Pair_10_SCRE365	H3K27ac	Active	Gained in Tumor	TLR4	Colorectal cancer	No change	3	4	0	Medium confidence
Pair_10	Pair_10_SCRE37	H3K27ac	Active	Gained in Tumor	NFATC2	Colorectal cancer	No change	1	5	1	Medium confidence
Pair_10	Pair_10_SCRE383	H3K27ac	Active	Gained in Tumor	PCMTD2	Colorectal cancer	Up in Tumor	3	NA	0	Medium confidence
Pair_10	Pair_10_SCRE387	H3K27ac	Active	Gained in Tumor	AC000111.6	Colorectal cancer	NA	1	1	1	Medium confidence
Pair_10	Pair_10_SCRE390	H3K27ac	Active	Gained in Tumor	SULT1C2	Colorectal cancer	No change	3	5	1	Medium confidence
Pair_10	Pair_10_SCRE398	H3K27ac	Active	Gained in Tumor	FERMT1	Colorectal cancer	Up in Tumor	1	NA	1	Medium confidence
Pair_10	Pair_10_SCRE40	H3K27ac	Active	Gained in Tumor	C20orf85	Colorectal cancer	NA	2	3	2	Medium confidence
Pair_10	Pair_10_SCRE42	H3K27ac	Active	Gained in Tumor	KRT18P68	Colorectal cancer	NA	2	4	2	Medium confidence
Pair_10	Pair_10_SCRE426	H3K27ac	Active	Gained in Tumor	TCF12	Colorectal cancer	No change	4	5	1	Medium confidence
Pair_10	Pair_10_SCRE445	H3K27ac	Active	Gained in Tumor	CYP2B6	Colorectal cancer	Up in Tumor	2	NA	0	Medium confidence
Pair_10	Pair_10_SCRE455	H3K27ac	Active	Gained in Tumor	LSM5	Colorectal cancer	Up in Tumor	3	NA	1	Medium confidence
Pair_10	Pair_10_SCRE463	H3K27ac	Active	Gained in Tumor	RNF43	Colorectal cancer	Up in Tumor	1	1	3	Medium confidence
Pair_10	Pair_10_SCRE469	H3K27ac	Active	Gained in Tumor	CHN2	Colorectal cancer	No change	2	1	0	Medium confidence
Pair_10	Pair_10_SCRE478	H3K27ac	Active	Gained in Tumor	ARSD	Colorectal cancer	No change	1	1	0	Medium confidence
Pair_10	Pair_10_SCRE486	H3K27ac	Active	Gained in Tumor	FAT1	Colorectal cancer	No change	1	3	1	Medium confidence
Pair_10	Pair_10_SCRE487	H3K27ac	Active	Gained in Tumor	AXIN2	Colorectal cancer	Up in Tumor	2	NA	2	Medium confidence
Pair_10	Pair_10_SCRE498	H3K27ac	Active	Gained in Tumor	RNF32	Colorectal cancer	Up in Tumor	2	1	3	Medium confidence
Pair_10	Pair_10_SCRE514	H3K27ac	Active	Gained in Tumor	C1QTNF3	Colorectal cancer	No change	5	2	2	Medium confidence
Pair_10	Pair_10_SCRE515	H3K27ac	Active	Gained in Tumor	FZD10-AS1	Colorectal cancer	No change	5	2	1	Medium confidence
Pair_10	Pair_10_SCRE52	H3K27ac	Active	Gained in Tumor	CRYZL2P	Colorectal cancer	Up in Tumor	5	NA	2	Medium confidence
Pair_10	Pair_10_SCRE527	H3K27ac	Active	Gained in Tumor	SLC35D3	Colorectal cancer	Up in Tumor	1	NA	0	Medium confidence
Pair_10	Pair_10_SCRE531	H3K27ac	Active	Gained in Tumor	RPL23AP95	Colorectal cancer	NA	1	1	1	Medium confidence
Pair_10	Pair_10_SCRE533	H3K27ac	Active	Gained in Tumor	WNT2	Colorectal cancer	Up in Tumor	1	NA	1	Medium confidence
Pair_10	Pair_10_SCRE547	H3K27ac	Active	Gained in Tumor	GRIN2B	Colorectal cancer	Up in Tumor	1	NA	1	Medium confidence
Pair_10	Pair_10_SCRE554	H3K27ac	Active	Gained in Tumor	KB-1247B1.1	Colorectal cancer	NA	1	3	1	Medium confidence
Pair_10	Pair_10_SCRE564	H3K27ac	Active	Gained in Tumor	RP4-733B9.1	Colorectal cancer	NA	4	3	1	Medium confidence
Pair_10	Pair_10_SCRE58	H3K27ac	Active	Gained in Tumor	KLK10	Colorectal cancer	Up in Tumor	4	NA	0	Medium confidence
Pair_10	Pair_10_SCRE589	H3K27ac	Active	Gained in Tumor	HMGB1	Colorectal cancer	Up in Tumor	8	2	1	Medium confidence
Pair_10	Pair_10_SCRE596	H3K27ac	Active	Gained in Tumor	CENPI	Colorectal cancer	Up in Tumor	1	NA	0	Medium confidence
Pair_10	Pair_10_SCRE602	H3K27ac	Active	Gained in Tumor	ZP3	Colorectal cancer	Up in Tumor	2	NA	1	Medium confidence
Pair_10	Pair_10_SCRE626	H3K27ac	Active	Gained in Tumor	SYBU	Colorectal cancer	Up in Tumor	1	2	4	Medium confidence
Pair_10	Pair_10_SCRE639	H3K27ac	Active	Gained in Tumor	HAUS6	Colorectal cancer	Up in Tumor	5	6	2	Medium confidence
Pair_10	Pair_10_SCRE642	H3K27ac	Active	Gained in Tumor	MSI2	Colorectal cancer	Up in Tumor	7	2	2	Medium confidence
Pair_10	Pair_10_SCRE696	H3K27ac	Active	Gained in Tumor	KCTD14	Colorectal cancer	Up in Tumor	2	NA	1	Medium confidence
Pair_10	Pair_10_SCRE699	H3K27ac	Active	Gained in Tumor	FER1L4	Colorectal cancer	Up in Tumor	3	NA	2	Medium confidence
Pair_10	Pair_10_SCRE732	H3K27ac	Active	Gained in Tumor	TRIP13	Colorectal cancer	Up in Tumor	2	NA	1	Medium confidence
Pair_10	Pair_10_SCRE738	H3K27ac	Active	Gained in Tumor	RP11-406G20.1	Colorectal cancer	NA	1	3	2	Medium confidence
Pair_10	Pair_10_SCRE760	H3K27ac	Active	Gained in Tumor	RP11-211G23.2	Colorectal cancer	Up in Tumor	6	3	1	Medium confidence
Pair_10	Pair_10_SCRE77	H3K27ac	Active	Gained in Tumor	SHROOM4	Colorectal cancer	Up in Tumor	3	NA	0	Medium confidence
Pair_10	Pair_10_SCRE78	H3K27ac	Active	Gained in Tumor	FAM3B	Colorectal cancer	Up in Tumor	2	NA	2	Medium confidence
Pair_10	Pair_10_SCRE8	H3K27ac	Active	Gained in Tumor	BMP7	Colorectal cancer	Up in Tumor	1	NA	1	Medium confidence
Pair_10	Pair_10_SCRE823	H3K27ac	Active	Gained in Tumor	FITM2	Colorectal cancer	Up in Tumor	1	NA	0	Medium confidence
Pair_10	Pair_10_SCRE826	H3K27ac	Active	Gained in Tumor	RP11-725L2.1	Colorectal cancer	NA	1	4	1	Medium confidence
Pair_10	Pair_10_SCRE840	H3K27ac	Active	Gained in Tumor	GAS6-AS1	Colorectal cancer	Up in Tumor	1	NA	1	Medium confidence
Pair_10	Pair_10_SCRE85	H3K27ac	Active	Gained in Tumor	BMP4	Colorectal cancer	Up in Tumor	7	1	1	Medium confidence
Pair_10	Pair_10_SCRE853	H3K27ac	Active	Gained in Tumor	KIF21B	Colorectal cancer	No change	2	2	0	Medium confidence
Pair_10	Pair_10_SCRE866	H3K27ac	Active	Gained in Tumor	PCCA	Colorectal cancer	Up in Tumor	1	NA	0	Medium confidence
Pair_10	Pair_10_SCRE869	H3K27ac	Active	Gained in Tumor	GALNT5	Colorectal cancer	No change	1	1	0	Medium confidence
Pair_10	Pair_10_SCRE879	H3K27ac	Active	Gained in Tumor	GNPNAT1	Colorectal cancer	Up in Tumor	5	NA	2	Medium confidence
Pair_10	Pair_10_SCRE910	H3K27ac	Active	Gained in Tumor	SSTR5	Colorectal cancer	Up in Tumor	3	NA	2	Medium confidence
Pair_10	Pair_10_SCRE930	H3K27ac	Active	Gained in Tumor	KCNE3	Colorectal cancer	Up in Tumor	2	NA	0	Medium confidence
Pair_10	Pair_10_SCRE950	H3K27ac	Active	Gained in Tumor	S100P	Colorectal cancer	Up in Tumor	8	2	2	Medium confidence
Pair_10	Pair_10_SCRE956	H3K27ac	Active	Gained in Tumor	PTPN3	Colorectal cancer	No change	2	4	2	Medium confidence
Pair_10	Pair_10_SCRE959	H3K27ac	Active	Gained in Tumor	STK38	Colorectal cancer	No change	1	1	1	Medium confidence
Pair_10	Pair_10_SCRE961	H3K27ac	Active	Gained in Tumor	MTFR2	Colorectal cancer	Up in Tumor	2	NA	2	Medium confidence
Pair_10	Pair_10_SCRE98	H3K27ac	Active	Gained in Tumor	CD46	Colorectal cancer	No change	1	5	1	Medium confidence
Pair_10	Pair_10_SCRE985	H3K27ac	Active	Gained in Tumor	CUX1	Colorectal cancer	No change	2	5	0	Medium confidence
Pair_100	Pair_100_SCRE135	H3K36me3	Active	Gained in Tumor	NBN	Breast cancer (HER2+)	Up in Tumor	NA	4	1	Medium confidence
Pair_100	Pair_100_SCRE142	H3K36me3	Active	Gained in Tumor	IDH2	Breast cancer (HER2+)	Up in Tumor	NA	2	1	Medium confidence
Pair_100	Pair_100_SCRE186	H3K36me3	Active	Gained in Tumor	CDC6	Breast cancer (HER2+)	Up in Tumor	NA	1	0	Medium confidence
Pair_100	Pair_100_SCRE269	H3K36me3	Active	Gained in Tumor	TIAF1	Breast cancer (HER2+)	Up in Tumor	NA	3	0	Medium confidence
Pair_100	Pair_100_SCRE349	H3K36me3	Active	Gained in Tumor	PSMC1	Breast cancer (HER2+)	Up in Tumor	NA	4	0	Medium confidence
Pair_100	Pair_100_SCRE387	H3K36me3	Active	Gained in Tumor	STARD10	Breast cancer (HER2+)	Up in Tumor	NA	4	1	Medium confidence
Pair_100	Pair_100_SCRE508	H3K36me3	Active	Gained in Tumor	GOLPH3	Breast cancer (HER2+)	Up in Tumor	NA	3	0	Medium confidence
Pair_100	Pair_100_SCRE511	H3K36me3	Active	Gained in Tumor	BRD1	Breast cancer (HER2+)	Up in Tumor	NA	3	1	Medium confidence
Pair_100	Pair_100_SCRE55	H3K36me3	Active	Gained in Tumor	TPD52	Breast cancer (HER2+)	Up in Tumor	NA	5	0	Medium confidence
Pair_100	Pair_100_SCRE59	H3K36me3	Active	Gained in Tumor	CABLES1	Breast cancer (HER2+)	Up in Tumor	NA	2	0	Medium confidence
Pair_100	Pair_100_SCRE68	H3K36me3	Active	Gained in Tumor	CPT1A	Breast cancer (HER2+)	Up in Tumor	NA	1	2	Medium confidence
Pair_100	Pair_100_SCRE74	H3K36me3	Active	Gained in Tumor	CAMK2G	Breast cancer (HER2+)	Up in Tumor	NA	4	1	Medium confidence
Pair_100	Pair_100_SCRE77	H3K36me3	Active	Gained in Tumor	TEAD4	Breast cancer (HER2+)	Up in Tumor	NA	1	0	Medium confidence
Pair_101	Pair_101_SCRE118	H3K36me3	Active	Gained in Tumor	FADS1	Breast cancer (TN CL)	Up in Tumor	17	3	1	Medium confidence
Pair_101	Pair_101_SCRE123	H3K36me3	Active	Gained in Tumor	IRAK1	Breast cancer (TN CL)	Up in Tumor	4	NA	1	Medium confidence
Pair_101	Pair_101_SCRE277	H3K36me3	Active	Gained in Tumor	WDR62	Breast cancer (TN CL)	Up in Tumor	1	NA	0	Medium confidence
Pair_101	Pair_101_SCRE306	H3K36me3	Active	Gained in Tumor	SNX8	Breast cancer (TN CL)	Up in Tumor	2	NA	0	Medium confidence
Pair_101	Pair_101_SCRE314	H3K36me3	Active	Gained in Tumor	LRP8	Breast cancer (TN CL)	Up in Tumor	5	NA	1	Medium confidence
Pair_101	Pair_101_SCRE419	H3K36me3	Active	Gained in Tumor	IQGAP3	Breast cancer (TN CL)	Up in Tumor	8	3	0	Medium confidence
Pair_101	Pair_101_SCRE433	H3K36me3	Active	Gained in Tumor	STIL	Breast cancer (TN CL)	Up in Tumor	3	NA	0	Medium confidence
Pair_102	Pair_102_SCRE23	H3K36me3	Active	Gained in Tumor	GFM1	Breast cancer (TN basal)	Up in Tumor	11	1	2	Medium confidence
Pair_102	Pair_102_SCRE316	H3K36me3	Active	Gained in Tumor	MEX3A	Breast cancer (TN basal)	Up in Tumor	8	3	0	Medium confidence
Pair_102	Pair_102_SCRE326	H3K36me3	Active	Gained in Tumor	RPL8	Breast cancer (TN basal)	Up in Tumor	1	11	1	Medium confidence
Pair_102	Pair_102_SCRE366	H3K36me3	Active	Gained in Tumor	WDR62	Breast cancer (TN basal)	Up in Tumor	1	NA	0	Medium confidence
Pair_102	Pair_102_SCRE374	H3K36me3	Active	Gained in Tumor	ADGRL1	Breast cancer (TN basal)	Up in Tumor	1	NA	0	Medium confidence
Pair_102	Pair_102_SCRE380	H3K36me3	Active	Gained in Tumor	SEC61G	Breast cancer (TN basal)	Up in Tumor	5	3	4	Medium confidence
Pair_102	Pair_102_SCRE503	H3K36me3	Active	Gained in Tumor	TFDP1	Breast cancer (TN basal)	Up in Tumor	21	4	0	Medium confidence
Pair_102	Pair_102_SCRE613	H3K36me3	Active	Gained in Tumor	P2RY11	Breast cancer (TN basal)	Up in Tumor	1	NA	0	Medium confidence
Pair_102	Pair_102_SCRE679	H3K36me3	Active	Gained in Tumor	CYC1	Breast cancer (TN basal)	Up in Tumor	2	NA	1	Medium confidence
Pair_102	Pair_102_SCRE729	H3K36me3	Active	Gained in Tumor	ILF3	Breast cancer (TN basal)	No change	1	3	0	Medium confidence
Pair_103	Pair_103_SCRE168	H3K4me1	Active	Gained in Tumor	PPFIA1	Breast cancer (Luminal A)	Up in Tumor	2	NA	0	Medium confidence
Pair_103	Pair_103_SCRE2	H3K4me1	Active	Gained in Tumor	CRACR2A	Breast cancer (Luminal A)	Up in Tumor	3	NA	1	Medium confidence
Pair_103	Pair_103_SCRE282	H3K4me1	Active	Gained in Tumor	GGCT	Breast cancer (Luminal A)	Up in Tumor	2	NA	0	Medium confidence
Pair_103	Pair_103_SCRE350	H3K4me1	Active	Gained in Tumor	SULF2	Breast cancer (Luminal A)	No change	1	2	2	Medium confidence
Pair_103	Pair_103_SCRE389	H3K4me1	Active	Gained in Tumor	FGFR1	Breast cancer (Luminal A)	No change	1	3	0	Medium confidence
Pair_103	Pair_103_SCRE417	H3K4me1	Active	Gained in Tumor	SPTBN2	Breast cancer (Luminal A)	Up in Tumor	5	NA	1	Medium confidence
Pair_103	Pair_103_SCRE430	H3K4me1	Active	Gained in Tumor	NXPH3	Breast cancer (Luminal A)	Up in Tumor	5	NA	0	Medium confidence
Pair_103	Pair_103_SCRE55	H3K4me1	Active	Gained in Tumor	TUBD1	Breast cancer (Luminal A)	Up in Tumor	4	4	7	Medium confidence
Pair_103	Pair_103_SCRE56	H3K4me1	Active	Gained in Tumor	BCAS3	Breast cancer (Luminal A)	Up in Tumor	5	14	1	Medium confidence
Pair_104	Pair_104_SCRE1012	H3K4me1	Active	Gained in Tumor	NUDT16L1	Breast cancer (Luminal B)	Up in Tumor	2	7	2	Medium confidence
Pair_104	Pair_104_SCRE1042	H3K4me1	Active	Gained in Tumor	ATP8B1	Breast cancer (Luminal B)	Up in Tumor	2	10	1	Medium confidence
Pair_104	Pair_104_SCRE1046	H3K4me1	Active	Gained in Tumor	MTMR12	Breast cancer (Luminal B)	Up in Tumor	4	8	1	Medium confidence
Pair_104	Pair_104_SCRE1053	H3K4me1	Active	Gained in Tumor	SLC25A10	Breast cancer (Luminal B)	Up in Tumor	2	1	3	Medium confidence
Pair_104	Pair_104_SCRE1060	H3K4me1	Active	Gained in Tumor	TMEM199	Breast cancer (Luminal B)	Up in Tumor	7	3	2	Medium confidence
Pair_104	Pair_104_SCRE1089	H3K4me1	Active	Gained in Tumor	MEGF9	Breast cancer (Luminal B)	Up in Tumor	2	2	3	Medium confidence
Pair_104	Pair_104_SCRE1105	H3K4me1	Active	Gained in Tumor	MUCL1	Breast cancer (Luminal B)	Up in Tumor	3	6	2	Medium confidence
Pair_104	Pair_104_SCRE1112	H3K4me1	Active	Gained in Tumor	CLIC3	Breast cancer (Luminal B)	Up in Tumor	3	1	3	Medium confidence
Pair_104	Pair_104_SCRE1126	H3K4me1	Active	Gained in Tumor	LRRN2	Breast cancer (Luminal B)	Up in Tumor	2	NA	0	Medium confidence
Pair_104	Pair_104_SCRE1128	H3K4me1	Active	Gained in Tumor	ABCA3	Breast cancer (Luminal B)	Up in Tumor	3	3	4	Medium confidence
Pair_104	Pair_104_SCRE1139	H3K4me1	Active	Gained in Tumor	UBE2O	Breast cancer (Luminal B)	Up in Tumor	3	NA	2	Medium confidence
Pair_104	Pair_104_SCRE1156	H3K4me1	Active	Gained in Tumor	CMBL	Breast cancer (Luminal B)	Up in Tumor	4	NA	1	Medium confidence
Pair_104	Pair_104_SCRE116	H3K4me1	Active	Gained in Tumor	LINC01814	Breast cancer (Luminal B)	Up in Tumor	2	NA	1	Medium confidence
Pair_104	Pair_104_SCRE1172	H3K4me1	Active	Gained in Tumor	CTD-2547L24.4	Breast cancer (Luminal B)	Up in Tumor	2	3	5	Medium confidence
Pair_104	Pair_104_SCRE1191	H3K4me1	Active	Gained in Tumor	ERP27	Breast cancer (Luminal B)	Up in Tumor	5	8	2	Medium confidence
Pair_104	Pair_104_SCRE1197	H3K4me1	Active	Gained in Tumor	RET	Breast cancer (Luminal B)	Up in Tumor	5	NA	0	Medium confidence
Pair_104	Pair_104_SCRE14	H3K4me1	Active	Gained in Tumor	ASTN2	Breast cancer (Luminal B)	Up in Tumor	4	NA	1	Medium confidence
Pair_104	Pair_104_SCRE162	H3K4me1	Active	Gained in Tumor	RAB37	Breast cancer (Luminal B)	Up in Tumor	1	1	5	Medium confidence
Pair_104	Pair_104_SCRE168	H3K4me1	Active	Gained in Tumor	TMEM241	Breast cancer (Luminal B)	Up in Tumor	1	6	0	Medium confidence
Pair_104	Pair_104_SCRE19	H3K4me1	Active	Gained in Tumor	TOX3	Breast cancer (Luminal B)	Up in Tumor	5	3	4	Medium confidence
Pair_104	Pair_104_SCRE218	H3K4me1	Active	Gained in Tumor	MPHOSPH6	Breast cancer (Luminal B)	Up in Tumor	4	NA	0	Medium confidence
Pair_104	Pair_104_SCRE24	H3K4me1	Active	Gained in Tumor	AFF3	Breast cancer (Luminal B)	Up in Tumor	1	NA	0	Medium confidence
Pair_104	Pair_104_SCRE288	H3K4me1	Active	Gained in Tumor	MGAT4A	Breast cancer (Luminal B)	Up in Tumor	3	6	0	Medium confidence
Pair_104	Pair_104_SCRE291	H3K4me1	Active	Gained in Tumor	AP1B1	Breast cancer (Luminal B)	No change	2	2	0	Medium confidence
Pair_104	Pair_104_SCRE310	H3K4me1	Active	Gained in Tumor	DOK7	Breast cancer (Luminal B)	Up in Tumor	9	2	0	Medium confidence
Pair_104	Pair_104_SCRE324	H3K4me1	Active	Gained in Tumor	CPT1A	Breast cancer (Luminal B)	Up in Tumor	4	2	5	Medium confidence
Pair_104	Pair_104_SCRE339	H3K4me1	Active	Gained in Tumor	TUBD1	Breast cancer (Luminal B)	Up in Tumor	1	3	7	Medium confidence
Pair_104	Pair_104_SCRE343	H3K4me1	Active	Gained in Tumor	DNAI1	Breast cancer (Luminal B)	Up in Tumor	3	NA	0	Medium confidence
Pair_104	Pair_104_SCRE348	H3K4me1	Active	Gained in Tumor	PI4KA	Breast cancer (Luminal B)	Up in Tumor	1	NA	0	Medium confidence
Pair_104	Pair_104_SCRE357	H3K4me1	Active	Gained in Tumor	SMIM22	Breast cancer (Luminal B)	Up in Tumor	1	7	0	Medium confidence
Pair_104	Pair_104_SCRE367	H3K4me1	Active	Gained in Tumor	DRAIC	Breast cancer (Luminal B)	Up in Tumor	2	2	5	Medium confidence
Pair_104	Pair_104_SCRE388	H3K4me1	Active	Gained in Tumor	SLCO4A1	Breast cancer (Luminal B)	Up in Tumor	3	6	0	Medium confidence
Pair_104	Pair_104_SCRE397	H3K4me1	Active	Gained in Tumor	CCNE2	Breast cancer (Luminal B)	Up in Tumor	1	16	1	Medium confidence
Pair_104	Pair_104_SCRE404	H3K4me1	Active	Gained in Tumor	RFLNA	Breast cancer (Luminal B)	Up in Tumor	19	2	0	Medium confidence
Pair_104	Pair_104_SCRE408	H3K4me1	Active	Gained in Tumor	TBX1	Breast cancer (Luminal B)	Up in Tumor	2	NA	1	Medium confidence
Pair_104	Pair_104_SCRE417	H3K4me1	Active	Gained in Tumor	NUDT4	Breast cancer (Luminal B)	Up in Tumor	2	12	1	Medium confidence
Pair_104	Pair_104_SCRE421	H3K4me1	Active	Gained in Tumor	RP11-554D14.2	Breast cancer (Luminal B)	Up in Tumor	2	NA	1	Medium confidence
Pair_104	Pair_104_SCRE428	H3K4me1	Active	Gained in Tumor	FGFR1	Breast cancer (Luminal B)	No change	3	1	0	Medium confidence
Pair_104	Pair_104_SCRE430	H3K4me1	Active	Gained in Tumor	CHN2	Breast cancer (Luminal B)	Up in Tumor	2	NA	0	Medium confidence
Pair_104	Pair_104_SCRE440	H3K4me1	Active	Gained in Tumor	CTA-292E10.6	Breast cancer (Luminal B)	Up in Tumor	2	2	5	Medium confidence
Pair_104	Pair_104_SCRE449	H3K4me1	Active	Gained in Tumor	NEK2	Breast cancer (Luminal B)	Up in Tumor	2	8	2	Medium confidence
Pair_104	Pair_104_SCRE456	H3K4me1	Active	Gained in Tumor	TTYH2	Breast cancer (Luminal B)	Up in Tumor	1	6	1	Medium confidence
Pair_104	Pair_104_SCRE462	H3K4me1	Active	Gained in Tumor	LINC02747	Breast cancer (Luminal B)	Up in Tumor	3	1	6	Medium confidence
Pair_104	Pair_104_SCRE465	H3K4me1	Active	Gained in Tumor	SNF8	Breast cancer (Luminal B)	Up in Tumor	2	NA	0	Medium confidence
Pair_104	Pair_104_SCRE482	H3K4me1	Active	Gained in Tumor	SLC9A3R1	Breast cancer (Luminal B)	Up in Tumor	2	10	2	Medium confidence
Pair_104	Pair_104_SCRE505	H3K4me1	Active	Gained in Tumor	STS	Breast cancer (Luminal B)	Up in Tumor	5	NA	0	Medium confidence
Pair_104	Pair_104_SCRE511	H3K4me1	Active	Gained in Tumor	CYB561	Breast cancer (Luminal B)	Up in Tumor	3	3	3	Medium confidence
Pair_104	Pair_104_SCRE514	H3K4me1	Active	Gained in Tumor	MSI2	Breast cancer (Luminal B)	No change	1	2	1	Medium confidence
Pair_104	Pair_104_SCRE541	H3K4me1	Active	Gained in Tumor	TMEM121	Breast cancer (Luminal B)	Up in Tumor	5	3	6	Medium confidence
Pair_104	Pair_104_SCRE545	H3K4me1	Active	Gained in Tumor	C16orf91	Breast cancer (Luminal B)	Up in Tumor	1	NA	2	Medium confidence
Pair_104	Pair_104_SCRE557	H3K4me1	Active	Gained in Tumor	CYP2T1P	Breast cancer (Luminal B)	Up in Tumor	1	4	3	Medium confidence
Pair_104	Pair_104_SCRE570	H3K4me1	Active	Gained in Tumor	CRACR2A	Breast cancer (Luminal B)	Up in Tumor	2	NA	1	Medium confidence
Pair_104	Pair_104_SCRE583	H3K4me1	Active	Gained in Tumor	DYNLRB2	Breast cancer (Luminal B)	Up in Tumor	1	NA	0	Medium confidence
Pair_104	Pair_104_SCRE590	H3K4me1	Active	Gained in Tumor	ARHGAP40	Breast cancer (Luminal B)	Up in Tumor	2	NA	0	Medium confidence
Pair_104	Pair_104_SCRE619	H3K4me1	Active	Gained in Tumor	PSMC5	Breast cancer (Luminal B)	Up in Tumor	1	2	3	Medium confidence
Pair_104	Pair_104_SCRE647	H3K4me1	Active	Gained in Tumor	CLPSL1	Breast cancer (Luminal B)	Up in Tumor	1	NA	0	Medium confidence
Pair_104	Pair_104_SCRE658	H3K4me1	Active	Gained in Tumor	PRSS36	Breast cancer (Luminal B)	Up in Tumor	3	2	4	Medium confidence
Pair_104	Pair_104_SCRE679	H3K4me1	Active	Gained in Tumor	DNAI1	Breast cancer (Luminal B)	Up in Tumor	4	NA	0	Medium confidence
Pair_104	Pair_104_SCRE688	H3K4me1	Active	Gained in Tumor	RP11-123K19.1	Breast cancer (Luminal B)	Up in Tumor	1	9	1	Medium confidence
Pair_104	Pair_104_SCRE694	H3K4me1	Active	Gained in Tumor	CLTC	Breast cancer (Luminal B)	Up in Tumor	1	2	3	Medium confidence
Pair_104	Pair_104_SCRE697	H3K4me1	Active	Gained in Tumor	OAZ3	Breast cancer (Luminal B)	Up in Tumor	2	NA	1	Medium confidence
Pair_104	Pair_104_SCRE699	H3K4me1	Active	Gained in Tumor	YEATS4	Breast cancer (Luminal B)	Up in Tumor	1	NA	1	Medium confidence
Pair_104	Pair_104_SCRE704	H3K4me1	Active	Gained in Tumor	OTOR	Breast cancer (Luminal B)	Up in Tumor	2	NA	2	Medium confidence
Pair_104	Pair_104_SCRE712	H3K4me1	Active	Gained in Tumor	RP11-429J17.7	Breast cancer (Luminal B)	No change	1	2	2	Medium confidence
Pair_104	Pair_104_SCRE723	H3K4me1	Active	Gained in Tumor	SYT7	Breast cancer (Luminal B)	Up in Tumor	2	3	3	Medium confidence
Pair_104	Pair_104_SCRE77	H3K4me1	Active	Gained in Tumor	CPLX1	Breast cancer (Luminal B)	Up in Tumor	1	1	3	Medium confidence
Pair_104	Pair_104_SCRE796	H3K4me1	Active	Gained in Tumor	ATP7B	Breast cancer (Luminal B)	Up in Tumor	4	NA	1	Medium confidence
Pair_104	Pair_104_SCRE800	H3K4me1	Active	Gained in Tumor	RGS12	Breast cancer (Luminal B)	No change	4	4	2	Medium confidence
Pair_104	Pair_104_SCRE827	H3K4me1	Active	Gained in Tumor	TOP2A	Breast cancer (Luminal B)	Up in Tumor	2	2	6	Medium confidence
Pair_104	Pair_104_SCRE858	H3K4me1	Active	Gained in Tumor	TMEM150C	Breast cancer (Luminal B)	Up in Tumor	1	NA	0	Medium confidence
Pair_104	Pair_104_SCRE871	H3K4me1	Active	Gained in Tumor	HIVEP3	Breast cancer (Luminal B)	No change	1	3	0	Medium confidence
Pair_104	Pair_104_SCRE888	H3K4me1	Active	Gained in Tumor	REEP6	Breast cancer (Luminal B)	Up in Tumor	4	7	2	Medium confidence
Pair_104	Pair_104_SCRE897	H3K4me1	Active	Gained in Tumor	BRICD5	Breast cancer (Luminal B)	Up in Tumor	1	NA	2	Medium confidence
Pair_104	Pair_104_SCRE925	H3K4me1	Active	Gained in Tumor	SRMS	Breast cancer (Luminal B)	Up in Tumor	2	2	4	Medium confidence
Pair_104	Pair_104_SCRE959	H3K4me1	Active	Gained in Tumor	MAPK15	Breast cancer (Luminal B)	Up in Tumor	1	1	4	Medium confidence
Pair_104	Pair_104_SCRE985	H3K4me1	Active	Gained in Tumor	DLGAP4	Breast cancer (Luminal B)	No change	5	4	2	Medium confidence
Pair_105	Pair_105_SCRE124	H3K4me1	Active	Gained in Tumor	EFHD1	Breast cancer (HER2+)	Up in Tumor	NA	1	2	Medium confidence
Pair_105	Pair_105_SCRE173	H3K4me1	Active	Gained in Tumor	CLMN	Breast cancer (HER2+)	Up in Tumor	NA	5	2	Medium confidence
Pair_105	Pair_105_SCRE21	H3K4me1	Active	Gained in Tumor	SAMD12	Breast cancer (HER2+)	Up in Tumor	NA	3	0	Medium confidence
Pair_105	Pair_105_SCRE210	H3K4me1	Active	Gained in Tumor	TC2N	Breast cancer (HER2+)	Up in Tumor	NA	4	2	Medium confidence
Pair_105	Pair_105_SCRE28	H3K4me1	Active	Gained in Tumor	TPD52	Breast cancer (HER2+)	Up in Tumor	NA	3	2	Medium confidence
Pair_105	Pair_105_SCRE29	H3K4me1	Active	Gained in Tumor	RDH10	Breast cancer (HER2+)	Up in Tumor	NA	1	2	Medium confidence
Pair_105	Pair_105_SCRE305	H3K4me1	Active	Gained in Tumor	LRFN1	Breast cancer (HER2+)	Up in Tumor	NA	1	2	Medium confidence
Pair_105	Pair_105_SCRE334	H3K4me1	Active	Gained in Tumor	ECT2	Breast cancer (HER2+)	Up in Tumor	NA	4	2	Medium confidence
Pair_105	Pair_105_SCRE388	H3K4me1	Active	Gained in Tumor	RHOV	Breast cancer (HER2+)	Up in Tumor	NA	5	2	Medium confidence
Pair_105	Pair_105_SCRE396	H3K4me1	Active	Gained in Tumor	FBLN2	Breast cancer (HER2+)	Up in Tumor	NA	2	0	Medium confidence
Pair_105	Pair_105_SCRE402	H3K4me1	Active	Gained in Tumor	AUTS2	Breast cancer (HER2+)	Up in Tumor	NA	5	2	Medium confidence
Pair_105	Pair_105_SCRE417	H3K4me1	Active	Gained in Tumor	GATA2	Breast cancer (HER2+)	Up in Tumor	NA	3	1	Medium confidence
Pair_105	Pair_105_SCRE458	H3K4me1	Active	Gained in Tumor	SLCO4A1	Breast cancer (HER2+)	Up in Tumor	NA	4	0	Medium confidence
Pair_105	Pair_105_SCRE475	H3K4me1	Active	Gained in Tumor	CNNM3	Breast cancer (HER2+)	Up in Tumor	NA	2	2	Medium confidence
Pair_105	Pair_105_SCRE502	H3K4me1	Active	Gained in Tumor	SLC12A5	Breast cancer (HER2+)	Up in Tumor	NA	5	0	Medium confidence
Pair_105	Pair_105_SCRE524	H3K4me1	Active	Gained in Tumor	N4BP3	Breast cancer (HER2+)	Up in Tumor	NA	2	1	Medium confidence
Pair_105	Pair_105_SCRE600	H3K4me1	Active	Gained in Tumor	WIPI1	Breast cancer (HER2+)	Up in Tumor	NA	4	2	Medium confidence
Pair_105	Pair_105_SCRE601	H3K4me1	Active	Gained in Tumor	HAP1	Breast cancer (HER2+)	Up in Tumor	NA	4	2	Medium confidence
Pair_105	Pair_105_SCRE607	H3K4me1	Active	Gained in Tumor	H2AW	Breast cancer (HER2+)	Up in Tumor	NA	3	0	Medium confidence
Pair_105	Pair_105_SCRE616	H3K4me1	Active	Gained in Tumor	TFAP2C	Breast cancer (HER2+)	Up in Tumor	NA	5	0	Medium confidence
Pair_105	Pair_105_SCRE62	H3K4me1	Active	Gained in Tumor	TPD52	Breast cancer (HER2+)	Up in Tumor	NA	4	2	Medium confidence
Pair_105	Pair_105_SCRE680	H3K4me1	Active	Gained in Tumor	SAPCD2	Breast cancer (HER2+)	Up in Tumor	NA	1	2	Medium confidence
Pair_105	Pair_105_SCRE723	H3K4me1	Active	Gained in Tumor	UQCR10	Breast cancer (HER2+)	Up in Tumor	NA	2	1	Medium confidence
Pair_105	Pair_105_SCRE98	H3K4me1	Active	Gained in Tumor	AARD	Breast cancer (HER2+)	Up in Tumor	NA	5	1	Medium confidence
Pair_106	Pair_106_SCRE103	H3K4me1	Active	Gained in Tumor	STK32C	Breast cancer (TN CL)	Up in Tumor	21	3	1	Medium confidence
Pair_106	Pair_106_SCRE104	H3K4me1	Active	Gained in Tumor	SNX8	Breast cancer (TN CL)	Up in Tumor	2	NA	1	Medium confidence
Pair_106	Pair_106_SCRE163	H3K4me1	Active	Gained in Tumor	ADPRHL1	Breast cancer (TN CL)	Up in Tumor	18	3	0	Medium confidence
Pair_106	Pair_106_SCRE227	H3K4me1	Active	Gained in Tumor	ENO2	Breast cancer (TN CL)	Up in Tumor	4	5	7	Medium confidence
Pair_106	Pair_106_SCRE237	H3K4me1	Active	Gained in Tumor	LRP8	Breast cancer (TN CL)	Up in Tumor	3	NA	1	Medium confidence
Pair_106	Pair_106_SCRE269	H3K4me1	Active	Gained in Tumor	FOXM1	Breast cancer (TN CL)	Up in Tumor	7	5	0	Medium confidence
Pair_106	Pair_106_SCRE32	H3K4me1	Active	Gained in Tumor	EPS15L1	Breast cancer (TN CL)	Up in Tumor	5	11	1	Medium confidence
Pair_106	Pair_106_SCRE337	H3K4me1	Active	Gained in Tumor	NCAPH	Breast cancer (TN CL)	Up in Tumor	5	NA	2	Medium confidence
Pair_106	Pair_106_SCRE339	H3K4me1	Active	Gained in Tumor	ANKRD33B	Breast cancer (TN CL)	Up in Tumor	3	NA	2	Medium confidence
Pair_106	Pair_106_SCRE416	H3K4me1	Active	Gained in Tumor	ABTB2	Breast cancer (TN CL)	Up in Tumor	7	5	2	Medium confidence
Pair_106	Pair_106_SCRE525	H3K4me1	Active	Gained in Tumor	HIVEP3	Breast cancer (TN CL)	Up in Tumor	13	3	0	Medium confidence
Pair_106	Pair_106_SCRE615	H3K4me1	Active	Gained in Tumor	RAB42	Breast cancer (TN CL)	Up in Tumor	3	NA	1	Medium confidence
Pair_106	Pair_106_SCRE635	H3K4me1	Active	Gained in Tumor	PIP4K2A	Breast cancer (TN CL)	Up in Tumor	17	5	2	Medium confidence
Pair_106	Pair_106_SCRE699	H3K4me1	Active	Gained in Tumor	ARF1	Breast cancer (TN CL)	No change	1	3	1	Medium confidence
Pair_106	Pair_106_SCRE728	H3K4me1	Active	Gained in Tumor	TAF8	Breast cancer (TN CL)	Up in Tumor	1	NA	2	Medium confidence
Pair_106	Pair_106_SCRE736	H3K4me1	Active	Gained in Tumor	BLM	Breast cancer (TN CL)	No change	5	4	2	Medium confidence
Pair_106	Pair_106_SCRE84	H3K4me1	Active	Gained in Tumor	IRAK1	Breast cancer (TN CL)	Up in Tumor	2	NA	1	Medium confidence
Pair_106	Pair_106_SCRE89	H3K4me1	Active	Gained in Tumor	SNX8	Breast cancer (TN CL)	Up in Tumor	4	NA	1	Medium confidence
Pair_107	Pair_107_SCRE157	H3K4me1	Active	Gained in Tumor	SEC61G	Breast cancer (TN basal)	Up in Tumor	3	2	7	Medium confidence
Pair_107	Pair_107_SCRE160	H3K4me1	Active	Gained in Tumor	AIFM1	Breast cancer (TN basal)	Up in Tumor	13	2	2	Medium confidence
Pair_107	Pair_107_SCRE314	H3K4me1	Active	Gained in Tumor	LY6D	Breast cancer (TN basal)	Up in Tumor	3	NA	2	Medium confidence
Pair_107	Pair_107_SCRE341	H3K4me1	Active	Gained in Tumor	NEURL3	Breast cancer (TN basal)	Up in Tumor	2	NA	1	Medium confidence
Pair_107	Pair_107_SCRE402	H3K4me1	Active	Gained in Tumor	IMPA2	Breast cancer (TN basal)	Up in Tumor	6	4	2	Medium confidence
Pair_107	Pair_107_SCRE42	H3K4me1	Active	Gained in Tumor	STK3	Breast cancer (TN basal)	Up in Tumor	3	NA	1	Medium confidence
Pair_107	Pair_107_SCRE510	H3K4me1	Active	Gained in Tumor	ST3GAL4	Breast cancer (TN basal)	Up in Tumor	4	1	4	Medium confidence
Pair_107	Pair_107_SCRE539	H3K4me1	Active	Gained in Tumor	COQ9	Breast cancer (TN basal)	Up in Tumor	11	5	2	Medium confidence
Pair_107	Pair_107_SCRE580	H3K4me1	Active	Gained in Tumor	MEX3A	Breast cancer (TN basal)	Up in Tumor	2	1	6	Medium confidence
Pair_107	Pair_107_SCRE616	H3K4me1	Active	Gained in Tumor	SPNS2	Breast cancer (TN basal)	Up in Tumor	4	5	6	Medium confidence
Pair_108	Pair_108_SCRE168	H3K4me3	Active	Gained in Tumor	PPFIA1	Breast cancer (Luminal A)	Up in Tumor	2	NA	1	Medium confidence
Pair_108	Pair_108_SCRE215	H3K4me3	Active	Gained in Tumor	SUSD4	Breast cancer (Luminal A)	Up in Tumor	4	NA	0	Medium confidence
Pair_108	Pair_108_SCRE309	H3K4me3	Active	Gained in Tumor	SAMD11	Breast cancer (Luminal A)	Up in Tumor	8	3	2	Medium confidence
Pair_108	Pair_108_SCRE310	H3K4me3	Active	Gained in Tumor	PFDN4	Breast cancer (Luminal A)	Up in Tumor	5	NA	0	Medium confidence
Pair_108	Pair_108_SCRE368	H3K4me3	Active	Gained in Tumor	XBP1	Breast cancer (Luminal A)	Up in Tumor	3	1	5	Medium confidence
Pair_108	Pair_108_SCRE384	H3K4me3	Active	Gained in Tumor	DUSP8	Breast cancer (Luminal A)	Up in Tumor	7	5	2	Medium confidence
Pair_108	Pair_108_SCRE4	H3K4me3	Active	Gained in Tumor	KRT19	Breast cancer (Luminal A)	Up in Tumor	5	2	5	Medium confidence
Pair_108	Pair_108_SCRE429	H3K4me3	Active	Gained in Tumor	CYB561	Breast cancer (Luminal A)	Up in Tumor	5	20	2	Medium confidence
Pair_108	Pair_108_SCRE45	H3K4me3	Active	Gained in Tumor	RPS6KB1	Breast cancer (Luminal A)	Up in Tumor	4	NA	0	Medium confidence
Pair_108	Pair_108_SCRE465	H3K4me3	Active	Gained in Tumor	RAE1	Breast cancer (Luminal A)	Up in Tumor	3	NA	0	Medium confidence
Pair_108	Pair_108_SCRE546	H3K4me3	Active	Gained in Tumor	H2AW	Breast cancer (Luminal A)	Up in Tumor	11	5	1	Medium confidence
Pair_108	Pair_108_SCRE84	H3K4me3	Active	Gained in Tumor	SMG8	Breast cancer (Luminal A)	Up in Tumor	4	NA	0	Medium confidence
Pair_108	Pair_108_SCRE97	H3K4me3	Active	Gained in Tumor	PPP1CA	Breast cancer (Luminal A)	Up in Tumor	5	3	5	Medium confidence
Pair_109	Pair_109_SCRE101	H3K4me3	Active	Gained in Tumor	SIX1	Breast cancer (Luminal B)	Up in Tumor	4	4	3	Medium confidence
Pair_109	Pair_109_SCRE115	H3K4me3	Active	Gained in Tumor	HOXC-AS3	Breast cancer (Luminal B)	Up in Tumor	5	1	5	Medium confidence
Pair_109	Pair_109_SCRE13	H3K4me3	Active	Gained in Tumor	ZNF652	Breast cancer (Luminal B)	Up in Tumor	2	NA	0	Medium confidence
Pair_109	Pair_109_SCRE131	H3K4me3	Active	Gained in Tumor	MED1	Breast cancer (Luminal B)	Up in Tumor	2	NA	0	Medium confidence
Pair_109	Pair_109_SCRE149	H3K4me3	Active	Gained in Tumor	RAB17	Breast cancer (Luminal B)	Up in Tumor	1	1	3	Medium confidence
Pair_109	Pair_109_SCRE172	H3K4me3	Active	Gained in Tumor	RPL23	Breast cancer (Luminal B)	Up in Tumor	3	NA	2	Medium confidence
Pair_109	Pair_109_SCRE183	H3K4me3	Active	Gained in Tumor	DYNLL2	Breast cancer (Luminal B)	Up in Tumor	4	NA	0	Medium confidence
Pair_109	Pair_109_SCRE189	H3K4me3	Active	Gained in Tumor	ERN1	Breast cancer (Luminal B)	Up in Tumor	3	NA	1	Medium confidence
Pair_109	Pair_109_SCRE199	H3K4me3	Active	Gained in Tumor	DCAF7	Breast cancer (Luminal B)	Up in Tumor	4	NA	0	Medium confidence
Pair_109	Pair_109_SCRE200	H3K4me3	Active	Gained in Tumor	RPL38	Breast cancer (Luminal B)	Up in Tumor	1	NA	1	Medium confidence
Pair_109	Pair_109_SCRE204	H3K4me3	Active	Gained in Tumor	SUMO2	Breast cancer (Luminal B)	Up in Tumor	2	NA	1	Medium confidence
Pair_109	Pair_109_SCRE209	H3K4me3	Active	Gained in Tumor	CCNE2	Breast cancer (Luminal B)	Up in Tumor	1	NA	1	Medium confidence
Pair_109	Pair_109_SCRE211	H3K4me3	Active	Gained in Tumor	TRIM37	Breast cancer (Luminal B)	Up in Tumor	1	NA	0	Medium confidence
Pair_109	Pair_109_SCRE223	H3K4me3	Active	Gained in Tumor	ADRM1	Breast cancer (Luminal B)	Up in Tumor	3	15	1	Medium confidence
Pair_109	Pair_109_SCRE226	H3K4me3	Active	Gained in Tumor	TUBD1	Breast cancer (Luminal B)	Up in Tumor	1	NA	0	Medium confidence
Pair_109	Pair_109_SCRE231	H3K4me3	Active	Gained in Tumor	GRB2	Breast cancer (Luminal B)	Up in Tumor	2	26	1	Medium confidence
Pair_109	Pair_109_SCRE241	H3K4me3	Active	Gained in Tumor	FRS2	Breast cancer (Luminal B)	Up in Tumor	3	NA	0	Medium confidence
Pair_109	Pair_109_SCRE256	H3K4me3	Active	Gained in Tumor	DHX40	Breast cancer (Luminal B)	Up in Tumor	4	NA	0	Medium confidence
Pair_109	Pair_109_SCRE265	H3K4me3	Active	Gained in Tumor	RP11-123K19.1	Breast cancer (Luminal B)	Up in Tumor	1	NA	1	Medium confidence
Pair_109	Pair_109_SCRE267	H3K4me3	Active	Gained in Tumor	LSM14B	Breast cancer (Luminal B)	Up in Tumor	1	NA	1	Medium confidence
Pair_109	Pair_109_SCRE276	H3K4me3	Active	Gained in Tumor	FAM184A	Breast cancer (Luminal B)	Up in Tumor	17	5	1	Medium confidence
Pair_109	Pair_109_SCRE278	H3K4me3	Active	Gained in Tumor	AMZ2	Breast cancer (Luminal B)	Up in Tumor	4	15	1	Medium confidence
Pair_109	Pair_109_SCRE288	H3K4me3	Active	Gained in Tumor	CLTC	Breast cancer (Luminal B)	Up in Tumor	1	2	5	Medium confidence
Pair_109	Pair_109_SCRE295	H3K4me3	Active	Gained in Tumor	KITLG	Breast cancer (Luminal B)	Up in Tumor	1	NA	2	Medium confidence
Pair_109	Pair_109_SCRE31	H3K4me3	Active	Gained in Tumor	ERBB2	Breast cancer (Luminal B)	Up in Tumor	3	4	4	Medium confidence
Pair_109	Pair_109_SCRE311	H3K4me3	Active	Gained in Tumor	SMG8	Breast cancer (Luminal B)	Up in Tumor	1	NA	0	Medium confidence
Pair_109	Pair_109_SCRE316	H3K4me3	Active	Gained in Tumor	TACO1	Breast cancer (Luminal B)	Up in Tumor	4	NA	0	Medium confidence
Pair_109	Pair_109_SCRE33	H3K4me3	Active	Gained in Tumor	KRT8	Breast cancer (Luminal B)	Up in Tumor	4	5	3	Medium confidence
Pair_109	Pair_109_SCRE341	H3K4me3	Active	Gained in Tumor	APPBP2	Breast cancer (Luminal B)	Up in Tumor	2	NA	1	Medium confidence
Pair_109	Pair_109_SCRE345	H3K4me3	Active	Gained in Tumor	CYB561	Breast cancer (Luminal B)	Up in Tumor	1	22	2	Medium confidence
Pair_109	Pair_109_SCRE350	H3K4me3	Active	Gained in Tumor	UBE2N	Breast cancer (Luminal B)	Up in Tumor	5	NA	1	Medium confidence
Pair_109	Pair_109_SCRE364	H3K4me3	Active	Gained in Tumor	PPM1D	Breast cancer (Luminal B)	Up in Tumor	2	NA	2	Medium confidence
Pair_109	Pair_109_SCRE365	H3K4me3	Active	Gained in Tumor	CHTF18	Breast cancer (Luminal B)	Up in Tumor	2	NA	1	Medium confidence
Pair_109	Pair_109_SCRE385	H3K4me3	Active	Gained in Tumor	RNFT1	Breast cancer (Luminal B)	Up in Tumor	2	NA	0	Medium confidence
Pair_109	Pair_109_SCRE386	H3K4me3	Active	Gained in Tumor	CCDC47	Breast cancer (Luminal B)	Up in Tumor	1	11	1	Medium confidence
Pair_109	Pair_109_SCRE392	H3K4me3	Active	Gained in Tumor	SKA2	Breast cancer (Luminal B)	Up in Tumor	1	NA	1	Medium confidence
Pair_109	Pair_109_SCRE405	H3K4me3	Active	Gained in Tumor	MRPL38	Breast cancer (Luminal B)	Up in Tumor	3	13	2	Medium confidence
Pair_109	Pair_109_SCRE427	H3K4me3	Active	Gained in Tumor	DPM1	Breast cancer (Luminal B)	Up in Tumor	3	NA	2	Medium confidence
Pair_109	Pair_109_SCRE44	H3K4me3	Active	Gained in Tumor	ERBB2	Breast cancer (Luminal B)	Up in Tumor	4	4	5	Medium confidence
Pair_109	Pair_109_SCRE443	H3K4me3	Active	Gained in Tumor	AMZ2P1	Breast cancer (Luminal B)	Up in Tumor	2	30	1	Medium confidence
Pair_109	Pair_109_SCRE456	H3K4me3	Active	Gained in Tumor	MFSD11	Breast cancer (Luminal B)	Up in Tumor	1	3	6	Medium confidence
Pair_109	Pair_109_SCRE459	H3K4me3	Active	Gained in Tumor	NME2	Breast cancer (Luminal B)	Up in Tumor	2	NA	2	Medium confidence
Pair_109	Pair_109_SCRE46	H3K4me3	Active	Gained in Tumor	PHB	Breast cancer (Luminal B)	Up in Tumor	4	NA	0	Medium confidence
Pair_109	Pair_109_SCRE461	H3K4me3	Active	Gained in Tumor	RP11-473M20.5	Breast cancer (Luminal B)	Up in Tumor	1	2	4	Medium confidence
Pair_109	Pair_109_SCRE479	H3K4me3	Active	Gained in Tumor	XYLT2	Breast cancer (Luminal B)	No change	2	5	1	Medium confidence
Pair_109	Pair_109_SCRE486	H3K4me3	Active	Gained in Tumor	PSMD3	Breast cancer (Luminal B)	Up in Tumor	2	NA	0	Medium confidence
Pair_109	Pair_109_SCRE492	H3K4me3	Active	Gained in Tumor	TBX2	Breast cancer (Luminal B)	Up in Tumor	2	11	2	Medium confidence
Pair_109	Pair_109_SCRE504	H3K4me3	Active	Gained in Tumor	KITLG	Breast cancer (Luminal B)	Up in Tumor	1	NA	0	Medium confidence
Pair_109	Pair_109_SCRE519	H3K4me3	Active	Gained in Tumor	ETNK2	Breast cancer (Luminal B)	Up in Tumor	4	NA	1	Medium confidence
Pair_109	Pair_109_SCRE525	H3K4me3	Active	Gained in Tumor	SNHG9	Breast cancer (Luminal B)	Up in Tumor	2	1	6	Medium confidence
Pair_109	Pair_109_SCRE54	H3K4me3	Active	Gained in Tumor	SBK1	Breast cancer (Luminal B)	Up in Tumor	4	NA	0	Medium confidence
Pair_109	Pair_109_SCRE547	H3K4me3	Active	Gained in Tumor	HCFC1R1	Breast cancer (Luminal B)	Up in Tumor	3	8	2	Medium confidence
Pair_109	Pair_109_SCRE557	H3K4me3	Active	Gained in Tumor	DLX3	Breast cancer (Luminal B)	Up in Tumor	4	NA	1	Medium confidence
Pair_109	Pair_109_SCRE612	H3K4me3	Active	Gained in Tumor	CRABP2	Breast cancer (Luminal B)	Up in Tumor	4	1	3	Medium confidence
Pair_109	Pair_109_SCRE614	H3K4me3	Active	Gained in Tumor	CTD-2267D19.3	Breast cancer (Luminal B)	Up in Tumor	3	21	1	Medium confidence
Pair_109	Pair_109_SCRE627	H3K4me3	Active	Gained in Tumor	STRADA	Breast cancer (Luminal B)	Up in Tumor	3	NA	0	Medium confidence
Pair_109	Pair_109_SCRE629	H3K4me3	Active	Gained in Tumor	NEDD1	Breast cancer (Luminal B)	Up in Tumor	4	NA	0	Medium confidence
Pair_109	Pair_109_SCRE633	H3K4me3	Active	Gained in Tumor	KNOP1	Breast cancer (Luminal B)	Up in Tumor	12	3	1	Medium confidence
Pair_109	Pair_109_SCRE641	H3K4me3	Active	Gained in Tumor	C16orf71	Breast cancer (Luminal B)	Up in Tumor	3	NA	0	Medium confidence
Pair_109	Pair_109_SCRE668	H3K4me3	Active	Gained in Tumor	STK3	Breast cancer (Luminal B)	Up in Tumor	3	3	4	Medium confidence
Pair_109	Pair_109_SCRE670	H3K4me3	Active	Gained in Tumor	NDUFAF6	Breast cancer (Luminal B)	Up in Tumor	1	4	4	Medium confidence
Pair_109	Pair_109_SCRE728	H3K4me3	Active	Gained in Tumor	ST3GAL1	Breast cancer (Luminal B)	Up in Tumor	2	2	5	Medium confidence
Pair_109	Pair_109_SCRE744	H3K4me3	Active	Gained in Tumor	GDE1	Breast cancer (Luminal B)	Up in Tumor	5	15	2	Medium confidence
Pair_109	Pair_109_SCRE77	H3K4me3	Active	Gained in Tumor	RAB37	Breast cancer (Luminal B)	Up in Tumor	1	2	3	Medium confidence
Pair_109	Pair_109_SCRE777	H3K4me3	Active	Gained in Tumor	NMRAL1	Breast cancer (Luminal B)	Up in Tumor	3	NA	2	Medium confidence
Pair_109	Pair_109_SCRE787	H3K4me3	Active	Gained in Tumor	PRLR	Breast cancer (Luminal B)	Up in Tumor	2	NA	1	Medium confidence
Pair_109	Pair_109_SCRE797	H3K4me3	Active	Gained in Tumor	ADHFE1	Breast cancer (Luminal B)	No change	2	3	2	Medium confidence
Pair_109	Pair_109_SCRE819	H3K4me3	Active	Gained in Tumor	TPBG	Breast cancer (Luminal B)	Up in Tumor	7	1	0	Medium confidence
Pair_109	Pair_109_SCRE828	H3K4me3	Active	Gained in Tumor	MAPKAPK2	Breast cancer (Luminal B)	No change	5	5	1	Medium confidence
Pair_109	Pair_109_SCRE835	H3K4me3	Active	Gained in Tumor	LY6E-DT	Breast cancer (Luminal B)	Up in Tumor	3	NA	2	Medium confidence
Pair_109	Pair_109_SCRE868	H3K4me3	Active	Gained in Tumor	SLC50A1	Breast cancer (Luminal B)	Up in Tumor	1	3	6	Medium confidence
Pair_109	Pair_109_SCRE91	H3K4me3	Active	Gained in Tumor	CISD3	Breast cancer (Luminal B)	NA	3	4	2	Medium confidence
Pair_109	Pair_109_SCRE93	H3K4me3	Active	Gained in Tumor	CDK12	Breast cancer (Luminal B)	Up in Tumor	2	NA	1	Medium confidence
Pair_11	Pair_11_SCRE101	H3K4me3	Active	Gained in Tumor	TOMM34	Colorectal cancer	Up in Tumor	3	5	4	Medium confidence
Pair_11	Pair_11_SCRE12	H3K4me3	Active	Gained in Tumor	SLC6A6	Colorectal cancer	Up in Tumor	10	1	2	Medium confidence
Pair_11	Pair_11_SCRE122	H3K4me3	Active	Gained in Tumor	RPS21	Colorectal cancer	Up in Tumor	4	4	7	Medium confidence
Pair_11	Pair_11_SCRE128	H3K4me3	Active	Gained in Tumor	UFM1	Colorectal cancer	No change	1	5	0	Medium confidence
Pair_11	Pair_11_SCRE14	H3K4me3	Active	Gained in Tumor	RNF43	Colorectal cancer	Up in Tumor	1	1	3	Medium confidence
Pair_11	Pair_11_SCRE17	H3K4me3	Active	Gained in Tumor	AURKA	Colorectal cancer	Up in Tumor	4	NA	2	Medium confidence
Pair_11	Pair_11_SCRE173	H3K4me3	Active	Gained in Tumor	RECQL4	Colorectal cancer	Up in Tumor	3	NA	1	Medium confidence
Pair_11	Pair_11_SCRE2	H3K4me3	Active	Gained in Tumor	RP11-54H7.4	Colorectal cancer	NA	1	3	2	Medium confidence
Pair_11	Pair_11_SCRE20	H3K4me3	Active	Gained in Tumor	SNHG17	Colorectal cancer	Up in Tumor	3	NA	2	Medium confidence
Pair_11	Pair_11_SCRE202	H3K4me3	Active	Gained in Tumor	NUFIP1	Colorectal cancer	Up in Tumor	2	NA	0	Medium confidence
Pair_11	Pair_11_SCRE213	H3K4me3	Active	Gained in Tumor	TM9SF4	Colorectal cancer	No change	1	4	0	Medium confidence
Pair_11	Pair_11_SCRE251	H3K4me3	Active	Gained in Tumor	IQGAP3	Colorectal cancer	Up in Tumor	20	3	2	Medium confidence
Pair_11	Pair_11_SCRE279	H3K4me3	Active	Gained in Tumor	POFUT1	Colorectal cancer	Up in Tumor	1	4	3	Medium confidence
Pair_11	Pair_11_SCRE287	H3K4me3	Active	Gained in Tumor	MZT1	Colorectal cancer	Up in Tumor	1	NA	1	Medium confidence
Pair_11	Pair_11_SCRE30	H3K4me3	Active	Gained in Tumor	GDF15	Colorectal cancer	Up in Tumor	5	4	5	Medium confidence
Pair_11	Pair_11_SCRE301	H3K4me3	Active	Gained in Tumor	GPCPD1	Colorectal cancer	Up in Tumor	11	2	2	Medium confidence
Pair_11	Pair_11_SCRE302	H3K4me3	Active	Gained in Tumor	SKA3	Colorectal cancer	Up in Tumor	4	NA	0	Medium confidence
Pair_11	Pair_11_SCRE325	H3K4me3	Active	Gained in Tumor	SRMS	Colorectal cancer	Up in Tumor	2	1	4	Medium confidence
Pair_11	Pair_11_SCRE329	H3K4me3	Active	Gained in Tumor	RALY	Colorectal cancer	No change	3	4	2	Medium confidence
Pair_11	Pair_11_SCRE33	H3K4me3	Active	Gained in Tumor	FAM83D	Colorectal cancer	Up in Tumor	4	NA	1	Medium confidence
Pair_11	Pair_11_SCRE43	H3K4me3	Active	Gained in Tumor	CDC25B	Colorectal cancer	Up in Tumor	2	1	5	Medium confidence
Pair_11	Pair_11_SCRE47	H3K4me3	Active	Gained in Tumor	CDK5RAP1	Colorectal cancer	Up in Tumor	3	NA	1	Medium confidence
Pair_11	Pair_11_SCRE72	H3K4me3	Active	Gained in Tumor	RNF32	Colorectal cancer	Up in Tumor	2	1	3	Medium confidence
Pair_11	Pair_11_SCRE75	H3K4me3	Active	Gained in Tumor	AC011513.3	Colorectal cancer	NA	1	1	0	Medium confidence
Pair_11	Pair_11_SCRE79	H3K4me3	Active	Gained in Tumor	HNRNPA1	Colorectal cancer	Up in Tumor	14	4	2	Medium confidence
Pair_11	Pair_11_SCRE98	H3K4me3	Active	Gained in Tumor	FITM2	Colorectal cancer	Up in Tumor	2	2	3	Medium confidence
Pair_110	Pair_110_SCRE250	H3K4me3	Active	Gained in Tumor	IMPDH1	Breast cancer (HER2+)	Up in Tumor	NA	2	2	Medium confidence
Pair_110	Pair_110_SCRE254	H3K4me3	Active	Gained in Tumor	CCDC57	Breast cancer (HER2+)	Up in Tumor	NA	4	1	Medium confidence
Pair_110	Pair_110_SCRE316	H3K4me3	Active	Gained in Tumor	N4BP3	Breast cancer (HER2+)	Up in Tumor	NA	5	1	Medium confidence
Pair_110	Pair_110_SCRE329	H3K4me3	Active	Gained in Tumor	AUTS2	Breast cancer (HER2+)	Up in Tumor	NA	5	1	Medium confidence
Pair_110	Pair_110_SCRE353	H3K4me3	Active	Gained in Tumor	MARK2	Breast cancer (HER2+)	Up in Tumor	NA	5	2	Medium confidence
Pair_110	Pair_110_SCRE785	H3K4me3	Active	Gained in Tumor	ANXA7	Breast cancer (HER2+)	Up in Tumor	NA	5	2	Medium confidence
Pair_110	Pair_110_SCRE87	H3K4me3	Active	Gained in Tumor	WIPI1	Breast cancer (HER2+)	Up in Tumor	NA	4	2	Medium confidence
Pair_111	Pair_111_SCRE113	H3K4me3	Active	Gained in Tumor	STK32C	Breast cancer (TN CL)	Up in Tumor	18	3	1	Medium confidence
Pair_111	Pair_111_SCRE173	H3K4me3	Active	Gained in Tumor	VLDLR	Breast cancer (TN CL)	Up in Tumor	2	NA	1	Medium confidence
Pair_111	Pair_111_SCRE237	H3K4me3	Active	Gained in Tumor	FOXD3-AS1	Breast cancer (TN CL)	Up in Tumor	3	NA	0	Medium confidence
Pair_111	Pair_111_SCRE292	H3K4me3	Active	Gained in Tumor	SNHG1	Breast cancer (TN CL)	Up in Tumor	3	9	2	Medium confidence
Pair_111	Pair_111_SCRE320	H3K4me3	Active	Gained in Tumor	NUP155	Breast cancer (TN CL)	Up in Tumor	4	NA	0	Medium confidence
Pair_111	Pair_111_SCRE324	H3K4me3	Active	Gained in Tumor	MACF1	Breast cancer (TN CL)	No change	5	5	2	Medium confidence
Pair_111	Pair_111_SCRE326	H3K4me3	Active	Gained in Tumor	IRAK1	Breast cancer (TN CL)	Up in Tumor	2	NA	1	Medium confidence
Pair_111	Pair_111_SCRE431	H3K4me3	Active	Gained in Tumor	FOXM1	Breast cancer (TN CL)	Up in Tumor	7	5	0	Medium confidence
Pair_111	Pair_111_SCRE54	H3K4me3	Active	Gained in Tumor	RRM2	Breast cancer (TN CL)	No change	2	5	2	Medium confidence
Pair_112	Pair_112_SCRE1	H3K4me3	Active	Gained in Tumor	TLX3	Breast cancer (TN basal)	Up in Tumor	1	NA	1	Medium confidence
Pair_112	Pair_112_SCRE107	H3K4me3	Active	Gained in Tumor	RRM2	Breast cancer (TN basal)	No change	2	5	2	Medium confidence
Pair_112	Pair_112_SCRE147	H3K4me3	Active	Gained in Tumor	SMC4	Breast cancer (TN basal)	Up in Tumor	2	5	6	Medium confidence
Pair_112	Pair_112_SCRE168	H3K4me3	Active	Gained in Tumor	COX6C	Breast cancer (TN basal)	Up in Tumor	4	NA	1	Medium confidence
Pair_112	Pair_112_SCRE22	H3K4me3	Active	Gained in Tumor	C8orf33	Breast cancer (TN basal)	Up in Tumor	2	NA	1	Medium confidence
Pair_112	Pair_112_SCRE248	H3K4me3	Active	Gained in Tumor	EN1	Breast cancer (TN basal)	Up in Tumor	1	NA	2	Medium confidence
Pair_112	Pair_112_SCRE320	H3K4me3	Active	Gained in Tumor	BAMBI	Breast cancer (TN basal)	Up in Tumor	5	NA	2	Medium confidence
Pair_112	Pair_112_SCRE330	H3K4me3	Active	Gained in Tumor	STK3	Breast cancer (TN basal)	Up in Tumor	4	3	4	Medium confidence
Pair_112	Pair_112_SCRE331	H3K4me3	Active	Gained in Tumor	PHF8	Breast cancer (TN basal)	Up in Tumor	5	NA	0	Medium confidence
Pair_112	Pair_112_SCRE339	H3K4me3	Active	Gained in Tumor	TMEM41A	Breast cancer (TN basal)	Up in Tumor	4	9	0	Medium confidence
Pair_112	Pair_112_SCRE34	H3K4me3	Active	Gained in Tumor	WWTR1	Breast cancer (TN basal)	No change	2	4	2	Medium confidence
Pair_112	Pair_112_SCRE362	H3K4me3	Active	Gained in Tumor	TIMMDC1	Breast cancer (TN basal)	Up in Tumor	5	NA	0	Medium confidence
Pair_112	Pair_112_SCRE380	H3K4me3	Active	Gained in Tumor	ACAP2	Breast cancer (TN basal)	Up in Tumor	5	NA	1	Medium confidence
Pair_112	Pair_112_SCRE405	H3K4me3	Active	Gained in Tumor	SERP1	Breast cancer (TN basal)	Up in Tumor	5	7	0	Medium confidence
Pair_112	Pair_112_SCRE412	H3K4me3	Active	Gained in Tumor	DNASE2	Breast cancer (TN basal)	Up in Tumor	1	NA	0	Medium confidence
Pair_112	Pair_112_SCRE48	H3K4me3	Active	Gained in Tumor	C1orf226	Breast cancer (TN basal)	Up in Tumor	4	NA	0	Medium confidence
Pair_112	Pair_112_SCRE480	H3K4me3	Active	Gained in Tumor	CTD-3065J16.9	Breast cancer (TN basal)	Up in Tumor	1	3	5	Medium confidence
Pair_112	Pair_112_SCRE508	H3K4me3	Active	Gained in Tumor	MROH1	Breast cancer (TN basal)	Up in Tumor	2	NA	2	Medium confidence
Pair_112	Pair_112_SCRE511	H3K4me3	Active	Gained in Tumor	UBL5	Breast cancer (TN basal)	Up in Tumor	3	NA	1	Medium confidence
Pair_112	Pair_112_SCRE566	H3K4me3	Active	Gained in Tumor	RFC4	Breast cancer (TN basal)	Up in Tumor	2	NA	0	Medium confidence
Pair_112	Pair_112_SCRE58	H3K4me3	Active	Gained in Tumor	LANCL2	Breast cancer (TN basal)	Up in Tumor	2	NA	2	Medium confidence
Pair_112	Pair_112_SCRE635	H3K4me3	Active	Gained in Tumor	PUF60	Breast cancer (TN basal)	No change	4	5	2	Medium confidence
Pair_112	Pair_112_SCRE86	H3K4me3	Active	Gained in Tumor	CCDC77	Breast cancer (TN basal)	Up in Tumor	5	NA	2	Medium confidence
Pair_113	Pair_113_SCRE105	H3K79me2	Active	Gained in Tumor	LPCAT3	Breast cancer (Luminal A)	Up in Tumor	5	16	1	Medium confidence
Pair_113	Pair_113_SCRE27	H3K79me2	Active	Gained in Tumor	NPNT	Breast cancer (Luminal A)	No change	5	3	2	Medium confidence
Pair_113	Pair_113_SCRE77	H3K79me2	Active	Gained in Tumor	PPFIA1	Breast cancer (Luminal A)	Up in Tumor	3	NA	0	Medium confidence
Pair_114	Pair_114_SCRE101	H3K79me2	Active	Gained in Tumor	PSMD3	Breast cancer (Luminal B)	Up in Tumor	2	NA	0	Medium confidence
Pair_114	Pair_114_SCRE104	H3K79me2	Active	Gained in Tumor	PI4KA	Breast cancer (Luminal B)	Up in Tumor	1	NA	0	Medium confidence
Pair_114	Pair_114_SCRE134	H3K79me2	Active	Gained in Tumor	SYCP2	Breast cancer (Luminal B)	Up in Tumor	1	NA	2	Medium confidence
Pair_114	Pair_114_SCRE23	H3K79me2	Active	Gained in Tumor	WIPF2	Breast cancer (Luminal B)	Up in Tumor	5	NA	0	Medium confidence
Pair_114	Pair_114_SCRE29	H3K79me2	Active	Gained in Tumor	ERBB2	Breast cancer (Luminal B)	Up in Tumor	3	2	4	Medium confidence
Pair_114	Pair_114_SCRE68	H3K79me2	Active	Gained in Tumor	CDK12	Breast cancer (Luminal B)	Up in Tumor	2	NA	1	Medium confidence
Pair_114	Pair_114_SCRE77	H3K79me2	Active	Gained in Tumor	DPM1	Breast cancer (Luminal B)	Up in Tumor	3	NA	2	Medium confidence
Pair_114	Pair_114_SCRE99	H3K79me2	Active	Gained in Tumor	CYRIB	Breast cancer (Luminal B)	No change	1	3	0	Medium confidence
Pair_115	Pair_115_SCRE124	H3K79me2	Active	Gained in Tumor	LURAP1L	Breast cancer (HER2+)	Up in Tumor	NA	5	1	Medium confidence
Pair_115	Pair_115_SCRE157	H3K79me2	Active	Gained in Tumor	AUTS2	Breast cancer (HER2+)	Up in Tumor	NA	5	2	Medium confidence
Pair_116	Pair_116_SCRE116	H3K79me2	Active	Gained in Tumor	SNX8	Breast cancer (TN CL)	Up in Tumor	3	13	1	Medium confidence
Pair_116	Pair_116_SCRE137	H3K79me2	Active	Gained in Tumor	SRPK1	Breast cancer (TN CL)	Up in Tumor	2	NA	0	Medium confidence
Pair_116	Pair_116_SCRE144	H3K79me2	Active	Gained in Tumor	EPS15L1	Breast cancer (TN CL)	Up in Tumor	5	11	1	Medium confidence
Pair_116	Pair_116_SCRE35	H3K79me2	Active	Gained in Tumor	ADARB1	Breast cancer (TN CL)	No change	2	1	2	Medium confidence
Pair_117	Pair_117_SCRE100	H3K79me2	Active	Gained in Tumor	NSUN2	Breast cancer (TN basal)	Up in Tumor	2	NA	0	Medium confidence
Pair_117	Pair_117_SCRE13	H3K79me2	Active	Gained in Tumor	STK3	Breast cancer (TN basal)	Up in Tumor	5	NA	0	Medium confidence
Pair_117	Pair_117_SCRE141	H3K79me2	Active	Gained in Tumor	SNHG1	Breast cancer (TN basal)	Up in Tumor	5	9	2	Medium confidence
Pair_117	Pair_117_SCRE16	H3K79me2	Active	Gained in Tumor	SMIM19	Breast cancer (TN basal)	Up in Tumor	2	4	5	Medium confidence
Pair_117	Pair_117_SCRE194	H3K79me2	Active	Gained in Tumor	CCDC6	Breast cancer (TN basal)	Up in Tumor	16	3	2	Medium confidence
Pair_117	Pair_117_SCRE23	H3K79me2	Active	Gained in Tumor	PIK3R3	Breast cancer (TN basal)	Up in Tumor	5	NA	0	Medium confidence
Pair_117	Pair_117_SCRE244	H3K79me2	Active	Gained in Tumor	MROH1	Breast cancer (TN basal)	Up in Tumor	2	NA	0	Medium confidence
Pair_117	Pair_117_SCRE247	H3K79me2	Active	Gained in Tumor	DNMT1	Breast cancer (TN basal)	Up in Tumor	1	NA	0	Medium confidence
Pair_117	Pair_117_SCRE70	H3K79me2	Active	Gained in Tumor	LANCL2	Breast cancer (TN basal)	Up in Tumor	2	NA	1	Medium confidence
Pair_117	Pair_117_SCRE85	H3K79me2	Active	Gained in Tumor	PTPN2	Breast cancer (TN basal)	Up in Tumor	9	5	1	Medium confidence
Pair_117	Pair_117_SCRE89	H3K79me2	Active	Gained in Tumor	SEC61G	Breast cancer (TN basal)	Up in Tumor	3	2	8	Medium confidence
Pair_118	Pair_118_SCRE109	H3K9ac	Active	Gained in Tumor	SLC2A10	Breast cancer (Luminal A)	Up in Tumor	4	NA	1	Medium confidence
Pair_118	Pair_118_SCRE23	H3K9ac	Active	Gained in Tumor	XBP1	Breast cancer (Luminal A)	Up in Tumor	3	1	5	Medium confidence
Pair_118	Pair_118_SCRE26	H3K9ac	Active	Gained in Tumor	RPS6KB1	Breast cancer (Luminal A)	Up in Tumor	4	NA	0	Medium confidence
Pair_118	Pair_118_SCRE30	H3K9ac	Active	Gained in Tumor	LINC02593	Breast cancer (Luminal A)	Up in Tumor	8	3	2	Medium confidence
Pair_118	Pair_118_SCRE33	H3K9ac	Active	Gained in Tumor	ZMIZ1	Breast cancer (Luminal A)	Up in Tumor	3	4	3	Medium confidence
Pair_118	Pair_118_SCRE39	H3K9ac	Active	Gained in Tumor	PDCD4-AS1	Breast cancer (Luminal A)	Up in Tumor	1	1	3	Medium confidence
Pair_118	Pair_118_SCRE5	H3K9ac	Active	Gained in Tumor	KRT19	Breast cancer (Luminal A)	Up in Tumor	5	2	5	Medium confidence
Pair_118	Pair_118_SCRE59	H3K9ac	Active	Gained in Tumor	SHOC2	Breast cancer (Luminal A)	Up in Tumor	5	NA	0	Medium confidence
Pair_118	Pair_118_SCRE81	H3K9ac	Active	Gained in Tumor	PFDN4	Breast cancer (Luminal A)	Up in Tumor	5	NA	0	Medium confidence
Pair_119	Pair_119_SCRE1	H3K9ac	Active	Gained in Tumor	ANKRD30B	Breast cancer (Luminal B)	Up in Tumor	2	NA	0	Medium confidence
Pair_119	Pair_119_SCRE10	H3K9ac	Active	Gained in Tumor	PNMT	Breast cancer (Luminal B)	Up in Tumor	4	3	3	Medium confidence
Pair_119	Pair_119_SCRE102	H3K9ac	Active	Gained in Tumor	RAB17	Breast cancer (Luminal B)	Up in Tumor	1	1	4	Medium confidence
Pair_119	Pair_119_SCRE107	H3K9ac	Active	Gained in Tumor	KRT8	Breast cancer (Luminal B)	Up in Tumor	3	5	3	Medium confidence
Pair_119	Pair_119_SCRE122	H3K9ac	Active	Gained in Tumor	CTD-2267D19.3	Breast cancer (Luminal B)	Up in Tumor	2	21	1	Medium confidence
Pair_119	Pair_119_SCRE139	H3K9ac	Active	Gained in Tumor	TOP2A	Breast cancer (Luminal B)	Up in Tumor	2	2	6	Medium confidence
Pair_119	Pair_119_SCRE148	H3K9ac	Active	Gained in Tumor	CYB561	Breast cancer (Luminal B)	Up in Tumor	3	3	3	Medium confidence
Pair_119	Pair_119_SCRE155	H3K9ac	Active	Gained in Tumor	ERN1	Breast cancer (Luminal B)	Up in Tumor	4	NA	1	Medium confidence
Pair_119	Pair_119_SCRE156	H3K9ac	Active	Gained in Tumor	PHF12	Breast cancer (Luminal B)	No change	4	5	1	Medium confidence
Pair_119	Pair_119_SCRE157	H3K9ac	Active	Gained in Tumor	TBX2	Breast cancer (Luminal B)	Up in Tumor	2	NA	2	Medium confidence
Pair_119	Pair_119_SCRE178	H3K9ac	Active	Gained in Tumor	AMZ2P1	Breast cancer (Luminal B)	Up in Tumor	2	30	1	Medium confidence
Pair_119	Pair_119_SCRE190	H3K9ac	Active	Gained in Tumor	RNF43	Breast cancer (Luminal B)	Up in Tumor	2	2	5	Medium confidence
Pair_119	Pair_119_SCRE206	H3K9ac	Active	Gained in Tumor	PSMD3	Breast cancer (Luminal B)	Up in Tumor	2	NA	0	Medium confidence
Pair_119	Pair_119_SCRE218	H3K9ac	Active	Gained in Tumor	CYP2T1P	Breast cancer (Luminal B)	Up in Tumor	1	4	3	Medium confidence
Pair_119	Pair_119_SCRE22	H3K9ac	Active	Gained in Tumor	ERBB2	Breast cancer (Luminal B)	Up in Tumor	3	4	4	Medium confidence
Pair_119	Pair_119_SCRE221	H3K9ac	Active	Gained in Tumor	SMIM22	Breast cancer (Luminal B)	Up in Tumor	1	7	1	Medium confidence
Pair_119	Pair_119_SCRE223	H3K9ac	Active	Gained in Tumor	DPM1	Breast cancer (Luminal B)	Up in Tumor	3	NA	2	Medium confidence
Pair_119	Pair_119_SCRE224	H3K9ac	Active	Gained in Tumor	CLTC	Breast cancer (Luminal B)	Up in Tumor	1	2	5	Medium confidence
Pair_119	Pair_119_SCRE28	H3K9ac	Active	Gained in Tumor	ARHGAP40	Breast cancer (Luminal B)	Up in Tumor	1	NA	0	Medium confidence
Pair_119	Pair_119_SCRE31	H3K9ac	Active	Gained in Tumor	CTA-292E10.6	Breast cancer (Luminal B)	Up in Tumor	1	2	6	Medium confidence
Pair_119	Pair_119_SCRE62	H3K9ac	Active	Gained in Tumor	MED1	Breast cancer (Luminal B)	Up in Tumor	2	NA	0	Medium confidence
Pair_119	Pair_119_SCRE7	H3K9ac	Active	Gained in Tumor	PACSIN1	Breast cancer (Luminal B)	Up in Tumor	1	1	3	Medium confidence
Pair_119	Pair_119_SCRE74	H3K9ac	Active	Gained in Tumor	CDK12	Breast cancer (Luminal B)	Up in Tumor	2	NA	1	Medium confidence
Pair_119	Pair_119_SCRE77	H3K9ac	Active	Gained in Tumor	PRLR	Breast cancer (Luminal B)	Up in Tumor	2	NA	1	Medium confidence
Pair_119	Pair_119_SCRE78	H3K9ac	Active	Gained in Tumor	RAB37	Breast cancer (Luminal B)	Up in Tumor	1	1	5	Medium confidence
Pair_119	Pair_119_SCRE80	H3K9ac	Active	Gained in Tumor	ZNF652	Breast cancer (Luminal B)	Up in Tumor	2	NA	0	Medium confidence
Pair_119	Pair_119_SCRE94	H3K9ac	Active	Gained in Tumor	SYCP2	Breast cancer (Luminal B)	Up in Tumor	1	NA	2	Medium confidence
Pair_12	Pair_12_SCRE100	H3K27ac	Active	Gained in Tumor	C2CD4A	Colorectal cancer	Up in Tumor	3	NA	1	Medium confidence
Pair_12	Pair_12_SCRE107	H3K27ac	Active	Gained in Tumor	AC011290.5	Colorectal cancer	Up in Tumor	1	NA	0	Medium confidence
Pair_12	Pair_12_SCRE124	H3K27ac	Active	Gained in Tumor	CYP2W1	Colorectal cancer	No change	2	2	2	Medium confidence
Pair_12	Pair_12_SCRE143	H3K27ac	Active	Gained in Tumor	SLC6A6	Colorectal cancer	Up in Tumor	10	3	2	Medium confidence
Pair_12	Pair_12_SCRE157	H3K27ac	Active	Gained in Tumor	CHDH	Colorectal cancer	Up in Tumor	3	1	3	Medium confidence
Pair_12	Pair_12_SCRE165	H3K27ac	Active	Gained in Tumor	MRPS23	Colorectal cancer	Up in Tumor	5	3	4	Medium confidence
Pair_12	Pair_12_SCRE175	H3K27ac	Active	Gained in Tumor	EPSTI1	Colorectal cancer	Up in Tumor	1	NA	1	Medium confidence
Pair_12	Pair_12_SCRE220	H3K27ac	Active	Gained in Tumor	RAE1	Colorectal cancer	Up in Tumor	2	1	6	Medium confidence
Pair_12	Pair_12_SCRE245	H3K27ac	Active	Gained in Tumor	CDH3	Colorectal cancer	Up in Tumor	1	NA	2	Medium confidence
Pair_12	Pair_12_SCRE248	H3K27ac	Active	Gained in Tumor	LFNG	Colorectal cancer	Up in Tumor	1	1	8	Medium confidence
Pair_12	Pair_12_SCRE34	H3K27ac	Active	Gained in Tumor	GTF2IRD1	Colorectal cancer	Up in Tumor	5	3	4	Medium confidence
Pair_12	Pair_12_SCRE36	H3K27ac	Active	Gained in Tumor	CDCA7	Colorectal cancer	Up in Tumor	1	NA	1	Medium confidence
Pair_12	Pair_12_SCRE38	H3K27ac	Active	Gained in Tumor	USPL1	Colorectal cancer	Up in Tumor	1	28	2	Medium confidence
Pair_12	Pair_12_SCRE45	H3K27ac	Active	Gained in Tumor	KSR1	Colorectal cancer	No change	5	4	2	Medium confidence
Pair_12	Pair_12_SCRE57	H3K27ac	Active	Gained in Tumor	ATG9B	Colorectal cancer	Up in Tumor	2	3	3	Medium confidence
Pair_12	Pair_12_SCRE65	H3K27ac	Active	Gained in Tumor	MYC	Colorectal cancer	Up in Tumor	4	1	6	Medium confidence
Pair_12	Pair_12_SCRE77	H3K27ac	Active	Gained in Tumor	TGFBI	Colorectal cancer	Up in Tumor	1	1	4	Medium confidence
Pair_12	Pair_12_SCRE8	H3K27ac	Active	Gained in Tumor	ETV4	Colorectal cancer	Up in Tumor	2	NA	1	Medium confidence
Pair_12	Pair_12_SCRE81	H3K27ac	Active	Gained in Tumor	IL22RA1	Colorectal cancer	No change	2	1	1	Medium confidence
Pair_12	Pair_12_SCRE9	H3K27ac	Active	Gained in Tumor	POLR1D	Colorectal cancer	Up in Tumor	1	NA	0	Medium confidence
Pair_120	Pair_120_SCRE108	H3K9ac	Active	Gained in Tumor	N4BP3	Breast cancer (HER2+)	Up in Tumor	NA	5	1	Medium confidence
Pair_120	Pair_120_SCRE127	H3K9ac	Active	Gained in Tumor	CCDC57	Breast cancer (HER2+)	Up in Tumor	NA	4	1	Medium confidence
Pair_120	Pair_120_SCRE129	H3K9ac	Active	Gained in Tumor	KRT86	Breast cancer (HER2+)	Up in Tumor	NA	4	0	Medium confidence
Pair_120	Pair_120_SCRE20	H3K9ac	Active	Gained in Tumor	TPD52	Breast cancer (HER2+)	Up in Tumor	NA	4	2	Medium confidence
Pair_120	Pair_120_SCRE207	H3K9ac	Active	Gained in Tumor	COMTD1	Breast cancer (HER2+)	Up in Tumor	NA	5	1	Medium confidence
Pair_120	Pair_120_SCRE42	H3K9ac	Active	Gained in Tumor	P2RY6	Breast cancer (HER2+)	Up in Tumor	NA	2	0	Medium confidence
Pair_120	Pair_120_SCRE69	H3K9ac	Active	Gained in Tumor	MRPS28	Breast cancer (HER2+)	Up in Tumor	NA	5	0	Medium confidence
Pair_121	Pair_121_SCRE20	H3K9ac	Active	Gained in Tumor	CGAS	Breast cancer (TN CL)	Up in Tumor	5	NA	2	Medium confidence
Pair_121	Pair_121_SCRE26	H3K9ac	Active	Gained in Tumor	IRAK1	Breast cancer (TN CL)	Up in Tumor	3	NA	1	Medium confidence
Pair_121	Pair_121_SCRE40	H3K9ac	Active	Gained in Tumor	STK32C	Breast cancer (TN CL)	Up in Tumor	18	3	1	Medium confidence
Pair_121	Pair_121_SCRE86	H3K9ac	Active	Gained in Tumor	RRM2	Breast cancer (TN CL)	No change	2	5	2	Medium confidence
Pair_122	Pair_122_SCRE11	H3K9ac	Active	Gained in Tumor	LANCL2	Breast cancer (TN basal)	Up in Tumor	2	NA	2	Medium confidence
Pair_122	Pair_122_SCRE28	H3K9ac	Active	Gained in Tumor	STK3	Breast cancer (TN basal)	Up in Tumor	4	3	4	Medium confidence
Pair_122	Pair_122_SCRE39	H3K9ac	Active	Gained in Tumor	LY6D	Breast cancer (TN basal)	Up in Tumor	4	NA	1	Medium confidence
Pair_122	Pair_122_SCRE7	H3K9ac	Active	Gained in Tumor	GABRP	Breast cancer (TN basal)	Up in Tumor	1	1	3	Medium confidence
Pair_13	Pair_13_SCRE108	H3K27ac	Active	Gained in Tumor	HNF1B	Colorectal cancer	NA	4	3	2	Medium confidence
Pair_13	Pair_13_SCRE110	H3K27ac	Active	Gained in Tumor	IQGAP2	Colorectal cancer	No change	1	3	0	Medium confidence
Pair_13	Pair_13_SCRE12	H3K27ac	Active	Gained in Tumor	ETS2	Colorectal cancer	Up in Tumor	1	1	4	Medium confidence
Pair_13	Pair_13_SCRE122	H3K27ac	Active	Gained in Tumor	FAM3B	Colorectal cancer	Up in Tumor	2	NA	2	Medium confidence
Pair_13	Pair_13_SCRE127	H3K27ac	Active	Gained in Tumor	BACE2	Colorectal cancer	Up in Tumor	1	NA	1	Medium confidence
Pair_13	Pair_13_SCRE129	H3K27ac	Active	Gained in Tumor	TBL1XR1	Colorectal cancer	No change	2	4	2	Medium confidence
Pair_13	Pair_13_SCRE131	H3K27ac	Active	Gained in Tumor	EIF4EP1	Colorectal cancer	Up in Tumor	1	NA	2	Medium confidence
Pair_13	Pair_13_SCRE14	H3K27ac	Active	Gained in Tumor	RBM12B	Colorectal cancer	No change	1	3	1	Medium confidence
Pair_13	Pair_13_SCRE140	H3K27ac	Active	Gained in Tumor	CREBZF	Colorectal cancer	No change	1	4	2	Medium confidence
Pair_13	Pair_13_SCRE142	H3K27ac	Active	Gained in Tumor	HM13	Colorectal cancer	Up in Tumor	3	3	5	Medium confidence
Pair_13	Pair_13_SCRE144	H3K27ac	Active	Gained in Tumor	CCNI	Colorectal cancer	No change	4	1	2	Medium confidence
Pair_13	Pair_13_SCRE145	H3K27ac	Active	Gained in Tumor	SATB2	Colorectal cancer	No change	1	1	2	Medium confidence
Pair_13	Pair_13_SCRE149	H3K27ac	Active	Gained in Tumor	RNF43	Colorectal cancer	Up in Tumor	1	1	4	Medium confidence
Pair_13	Pair_13_SCRE164	H3K27ac	Active	Gained in Tumor	POP1	Colorectal cancer	Up in Tumor	3	NA	1	Medium confidence
Pair_13	Pair_13_SCRE179	H3K27ac	Active	Gained in Tumor	LAD1	Colorectal cancer	No change	2	1	1	Medium confidence
Pair_13	Pair_13_SCRE186	H3K27ac	Active	Gained in Tumor	AXIN2	Colorectal cancer	Up in Tumor	1	1	3	Medium confidence
Pair_13	Pair_13_SCRE188	H3K27ac	Active	Gained in Tumor	CEMIP	Colorectal cancer	Up in Tumor	1	1	4	Medium confidence
Pair_13	Pair_13_SCRE195	H3K27ac	Active	Gained in Tumor	AC106876.2	Colorectal cancer	No change	1	1	2	Medium confidence
Pair_13	Pair_13_SCRE20	H3K27ac	Active	Gained in Tumor	IL20RA	Colorectal cancer	Up in Tumor	1	NA	2	Medium confidence
Pair_13	Pair_13_SCRE207	H3K27ac	Active	Gained in Tumor	NANOS3	Colorectal cancer	Up in Tumor	2	NA	2	Medium confidence
Pair_13	Pair_13_SCRE210	H3K27ac	Active	Gained in Tumor	NCAPD2	Colorectal cancer	Up in Tumor	4	3	7	Medium confidence
Pair_13	Pair_13_SCRE221	H3K27ac	Active	Gained in Tumor	TTC32	Colorectal cancer	Up in Tumor	4	NA	0	Medium confidence
Pair_13	Pair_13_SCRE23	H3K27ac	Active	Gained in Tumor	AXIN2	Colorectal cancer	Up in Tumor	1	NA	1	Medium confidence
Pair_13	Pair_13_SCRE230	H3K27ac	Active	Gained in Tumor	PLEKHS1	Colorectal cancer	Up in Tumor	1	NA	2	Medium confidence
Pair_13	Pair_13_SCRE231	H3K27ac	Active	Gained in Tumor	PDCD11	Colorectal cancer	No change	1	5	2	Medium confidence
Pair_13	Pair_13_SCRE232	H3K27ac	Active	Gained in Tumor	RELL2	Colorectal cancer	Up in Tumor	1	2	5	Medium confidence
Pair_13	Pair_13_SCRE234	H3K27ac	Active	Gained in Tumor	DDX21	Colorectal cancer	Up in Tumor	1	5	6	Medium confidence
Pair_13	Pair_13_SCRE238	H3K27ac	Active	Gained in Tumor	PLEKHN1	Colorectal cancer	Up in Tumor	1	1	5	Medium confidence
Pair_13	Pair_13_SCRE239	H3K27ac	Active	Gained in Tumor	SPNS2	Colorectal cancer	Up in Tumor	4	2	5	Medium confidence
Pair_13	Pair_13_SCRE240	H3K27ac	Active	Gained in Tumor	GTF2IRD1	Colorectal cancer	Up in Tumor	5	3	4	Medium confidence
Pair_13	Pair_13_SCRE254	H3K27ac	Active	Gained in Tumor	ETS2	Colorectal cancer	Up in Tumor	5	1	3	Medium confidence
Pair_13	Pair_13_SCRE268	H3K27ac	Active	Gained in Tumor	RP5-856G1.1	Colorectal cancer	NA	1	1	1	Medium confidence
Pair_13	Pair_13_SCRE274	H3K27ac	Active	Gained in Tumor	YY1	Colorectal cancer	No change	2	2	1	Medium confidence
Pair_13	Pair_13_SCRE276	H3K27ac	Active	Gained in Tumor	TICRR	Colorectal cancer	Up in Tumor	2	3	3	Medium confidence
Pair_13	Pair_13_SCRE284	H3K27ac	Active	Gained in Tumor	CYP2B6	Colorectal cancer	No change	1	2	1	Medium confidence
Pair_13	Pair_13_SCRE286	H3K27ac	Active	Gained in Tumor	SOX9	Colorectal cancer	Up in Tumor	3	5	6	Medium confidence
Pair_13	Pair_13_SCRE287	H3K27ac	Active	Gained in Tumor	FER1L4	Colorectal cancer	Up in Tumor	1	NA	2	Medium confidence
Pair_13	Pair_13_SCRE304	H3K27ac	Active	Gained in Tumor	TACSTD2	Colorectal cancer	Up in Tumor	1	13	1	Medium confidence
Pair_13	Pair_13_SCRE310	H3K27ac	Active	Gained in Tumor	ARHGEF19	Colorectal cancer	Up in Tumor	3	2	8	Medium confidence
Pair_13	Pair_13_SCRE318	H3K27ac	Active	Gained in Tumor	NBEAL2	Colorectal cancer	Up in Tumor	4	4	4	Medium confidence
Pair_13	Pair_13_SCRE329	H3K27ac	Active	Gained in Tumor	RP3-510L9.2	Colorectal cancer	NA	2	2	0	Medium confidence
Pair_13	Pair_13_SCRE330	H3K27ac	Active	Gained in Tumor	AC011513.3	Colorectal cancer	NA	1	1	1	Medium confidence
Pair_13	Pair_13_SCRE34	H3K27ac	Active	Gained in Tumor	SLC44A3	Colorectal cancer	No change	1	4	1	Medium confidence
Pair_13	Pair_13_SCRE343	H3K27ac	Active	Gained in Tumor	PSMD8	Colorectal cancer	No change	1	3	2	Medium confidence
Pair_13	Pair_13_SCRE346	H3K27ac	Active	Gained in Tumor	BUB1B	Colorectal cancer	Up in Tumor	1	1	3	Medium confidence
Pair_13	Pair_13_SCRE351	H3K27ac	Active	Gained in Tumor	LINC01913	Colorectal cancer	NA	1	5	2	Medium confidence
Pair_13	Pair_13_SCRE353	H3K27ac	Active	Gained in Tumor	CCDC88B	Colorectal cancer	Up in Tumor	1	1	3	Medium confidence
Pair_13	Pair_13_SCRE354	H3K27ac	Active	Gained in Tumor	GDF15	Colorectal cancer	Up in Tumor	5	3	7	Medium confidence
Pair_13	Pair_13_SCRE368	H3K27ac	Active	Gained in Tumor	RPH3AL	Colorectal cancer	No change	4	5	2	Medium confidence
Pair_13	Pair_13_SCRE369	H3K27ac	Active	Gained in Tumor	CRB2	Colorectal cancer	No change	1	2	0	Medium confidence
Pair_13	Pair_13_SCRE374	H3K27ac	Active	Gained in Tumor	WNK2	Colorectal cancer	No change	1	1	1	Medium confidence
Pair_13	Pair_13_SCRE376	H3K27ac	Active	Gained in Tumor	B3GALT5	Colorectal cancer	No change	2	3	1	Medium confidence
Pair_13	Pair_13_SCRE385	H3K27ac	Active	Gained in Tumor	FUT3	Colorectal cancer	No change	1	1	1	Medium confidence
Pair_13	Pair_13_SCRE393	H3K27ac	Active	Gained in Tumor	EVPL	Colorectal cancer	Up in Tumor	3	2	3	Medium confidence
Pair_13	Pair_13_SCRE396	H3K27ac	Active	Gained in Tumor	CTD-2330K9.3	Colorectal cancer	NA	1	1	2	Medium confidence
Pair_13	Pair_13_SCRE401	H3K27ac	Active	Gained in Tumor	MSI2	Colorectal cancer	No change	2	2	1	Medium confidence
Pair_13	Pair_13_SCRE426	H3K27ac	Active	Gained in Tumor	TPX2	Colorectal cancer	Up in Tumor	3	1	7	Medium confidence
Pair_13	Pair_13_SCRE428	H3K27ac	Active	Gained in Tumor	FOSL2	Colorectal cancer	No change	3	3	2	Medium confidence
Pair_13	Pair_13_SCRE43	H3K27ac	Active	Gained in Tumor	GRIN2B	Colorectal cancer	Up in Tumor	1	NA	1	Medium confidence
Pair_13	Pair_13_SCRE457	H3K27ac	Active	Gained in Tumor	LIN9	Colorectal cancer	Up in Tumor	4	1	4	Medium confidence
Pair_13	Pair_13_SCRE458	H3K27ac	Active	Gained in Tumor	CLN3	Colorectal cancer	No change	1	2	1	Medium confidence
Pair_13	Pair_13_SCRE46	H3K27ac	Active	Gained in Tumor	GPA33	Colorectal cancer	No change	1	1	0	Medium confidence
Pair_13	Pair_13_SCRE47	H3K27ac	Active	Gained in Tumor	CIT	Colorectal cancer	Up in Tumor	2	1	5	Medium confidence
Pair_13	Pair_13_SCRE470	H3K27ac	Active	Gained in Tumor	DDX31	Colorectal cancer	Up in Tumor	2	NA	0	Medium confidence
Pair_13	Pair_13_SCRE474	H3K27ac	Active	Gained in Tumor	CAPN12	Colorectal cancer	Up in Tumor	3	3	6	Medium confidence
Pair_13	Pair_13_SCRE475	H3K27ac	Active	Gained in Tumor	KHDC4	Colorectal cancer	Up in Tumor	1	2	3	Medium confidence
Pair_13	Pair_13_SCRE48	H3K27ac	Active	Gained in Tumor	RP11-165N19.2	Colorectal cancer	NA	1	2	1	Medium confidence
Pair_13	Pair_13_SCRE484	H3K27ac	Active	Gained in Tumor	PER2	Colorectal cancer	No change	1	3	2	Medium confidence
Pair_13	Pair_13_SCRE486	H3K27ac	Active	Gained in Tumor	PROX1	Colorectal cancer	Up in Tumor	1	NA	0	Medium confidence
Pair_13	Pair_13_SCRE498	H3K27ac	Active	Gained in Tumor	NCAPH	Colorectal cancer	Up in Tumor	1	5	3	Medium confidence
Pair_13	Pair_13_SCRE50	H3K27ac	Active	Gained in Tumor	SOX9	Colorectal cancer	Up in Tumor	1	2	7	Medium confidence
Pair_13	Pair_13_SCRE505	H3K27ac	Active	Gained in Tumor	FARP2	Colorectal cancer	No change	1	1	0	Medium confidence
Pair_13	Pair_13_SCRE527	H3K27ac	Active	Gained in Tumor	LIF	Colorectal cancer	Up in Tumor	2	2	5	Medium confidence
Pair_13	Pair_13_SCRE528	H3K27ac	Active	Gained in Tumor	ZNF296	Colorectal cancer	Up in Tumor	1	2	4	Medium confidence
Pair_13	Pair_13_SCRE53	H3K27ac	Active	Gained in Tumor	ENC1	Colorectal cancer	Up in Tumor	1	NA	1	Medium confidence
Pair_13	Pair_13_SCRE537	H3K27ac	Active	Gained in Tumor	PIGT	Colorectal cancer	No change	3	2	2	Medium confidence
Pair_13	Pair_13_SCRE549	H3K27ac	Active	Gained in Tumor	CPNE2	Colorectal cancer	No change	2	3	0	Medium confidence
Pair_13	Pair_13_SCRE550	H3K27ac	Active	Gained in Tumor	LCN2	Colorectal cancer	Up in Tumor	2	1	4	Medium confidence
Pair_13	Pair_13_SCRE557	H3K27ac	Active	Gained in Tumor	COL7A1	Colorectal cancer	Up in Tumor	3	1	7	Medium confidence
Pair_13	Pair_13_SCRE559	H3K27ac	Active	Gained in Tumor	CDX1	Colorectal cancer	No change	1	5	0	Medium confidence
Pair_13	Pair_13_SCRE563	H3K27ac	Active	Gained in Tumor	KRT17	Colorectal cancer	Up in Tumor	5	5	7	Medium confidence
Pair_13	Pair_13_SCRE571	H3K27ac	Active	Gained in Tumor	EPS8L3	Colorectal cancer	No change	1	1	1	Medium confidence
Pair_13	Pair_13_SCRE583	H3K27ac	Active	Gained in Tumor	CHAC1	Colorectal cancer	No change	1	1	2	Medium confidence
Pair_13	Pair_13_SCRE593	H3K27ac	Active	Gained in Tumor	RNF44	Colorectal cancer	No change	1	2	2	Medium confidence
Pair_13	Pair_13_SCRE594	H3K27ac	Active	Gained in Tumor	LCN2	Colorectal cancer	Up in Tumor	1	4	4	Medium confidence
Pair_13	Pair_13_SCRE597	H3K27ac	Active	Gained in Tumor	SEMA7A	Colorectal cancer	Up in Tumor	4	6	1	Medium confidence
Pair_13	Pair_13_SCRE598	H3K27ac	Active	Gained in Tumor	FCSK	Colorectal cancer	No change	2	1	1	Medium confidence
Pair_13	Pair_13_SCRE603	H3K27ac	Active	Gained in Tumor	LFNG	Colorectal cancer	Up in Tumor	1	1	8	Medium confidence
Pair_13	Pair_13_SCRE612	H3K27ac	Active	Gained in Tumor	CDC20	Colorectal cancer	Up in Tumor	3	5	6	Medium confidence
Pair_13	Pair_13_SCRE618	H3K27ac	Active	Gained in Tumor	SRMS	Colorectal cancer	Up in Tumor	4	2	6	Medium confidence
Pair_13	Pair_13_SCRE623	H3K27ac	Active	Gained in Tumor	NBEAL2	Colorectal cancer	Up in Tumor	2	4	4	Medium confidence
Pair_13	Pair_13_SCRE627	H3K27ac	Active	Gained in Tumor	TBC1D14	Colorectal cancer	No change	2	3	1	Medium confidence
Pair_13	Pair_13_SCRE646	H3K27ac	Active	Gained in Tumor	GRIN2D	Colorectal cancer	Up in Tumor	2	1	3	Medium confidence
Pair_13	Pair_13_SCRE66	H3K27ac	Active	Gained in Tumor	FFAR4	Colorectal cancer	No change	1	2	0	Medium confidence
Pair_13	Pair_13_SCRE664	H3K27ac	Active	Gained in Tumor	RECQL4	Colorectal cancer	Up in Tumor	2	1	6	Medium confidence
Pair_13	Pair_13_SCRE667	H3K27ac	Active	Gained in Tumor	SAPCD2	Colorectal cancer	Up in Tumor	4	1	5	Medium confidence
Pair_13	Pair_13_SCRE676	H3K27ac	Active	Gained in Tumor	CCNI2	Colorectal cancer	Up in Tumor	2	4	4	Medium confidence
Pair_13	Pair_13_SCRE677	H3K27ac	Active	Gained in Tumor	CARMIL3	Colorectal cancer	Up in Tumor	3	7	0	Medium confidence
Pair_13	Pair_13_SCRE695	H3K27ac	Active	Gained in Tumor	DUSP18	Colorectal cancer	No change	1	1	2	Medium confidence
Pair_13	Pair_13_SCRE697	H3K27ac	Active	Gained in Tumor	GNA15	Colorectal cancer	No change	2	5	2	Medium confidence
Pair_13	Pair_13_SCRE706	H3K27ac	Active	Gained in Tumor	RP11-419J16.1	Colorectal cancer	NA	2	1	0	Medium confidence
Pair_13	Pair_13_SCRE707	H3K27ac	Active	Gained in Tumor	HTR1D	Colorectal cancer	Up in Tumor	1	17	2	Medium confidence
Pair_13	Pair_13_SCRE713	H3K27ac	Active	Gained in Tumor	PDZK1IP1	Colorectal cancer	Up in Tumor	1	1	3	Medium confidence
Pair_13	Pair_13_SCRE730	H3K27ac	Active	Gained in Tumor	SULT2B1	Colorectal cancer	Up in Tumor	4	8	2	Medium confidence
Pair_13	Pair_13_SCRE746	H3K27ac	Active	Gained in Tumor	SLCO4A1	Colorectal cancer	Up in Tumor	2	1	5	Medium confidence
Pair_13	Pair_13_SCRE749	H3K27ac	Active	Gained in Tumor	C11orf95	Colorectal cancer	No change	4	3	2	Medium confidence
Pair_13	Pair_13_SCRE752	H3K27ac	Active	Gained in Tumor	CD72	Colorectal cancer	No change	5	2	2	Medium confidence
Pair_13	Pair_13_SCRE754	H3K27ac	Active	Gained in Tumor	TMEM176A	Colorectal cancer	No change	4	3	2	Medium confidence
Pair_13	Pair_13_SCRE760	H3K27ac	Active	Gained in Tumor	PCID2	Colorectal cancer	Up in Tumor	2	2	4	Medium confidence
Pair_13	Pair_13_SCRE773	H3K27ac	Active	Gained in Tumor	CKS1B	Colorectal cancer	Up in Tumor	4	1	4	Medium confidence
Pair_13	Pair_13_SCRE787	H3K27ac	Active	Gained in Tumor	TMPRSS3	Colorectal cancer	Up in Tumor	2	NA	0	Medium confidence
Pair_13	Pair_13_SCRE790	H3K27ac	Active	Gained in Tumor	CCNI2	Colorectal cancer	Up in Tumor	3	4	3	Medium confidence
Pair_13	Pair_13_SCRE793	H3K27ac	Active	Gained in Tumor	NEDD8	Colorectal cancer	No change	4	1	1	Medium confidence
Pair_13	Pair_13_SCRE8	H3K27ac	Active	Gained in Tumor	ZNRF3	Colorectal cancer	Up in Tumor	2	2	5	Medium confidence
Pair_13	Pair_13_SCRE806	H3K27ac	Active	Gained in Tumor	ETV7	Colorectal cancer	Up in Tumor	3	12	1	Medium confidence
Pair_13	Pair_13_SCRE81	H3K27ac	Active	Gained in Tumor	CXCL1	Colorectal cancer	Up in Tumor	1	1	3	Medium confidence
Pair_13	Pair_13_SCRE836	H3K27ac	Active	Gained in Tumor	CARD9	Colorectal cancer	Up in Tumor	3	3	5	Medium confidence
Pair_13	Pair_13_SCRE851	H3K27ac	Active	Gained in Tumor	RAB11FIP4	Colorectal cancer	No change	4	4	1	Medium confidence
Pair_13	Pair_13_SCRE856	H3K27ac	Active	Gained in Tumor	ZPR1	Colorectal cancer	No change	4	5	2	Medium confidence
Pair_13	Pair_13_SCRE859	H3K27ac	Active	Gained in Tumor	STING1	Colorectal cancer	No change	2	1	1	Medium confidence
Pair_13	Pair_13_SCRE860	H3K27ac	Active	Gained in Tumor	MICALL2	Colorectal cancer	No change	5	3	2	Medium confidence
Pair_13	Pair_13_SCRE890	H3K27ac	Active	Gained in Tumor	SAPCD2	Colorectal cancer	Up in Tumor	4	2	5	Medium confidence
Pair_13	Pair_13_SCRE903	H3K27ac	Active	Gained in Tumor	NR0B2	Colorectal cancer	No change	2	4	0	Medium confidence
Pair_13	Pair_13_SCRE920	H3K27ac	Active	Gained in Tumor	CYP2B6	Colorectal cancer	No change	3	2	1	Medium confidence
Pair_13	Pair_13_SCRE93	H3K27ac	Active	Gained in Tumor	KSR1	Colorectal cancer	No change	4	4	2	Medium confidence
Pair_13	Pair_13_SCRE948	H3K27ac	Active	Gained in Tumor	IFITM1	Colorectal cancer	Up in Tumor	2	1	4	Medium confidence
Pair_139	Pair_139_SCRE15	H3K27ac	Active	Gained in Tumor	ETV4	Colorectal cancer	Up in Tumor	2	NA	2	Medium confidence
Pair_139	Pair_139_SCRE235	H3K27ac	Active	Gained in Tumor	NEBL	Colorectal cancer	Up in Tumor	3	NA	1	Medium confidence
Pair_139	Pair_139_SCRE276	H3K27ac	Active	Gained in Tumor	CPVL	Colorectal cancer	No change	2	1	1	Medium confidence
Pair_139	Pair_139_SCRE381	H3K27ac	Active	Gained in Tumor	MAP3K20	Colorectal cancer	Up in Tumor	1	NA	1	Medium confidence
Pair_139	Pair_139_SCRE437	H3K27ac	Active	Gained in Tumor	AC058791.1	Colorectal cancer	Up in Tumor	2	1	9	Medium confidence
Pair_139	Pair_139_SCRE452	H3K27ac	Active	Gained in Tumor	EPSTI1	Colorectal cancer	No change	1	1	0	Medium confidence
Pair_139	Pair_139_SCRE5	H3K27ac	Active	Gained in Tumor	NKD2	Colorectal cancer	Up in Tumor	2	NA	1	Medium confidence
Pair_139	Pair_139_SCRE99	H3K27ac	Active	Gained in Tumor	PMEPA1	Colorectal cancer	Up in Tumor	3	1	6	Medium confidence
Pair_14	Pair_14_SCRE1	H3K4me1	Active	Gained in Tumor	SLC6A6	Colorectal cancer	Up in Tumor	10	1	2	Medium confidence
Pair_14	Pair_14_SCRE115	H3K4me1	Active	Gained in Tumor	RAE1	Colorectal cancer	Up in Tumor	3	1	4	Medium confidence
Pair_14	Pair_14_SCRE121	H3K4me1	Active	Gained in Tumor	CARD9	Colorectal cancer	Up in Tumor	4	1	3	Medium confidence
Pair_14	Pair_14_SCRE134	H3K4me1	Active	Gained in Tumor	EIF6	Colorectal cancer	Up in Tumor	3	1	3	Medium confidence
Pair_14	Pair_14_SCRE151	H3K4me1	Active	Gained in Tumor	CELSR3	Colorectal cancer	Up in Tumor	19	4	1	Medium confidence
Pair_14	Pair_14_SCRE20	H3K4me1	Active	Gained in Tumor	PCID2	Colorectal cancer	Up in Tumor	2	2	4	Medium confidence
Pair_14	Pair_14_SCRE22	H3K4me1	Active	Gained in Tumor	SPATA2	Colorectal cancer	No change	3	1	2	Medium confidence
Pair_14	Pair_14_SCRE32	H3K4me1	Active	Gained in Tumor	MRPS23	Colorectal cancer	Up in Tumor	5	3	4	Medium confidence
Pair_14	Pair_14_SCRE58	H3K4me1	Active	Gained in Tumor	TFAP4	Colorectal cancer	Up in Tumor	13	3	2	Medium confidence
Pair_14	Pair_14_SCRE66	H3K4me1	Active	Gained in Tumor	TGFBI	Colorectal cancer	Up in Tumor	1	1	4	Medium confidence
Pair_14	Pair_14_SCRE68	H3K4me1	Active	Gained in Tumor	OSER1	Colorectal cancer	No change	1	1	2	Medium confidence
Pair_14	Pair_14_SCRE69	H3K4me1	Active	Gained in Tumor	ETV4	Colorectal cancer	Up in Tumor	2	NA	2	Medium confidence
Pair_14	Pair_14_SCRE74	H3K4me1	Active	Gained in Tumor	ATG9B	Colorectal cancer	Up in Tumor	2	3	3	Medium confidence
Pair_140	Pair_140_SCRE100	H3K4me1	Active	Gained in Tumor	P3H2	Head and neck cancer (HPV Positive)	NA	4	1	2	Medium confidence
Pair_140	Pair_140_SCRE107	H3K4me1	Active	Gained in Tumor	ARID5B	Head and neck cancer (HPV Positive)	NA	2	5	2	Medium confidence
Pair_140	Pair_140_SCRE110	H3K4me1	Active	Gained in Tumor	MAPKBP1	Head and neck cancer (HPV Positive)	NA	5	5	2	Medium confidence
Pair_140	Pair_140_SCRE116	H3K4me1	Active	Gained in Tumor	MIR944	Head and neck cancer (HPV Positive)	NA	4	2	0	Medium confidence
Pair_140	Pair_140_SCRE202	H3K4me1	Active	Gained in Tumor	NALT1	Head and neck cancer (HPV Positive)	NA	5	3	2	Medium confidence
Pair_140	Pair_140_SCRE215	H3K4me1	Active	Gained in Tumor	CTC-251D13.1	Head and neck cancer (HPV Positive)	NA	4	2	1	Medium confidence
Pair_140	Pair_140_SCRE32	H3K4me1	Active	Gained in Tumor	LINC02800	Head and neck cancer (HPV Positive)	NA	4	4	1	Medium confidence
Pair_140	Pair_140_SCRE61	H3K4me1	Active	Gained in Tumor	MIR28	Head and neck cancer (HPV Positive)	NA	4	2	0	Medium confidence
Pair_140	Pair_140_SCRE80	H3K4me1	Active	Gained in Tumor	XXYLT1	Head and neck cancer (HPV Positive)	NA	4	5	1	Medium confidence
Pair_140	Pair_140_SCRE95	H3K4me1	Active	Gained in Tumor	RP11-546O6.4	Head and neck cancer (HPV Positive)	NA	4	3	1	Medium confidence
Pair_141	Pair_141_SCRE102	H3K4me1	Active	Gained in Tumor	DUSP7	Head and neck cancer (HPV Negative)	NA	4	1	2	Medium confidence
Pair_141	Pair_141_SCRE108	H3K4me1	Active	Gained in Tumor	SYNJ2	Head and neck cancer (HPV Negative)	NA	5	2	2	Medium confidence
Pair_141	Pair_141_SCRE120	H3K4me1	Active	Gained in Tumor	MCF2L2	Head and neck cancer (HPV Negative)	NA	4	3	1	Medium confidence
Pair_141	Pair_141_SCRE134	H3K4me1	Active	Gained in Tumor	FOXK2	Head and neck cancer (HPV Negative)	NA	4	4	0	Medium confidence
Pair_141	Pair_141_SCRE191	H3K4me1	Active	Gained in Tumor	MIR944	Head and neck cancer (HPV Negative)	NA	4	2	0	Medium confidence
Pair_141	Pair_141_SCRE263	H3K4me1	Active	Gained in Tumor	ATP6V0CP1	Head and neck cancer (HPV Negative)	NA	3	4	0	Medium confidence
Pair_141	Pair_141_SCRE311	H3K4me1	Active	Gained in Tumor	RP5-1063M23.3	Head and neck cancer (HPV Negative)	NA	3	5	0	Medium confidence
Pair_141	Pair_141_SCRE345	H3K4me1	Active	Gained in Tumor	SH3PXD2A-AS1	Head and neck cancer (HPV Negative)	NA	5	1	2	Medium confidence
Pair_141	Pair_141_SCRE376	H3K4me1	Active	Gained in Tumor	AADACL2	Head and neck cancer (HPV Negative)	NA	5	2	2	Medium confidence
Pair_141	Pair_141_SCRE58	H3K4me1	Active	Gained in Tumor	RP11-404P21.8	Head and neck cancer (HPV Negative)	NA	5	2	0	Medium confidence
Pair_141	Pair_141_SCRE61	H3K4me1	Active	Gained in Tumor	PRR5	Head and neck cancer (HPV Negative)	NA	4	3	1	Medium confidence
Pair_141	Pair_141_SCRE68	H3K4me1	Active	Gained in Tumor	NALT1	Head and neck cancer (HPV Negative)	NA	5	3	2	Medium confidence
Pair_141	Pair_141_SCRE82	H3K4me1	Active	Gained in Tumor	CEL	Head and neck cancer (HPV Negative)	NA	4	5	0	Medium confidence
Pair_143	Pair_143_SCRE113	H3K4me3	Active	Gained in Tumor	TP63	Head and neck cancer (HPV Positive)	NA	5	2	0	Medium confidence
Pair_144	Pair_144_SCRE415	H3K4me3	Active	Gained in Tumor	PAX9	Head and neck cancer (HPV Negative)	NA	5	5	2	Medium confidence
Pair_144	Pair_144_SCRE622	H3K4me3	Active	Gained in Tumor	CTC-276P9.4	Head and neck cancer (HPV Negative)	NA	4	3	2	Medium confidence
Pair_146	Pair_146_SCRE129	H3K27ac	Active	Gained in Tumor	TP63	Head and neck cancer (HPV Positive)	NA	4	2	0	Medium confidence
Pair_146	Pair_146_SCRE137	H3K27ac	Active	Gained in Tumor	RP11-7O11.9	Head and neck cancer (HPV Positive)	NA	4	2	2	Medium confidence
Pair_146	Pair_146_SCRE156	H3K27ac	Active	Gained in Tumor	BICD2	Head and neck cancer (HPV Positive)	NA	3	1	0	Medium confidence
Pair_146	Pair_146_SCRE163	H3K27ac	Active	Gained in Tumor	TP63	Head and neck cancer (HPV Positive)	NA	4	2	0	Medium confidence
Pair_146	Pair_146_SCRE239	H3K27ac	Active	Gained in Tumor	RP11-23B15.5	Head and neck cancer (HPV Positive)	NA	4	3	1	Medium confidence
Pair_146	Pair_146_SCRE242	H3K27ac	Active	Gained in Tumor	RP11-114H23.4	Head and neck cancer (HPV Positive)	NA	3	4	0	Medium confidence
Pair_146	Pair_146_SCRE295	H3K27ac	Active	Gained in Tumor	CDKN2D	Head and neck cancer (HPV Positive)	NA	5	2	2	Medium confidence
Pair_146	Pair_146_SCRE332	H3K27ac	Active	Gained in Tumor	MIR4674	Head and neck cancer (HPV Positive)	NA	5	3	2	Medium confidence
Pair_146	Pair_146_SCRE343	H3K27ac	Active	Gained in Tumor	SERPINB7	Head and neck cancer (HPV Positive)	NA	5	2	0	Medium confidence
Pair_146	Pair_146_SCRE44	H3K27ac	Active	Gained in Tumor	TENM2	Head and neck cancer (HPV Positive)	NA	3	4	0	Medium confidence
Pair_146	Pair_146_SCRE460	H3K27ac	Active	Gained in Tumor	MIR28	Head and neck cancer (HPV Positive)	NA	4	2	0	Medium confidence
Pair_146	Pair_146_SCRE475	H3K27ac	Active	Gained in Tumor	CCDC91	Head and neck cancer (HPV Positive)	NA	2	1	1	Medium confidence
Pair_146	Pair_146_SCRE48	H3K27ac	Active	Gained in Tumor	CTC-251D13.1	Head and neck cancer (HPV Positive)	NA	4	2	1	Medium confidence
Pair_146	Pair_146_SCRE585	H3K27ac	Active	Gained in Tumor	MIR3137	Head and neck cancer (HPV Positive)	NA	3	5	1	Medium confidence
Pair_146	Pair_146_SCRE588	H3K27ac	Active	Gained in Tumor	RPL32P20	Head and neck cancer (HPV Positive)	NA	4	2	2	Medium confidence
Pair_146	Pair_146_SCRE618	H3K27ac	Active	Gained in Tumor	RP11-366L20.3	Head and neck cancer (HPV Positive)	NA	1	5	0	Medium confidence
Pair_146	Pair_146_SCRE628	H3K27ac	Active	Gained in Tumor	ARID5B	Head and neck cancer (HPV Positive)	NA	3	5	2	Medium confidence
Pair_146	Pair_146_SCRE648	H3K27ac	Active	Gained in Tumor	XDH	Head and neck cancer (HPV Positive)	NA	5	1	0	Medium confidence
Pair_146	Pair_146_SCRE674	H3K27ac	Active	Gained in Tumor	IKBKB	Head and neck cancer (HPV Positive)	NA	5	3	0	Medium confidence
Pair_146	Pair_146_SCRE715	H3K27ac	Active	Gained in Tumor	STPG1	Head and neck cancer (HPV Positive)	NA	3	2	1	Medium confidence
Pair_146	Pair_146_SCRE86	H3K27ac	Active	Gained in Tumor	RN7SL299P	Head and neck cancer (HPV Positive)	NA	3	4	0	Medium confidence
Pair_146	Pair_146_SCRE95	H3K27ac	Active	Gained in Tumor	RP11-94D20.1	Head and neck cancer (HPV Positive)	NA	3	1	0	Medium confidence
Pair_147	Pair_147_SCRE164	H3K27ac	Active	Gained in Tumor	CLDN1	Head and neck cancer (HPV Negative)	NA	4	2	0	Medium confidence
Pair_147	Pair_147_SCRE176	H3K27ac	Active	Gained in Tumor	FGFBP1	Head and neck cancer (HPV Negative)	NA	3	1	1	Medium confidence
Pair_147	Pair_147_SCRE351	H3K27ac	Active	Gained in Tumor	PDP1	Head and neck cancer (HPV Negative)	NA	2	1	1	Medium confidence
Pair_147	Pair_147_SCRE40	H3K27ac	Active	Gained in Tumor	ARMH1	Head and neck cancer (HPV Negative)	NA	3	2	0	Medium confidence
Pair_147	Pair_147_SCRE449	H3K27ac	Active	Gained in Tumor	KHSRPP1	Head and neck cancer (HPV Negative)	NA	2	1	2	Medium confidence
Pair_147	Pair_147_SCRE497	H3K27ac	Active	Gained in Tumor	PAX9	Head and neck cancer (HPV Negative)	NA	4	5	2	Medium confidence
Pair_147	Pair_147_SCRE519	H3K27ac	Active	Gained in Tumor	ATP6V0CP1	Head and neck cancer (HPV Negative)	NA	3	4	0	Medium confidence
Pair_147	Pair_147_SCRE8	H3K27ac	Active	Gained in Tumor	TP63	Head and neck cancer (HPV Negative)	NA	4	1	2	Medium confidence
Pair_149	Pair_149_SCRE1	H3K27ac	Active	Gained in Tumor	RBM24	Liver cancer	Up in Tumor	1	NA	0	Medium confidence
Pair_149	Pair_149_SCRE1018	H3K27ac	Active	Gained in Tumor	MYO15B	Liver cancer	Up in Tumor	5	2	4	Medium confidence
Pair_149	Pair_149_SCRE1024	H3K27ac	Active	Gained in Tumor	GPR37L1	Liver cancer	Up in Tumor	10	3	2	Medium confidence
Pair_149	Pair_149_SCRE1040	H3K27ac	Active	Gained in Tumor	SLC6A17	Liver cancer	Up in Tumor	5	5	4	Medium confidence
Pair_149	Pair_149_SCRE1045	H3K27ac	Active	Gained in Tumor	DHCR24	Liver cancer	No change	2	2	2	Medium confidence
Pair_149	Pair_149_SCRE1055	H3K27ac	Active	Gained in Tumor	LMLN	Liver cancer	No change	5	1	2	Medium confidence
Pair_149	Pair_149_SCRE112	H3K27ac	Active	Gained in Tumor	CCNE2	Liver cancer	Up in Tumor	1	1	8	Medium confidence
Pair_149	Pair_149_SCRE1132	H3K27ac	Active	Gained in Tumor	BRIP1	Liver cancer	Up in Tumor	1	NA	1	Medium confidence
Pair_149	Pair_149_SCRE1167	H3K27ac	Active	Gained in Tumor	RPL17P34	Liver cancer	Up in Tumor	1	NA	0	Medium confidence
Pair_149	Pair_149_SCRE118	H3K27ac	Active	Gained in Tumor	CAPN8	Liver cancer	Up in Tumor	3	NA	1	Medium confidence
Pair_149	Pair_149_SCRE1181	H3K27ac	Active	Gained in Tumor	FUT2	Liver cancer	Up in Tumor	2	2	5	Medium confidence
Pair_149	Pair_149_SCRE1182	H3K27ac	Active	Gained in Tumor	GUCY2EP	Liver cancer	Up in Tumor	1	1	7	Medium confidence
Pair_149	Pair_149_SCRE119	H3K27ac	Active	Gained in Tumor	PLPPR1	Liver cancer	Up in Tumor	1	NA	2	Medium confidence
Pair_149	Pair_149_SCRE12	H3K27ac	Active	Gained in Tumor	ACSL4	Liver cancer	Up in Tumor	1	NA	0	Medium confidence
Pair_149	Pair_149_SCRE133	H3K27ac	Active	Gained in Tumor	AOX3P	Liver cancer	Up in Tumor	1	NA	0	Medium confidence
Pair_149	Pair_149_SCRE135	H3K27ac	Active	Gained in Tumor	AP006222.1	Liver cancer	Up in Tumor	1	NA	0	Medium confidence
Pair_149	Pair_149_SCRE141	H3K27ac	Active	Gained in Tumor	AMD1	Liver cancer	No change	4	3	0	Medium confidence
Pair_149	Pair_149_SCRE15	H3K27ac	Active	Gained in Tumor	LINC01675	Liver cancer	Up in Tumor	2	NA	0	Medium confidence
Pair_149	Pair_149_SCRE154	H3K27ac	Active	Gained in Tumor	SMYD3	Liver cancer	Up in Tumor	2	NA	1	Medium confidence
Pair_149	Pair_149_SCRE155	H3K27ac	Active	Gained in Tumor	CYP7A1	Liver cancer	Up in Tumor	1	NA	0	Medium confidence
Pair_149	Pair_149_SCRE17	H3K27ac	Active	Gained in Tumor	LINC02613	Liver cancer	Up in Tumor	3	28	1	Medium confidence
Pair_149	Pair_149_SCRE173	H3K27ac	Active	Gained in Tumor	ROBO1	Liver cancer	Up in Tumor	4	NA	0	Medium confidence
Pair_149	Pair_149_SCRE175	H3K27ac	Active	Gained in Tumor	RASL12	Liver cancer	Up in Tumor	1	29	2	Medium confidence
Pair_149	Pair_149_SCRE199	H3K27ac	Active	Gained in Tumor	FAT1	Liver cancer	No change	4	3	1	Medium confidence
Pair_149	Pair_149_SCRE20	H3K27ac	Active	Gained in Tumor	ACSL4	Liver cancer	Up in Tumor	1	NA	0	Medium confidence
Pair_149	Pair_149_SCRE205	H3K27ac	Active	Gained in Tumor	GPC6	Liver cancer	No change	1	1	0	Medium confidence
Pair_149	Pair_149_SCRE211	H3K27ac	Active	Gained in Tumor	BPIFB4	Liver cancer	Up in Tumor	1	NA	0	Medium confidence
Pair_149	Pair_149_SCRE233	H3K27ac	Active	Gained in Tumor	JCAD	Liver cancer	Up in Tumor	1	NA	2	Medium confidence
Pair_149	Pair_149_SCRE236	H3K27ac	Active	Gained in Tumor	CAP2	Liver cancer	Up in Tumor	1	NA	1	Medium confidence
Pair_149	Pair_149_SCRE241	H3K27ac	Active	Gained in Tumor	U8	Liver cancer	Up in Tumor	1	NA	0	Medium confidence
Pair_149	Pair_149_SCRE25	H3K27ac	Active	Gained in Tumor	TGM3	Liver cancer	Up in Tumor	1	NA	2	Medium confidence
Pair_149	Pair_149_SCRE254	H3K27ac	Active	Gained in Tumor	TDGF1	Liver cancer	No change	1	3	0	Medium confidence
Pair_149	Pair_149_SCRE265	H3K27ac	Active	Gained in Tumor	AC010148.1	Liver cancer	Up in Tumor	1	30	0	Medium confidence
Pair_149	Pair_149_SCRE27	H3K27ac	Active	Gained in Tumor	UBD	Liver cancer	Up in Tumor	2	NA	0	Medium confidence
Pair_149	Pair_149_SCRE272	H3K27ac	Active	Gained in Tumor	NIPAL2	Liver cancer	Up in Tumor	1	NA	0	Medium confidence
Pair_149	Pair_149_SCRE28	H3K27ac	Active	Gained in Tumor	AKR1B15	Liver cancer	Up in Tumor	5	NA	1	Medium confidence
Pair_149	Pair_149_SCRE292	H3K27ac	Active	Gained in Tumor	C8orf37-AS1	Liver cancer	Up in Tumor	2	NA	2	Medium confidence
Pair_149	Pair_149_SCRE293	H3K27ac	Active	Gained in Tumor	ZIC4	Liver cancer	Up in Tumor	4	9	0	Medium confidence
Pair_149	Pair_149_SCRE30	H3K27ac	Active	Gained in Tumor	LINC01138	Liver cancer	Up in Tumor	2	NA	1	Medium confidence
Pair_149	Pair_149_SCRE313	H3K27ac	Active	Gained in Tumor	OPTC	Liver cancer	NA	1	5	1	Medium confidence
Pair_149	Pair_149_SCRE314	H3K27ac	Active	Gained in Tumor	C1QTNF3	Liver cancer	Up in Tumor	2	2	3	Medium confidence
Pair_149	Pair_149_SCRE332	H3K27ac	Active	Gained in Tumor	CPHL1P	Liver cancer	No change	1	2	1	Medium confidence
Pair_149	Pair_149_SCRE335	H3K27ac	Active	Gained in Tumor	LINC01474	Liver cancer	No change	1	1	2	Medium confidence
Pair_149	Pair_149_SCRE337	H3K27ac	Active	Gained in Tumor	VPS72	Liver cancer	Up in Tumor	4	5	3	Medium confidence
Pair_149	Pair_149_SCRE338	H3K27ac	Active	Gained in Tumor	RDH8	Liver cancer	Up in Tumor	1	NA	0	Medium confidence
Pair_149	Pair_149_SCRE347	H3K27ac	Active	Gained in Tumor	LINC02806	Liver cancer	Up in Tumor	1	NA	0	Medium confidence
Pair_149	Pair_149_SCRE367	H3K27ac	Active	Gained in Tumor	SLC13A3	Liver cancer	No change	2	1	0	Medium confidence
Pair_149	Pair_149_SCRE373	H3K27ac	Active	Gained in Tumor	CD36	Liver cancer	No change	4	2	0	Medium confidence
Pair_149	Pair_149_SCRE4	H3K27ac	Active	Gained in Tumor	RAD54B	Liver cancer	Up in Tumor	2	27	0	Medium confidence
Pair_149	Pair_149_SCRE413	H3K27ac	Active	Gained in Tumor	CNN2P1	Liver cancer	Up in Tumor	5	NA	0	Medium confidence
Pair_149	Pair_149_SCRE414	H3K27ac	Active	Gained in Tumor	BTG1P1	Liver cancer	No change	1	1	0	Medium confidence
Pair_149	Pair_149_SCRE422	H3K27ac	Active	Gained in Tumor	NUPR1	Liver cancer	Up in Tumor	1	2	5	Medium confidence
Pair_149	Pair_149_SCRE43	H3K27ac	Active	Gained in Tumor	LINC01713	Liver cancer	NA	4	2	2	Medium confidence
Pair_149	Pair_149_SCRE432	H3K27ac	Active	Gained in Tumor	ZNF726	Liver cancer	Up in Tumor	1	NA	1	Medium confidence
Pair_149	Pair_149_SCRE47	H3K27ac	Active	Gained in Tumor	L3MBTL1	Liver cancer	Up in Tumor	1	NA	1	Medium confidence
Pair_149	Pair_149_SCRE48	H3K27ac	Active	Gained in Tumor	DYNC2LI1	Liver cancer	No change	1	1	0	Medium confidence
Pair_149	Pair_149_SCRE49	H3K27ac	Active	Gained in Tumor	CDKN2A	Liver cancer	Up in Tumor	4	33	1	Medium confidence
Pair_149	Pair_149_SCRE491	H3K27ac	Active	Gained in Tumor	PRIM1	Liver cancer	Up in Tumor	1	NA	2	Medium confidence
Pair_149	Pair_149_SCRE496	H3K27ac	Active	Gained in Tumor	GABRR3	Liver cancer	Up in Tumor	5	NA	1	Medium confidence
Pair_149	Pair_149_SCRE5	H3K27ac	Active	Gained in Tumor	LINC01285	Liver cancer	Up in Tumor	1	NA	0	Medium confidence
Pair_149	Pair_149_SCRE52	H3K27ac	Active	Gained in Tumor	CPQ	Liver cancer	No change	1	1	0	Medium confidence
Pair_149	Pair_149_SCRE536	H3K27ac	Active	Gained in Tumor	STIMATE-MUSTN1	Liver cancer	No change	1	1	0	Medium confidence
Pair_149	Pair_149_SCRE547	H3K27ac	Active	Gained in Tumor	TOR1AIP2	Liver cancer	No change	1	4	2	Medium confidence
Pair_149	Pair_149_SCRE569	H3K27ac	Active	Gained in Tumor	DLX5	Liver cancer	Up in Tumor	2	NA	0	Medium confidence
Pair_149	Pair_149_SCRE58	H3K27ac	Active	Gained in Tumor	H2BC20P	Liver cancer	Up in Tumor	5	NA	2	Medium confidence
Pair_149	Pair_149_SCRE591	H3K27ac	Active	Gained in Tumor	BCL2L10	Liver cancer	No change	1	5	0	Medium confidence
Pair_149	Pair_149_SCRE63	H3K27ac	Active	Gained in Tumor	MYO18B	Liver cancer	Up in Tumor	3	NA	0	Medium confidence
Pair_149	Pair_149_SCRE666	H3K27ac	Active	Gained in Tumor	SYN3	Liver cancer	Up in Tumor	1	17	0	Medium confidence
Pair_149	Pair_149_SCRE687	H3K27ac	Active	Gained in Tumor	PPIAP77	Liver cancer	Up in Tumor	1	NA	1	Medium confidence
Pair_149	Pair_149_SCRE69	H3K27ac	Active	Gained in Tumor	ZKSCAN3	Liver cancer	Up in Tumor	1	5	4	Medium confidence
Pair_149	Pair_149_SCRE71	H3K27ac	Active	Gained in Tumor	DKK1	Liver cancer	Up in Tumor	1	NA	0	Medium confidence
Pair_149	Pair_149_SCRE743	H3K27ac	Active	Gained in Tumor	SPIDR	Liver cancer	No change	2	1	2	Medium confidence
Pair_149	Pair_149_SCRE750	H3K27ac	Active	Gained in Tumor	SETD4	Liver cancer	No change	2	2	0	Medium confidence
Pair_149	Pair_149_SCRE751	H3K27ac	Active	Gained in Tumor	PDZK1IP1	Liver cancer	Up in Tumor	1	NA	1	Medium confidence
Pair_149	Pair_149_SCRE785	H3K27ac	Active	Gained in Tumor	GBP2	Liver cancer	Up in Tumor	1	10	1	Medium confidence
Pair_149	Pair_149_SCRE807	H3K27ac	Active	Gained in Tumor	AXDND1	Liver cancer	Up in Tumor	1	4	3	Medium confidence
Pair_149	Pair_149_SCRE816	H3K27ac	Active	Gained in Tumor	SNORC	Liver cancer	No change	1	2	1	Medium confidence
Pair_149	Pair_149_SCRE825	H3K27ac	Active	Gained in Tumor	AFP	Liver cancer	Up in Tumor	1	NA	0	Medium confidence
Pair_149	Pair_149_SCRE832	H3K27ac	Active	Gained in Tumor	SMYD2	Liver cancer	Up in Tumor	2	19	1	Medium confidence
Pair_149	Pair_149_SCRE861	H3K27ac	Active	Gained in Tumor	ACTA1	Liver cancer	Up in Tumor	2	2	3	Medium confidence
Pair_149	Pair_149_SCRE871	H3K27ac	Active	Gained in Tumor	MPZ	Liver cancer	Up in Tumor	1	1	8	Medium confidence
Pair_149	Pair_149_SCRE880	H3K27ac	Active	Gained in Tumor	PALMD	Liver cancer	No change	5	4	2	Medium confidence
Pair_149	Pair_149_SCRE882	H3K27ac	Active	Gained in Tumor	ULK4	Liver cancer	Up in Tumor	1	27	0	Medium confidence
Pair_149	Pair_149_SCRE91	H3K27ac	Active	Gained in Tumor	PRRX1	Liver cancer	Up in Tumor	3	NA	0	Medium confidence
Pair_149	Pair_149_SCRE912	H3K27ac	Active	Gained in Tumor	LINC01843	Liver cancer	Up in Tumor	1	NA	0	Medium confidence
Pair_149	Pair_149_SCRE92	H3K27ac	Active	Gained in Tumor	SULT1C2	Liver cancer	Up in Tumor	18	4	2	Medium confidence
Pair_149	Pair_149_SCRE949	H3K27ac	Active	Gained in Tumor	ZFHX2-AS1	Liver cancer	Up in Tumor	5	1	3	Medium confidence
Pair_149	Pair_149_SCRE950	H3K27ac	Active	Gained in Tumor	FFAR4	Liver cancer	No change	1	1	0	Medium confidence
Pair_149	Pair_149_SCRE959	H3K27ac	Active	Gained in Tumor	RP1-45C12.1	Liver cancer	NA	1	1	0	Medium confidence
Pair_149	Pair_149_SCRE960	H3K27ac	Active	Gained in Tumor	RN7SL834P	Liver cancer	No change	1	1	0	Medium confidence
Pair_149	Pair_149_SCRE972	H3K27ac	Active	Gained in Tumor	RNVU1-30	Liver cancer	Up in Tumor	1	NA	1	Medium confidence
Pair_149	Pair_149_SCRE994	H3K27ac	Active	Gained in Tumor	RNY3P8	Liver cancer	Up in Tumor	4	25	0	Medium confidence
Pair_15	Pair_15_SCRE5	H3K4me3	Active	Gained in Tumor	SLC6A6	Colorectal cancer	Up in Tumor	8	3	2	Medium confidence
Pair_16	Pair_16_SCRE12	H3K79me2	Active	Gained in Tumor	SLC6A6	Colorectal cancer	Up in Tumor	10	3	2	Medium confidence
Pair_16	Pair_16_SCRE130	H3K79me2	Active	Gained in Tumor	AC011513.3	Colorectal cancer	NA	1	1	0	Medium confidence
Pair_16	Pair_16_SCRE141	H3K79me2	Active	Gained in Tumor	PLEKHN1	Colorectal cancer	Up in Tumor	1	1	4	Medium confidence
Pair_16	Pair_16_SCRE172	H3K79me2	Active	Gained in Tumor	OSER1	Colorectal cancer	No change	1	1	2	Medium confidence
Pair_16	Pair_16_SCRE184	H3K79me2	Active	Gained in Tumor	BHLHA15	Colorectal cancer	No change	3	4	1	Medium confidence
Pair_16	Pair_16_SCRE41	H3K79me2	Active	Gained in Tumor	FAM3B	Colorectal cancer	Up in Tumor	3	NA	2	Medium confidence
Pair_16	Pair_16_SCRE58	H3K79me2	Active	Gained in Tumor	AXIN2	Colorectal cancer	Up in Tumor	1	1	3	Medium confidence
Pair_16	Pair_16_SCRE60	H3K79me2	Active	Gained in Tumor	GPCPD1	Colorectal cancer	Up in Tumor	3	2	3	Medium confidence
Pair_16	Pair_16_SCRE9	H3K79me2	Active	Gained in Tumor	RAE1	Colorectal cancer	Up in Tumor	3	1	4	Medium confidence
Pair_19	Pair_19_SCRE20	H3K4me2	Active	Gained in Tumor	AC004066.3	Colorectal cancer	NA	1	2	1	Medium confidence
Pair_19	Pair_19_SCRE40	H3K4me2	Active	Gained in Tumor	CBLB	Colorectal cancer	No change	4	2	1	Medium confidence
Pair_19	Pair_19_SCRE9	H3K4me2	Active	Gained in Tumor	LRCH1	Colorectal cancer	No change	5	4	2	Medium confidence
Pair_2	Pair_2_SCRE13	H3K27ac	Active	Gained in Tumor	ETV4	Gastric cancer	Up in Tumor	5	NA	2	Medium confidence
Pair_2	Pair_2_SCRE25	H3K27ac	Active	Gained in Tumor	ATP11A	Gastric cancer	Up in Tumor	3	1	4	Medium confidence
Pair_2	Pair_2_SCRE317	H3K27ac	Active	Gained in Tumor	RP11-382A18.3	Gastric cancer	NA	2	2	1	Medium confidence
Pair_2	Pair_2_SCRE64	H3K27ac	Active	Gained in Tumor	TRIB3	Gastric cancer	Up in Tumor	4	3	6	Medium confidence
Pair_2	Pair_2_SCRE90	H3K27ac	Active	Gained in Tumor	HNF4A	Gastric cancer	No change	3	3	2	Medium confidence
Pair_20	Pair_20_SCRE111	H3K4me2	Active	Gained in Tumor	MANSC1	Colorectal cancer	No change	2	4	2	Medium confidence
Pair_20	Pair_20_SCRE13	H3K4me2	Active	Gained in Tumor	GALNT5	Colorectal cancer	No change	1	1	0	Medium confidence
Pair_20	Pair_20_SCRE15	H3K4me2	Active	Gained in Tumor	STAM	Colorectal cancer	No change	3	3	2	Medium confidence
Pair_20	Pair_20_SCRE174	H3K4me2	Active	Gained in Tumor	RP11-627G18.2	Colorectal cancer	No change	3	4	1	Medium confidence
Pair_20	Pair_20_SCRE182	H3K4me2	Active	Gained in Tumor	BTN3A3	Colorectal cancer	No change	5	2	1	Medium confidence
Pair_20	Pair_20_SCRE24	H3K4me2	Active	Gained in Tumor	CYP51A1P2	Colorectal cancer	No change	2	3	0	Medium confidence
Pair_20	Pair_20_SCRE27	H3K4me2	Active	Gained in Tumor	PRELID3B	Colorectal cancer	No change	2	1	1	Medium confidence
Pair_20	Pair_20_SCRE61	H3K4me2	Active	Gained in Tumor	IRS2	Colorectal cancer	Up in Tumor	6	2	1	Medium confidence
Pair_20	Pair_20_SCRE70	H3K4me2	Active	Gained in Tumor	RN7SL535P	Colorectal cancer	No change	1	4	0	Medium confidence
Pair_20	Pair_20_SCRE72	H3K4me2	Active	Gained in Tumor	AC078883.4	Colorectal cancer	Up in Tumor	1	2	5	Medium confidence
Pair_20	Pair_20_SCRE79	H3K4me2	Active	Gained in Tumor	HDAC4	Colorectal cancer	No change	3	3	2	Medium confidence
Pair_20	Pair_20_SCRE92	H3K4me2	Active	Gained in Tumor	RBM26	Colorectal cancer	No change	2	4	1	Medium confidence
Pair_20	Pair_20_SCRE98	H3K4me2	Active	Gained in Tumor	FOXP1	Colorectal cancer	No change	3	4	1	Medium confidence
Pair_22	Pair_22_SCRE10	H3K27ac	Active	Gained in Tumor	ANO1	Esophageal cancer (squamous)	No change	1	1	1	Medium confidence
Pair_22	Pair_22_SCRE12	H3K27ac	Active	Gained in Tumor	FADD	Esophageal cancer (squamous)	No change	1	1	2	Medium confidence
Pair_22	Pair_22_SCRE4	H3K27ac	Active	Gained in Tumor	ANO1	Esophageal cancer (squamous)	No change	1	1	2	Medium confidence
Pair_25	Pair_25_SCRE111	H3K27ac	Active	Gained in Tumor	RNF186	Esophageal cancer (adenocarcinoma)	No change	5	2	1	Medium confidence
Pair_25	Pair_25_SCRE191	H3K27ac	Active	Gained in Tumor	ASPDH	Esophageal cancer (adenocarcinoma)	No change	3	1	2	Medium confidence
Pair_25	Pair_25_SCRE209	H3K27ac	Active	Gained in Tumor	MYO7B	Esophageal cancer (adenocarcinoma)	No change	2	3	0	Medium confidence
Pair_25	Pair_25_SCRE215	H3K27ac	Active	Gained in Tumor	ACTB	Esophageal cancer (adenocarcinoma)	No change	5	3	2	Medium confidence
Pair_25	Pair_25_SCRE23	H3K27ac	Active	Gained in Tumor	MUC12	Esophageal cancer (adenocarcinoma)	No change	1	1	1	Medium confidence
Pair_25	Pair_25_SCRE40	H3K27ac	Active	Gained in Tumor	LINC00494	Esophageal cancer (adenocarcinoma)	No change	1	1	2	Medium confidence
Pair_25	Pair_25_SCRE77	H3K27ac	Active	Gained in Tumor	BMERB1	Esophageal cancer (adenocarcinoma)	No change	5	3	1	Medium confidence
Pair_29	Pair_29_SCRE1	H3K27ac	Active	Gained in Tumor	PCA3	Prostate cancer	Up in Tumor	1	7	0	Medium confidence
Pair_29	Pair_29_SCRE101	H3K27ac	Active	Gained in Tumor	ZNF649-AS1	Prostate cancer	Up in Tumor	1	NA	1	Medium confidence
Pair_29	Pair_29_SCRE103	H3K27ac	Active	Gained in Tumor	BHLHA15	Prostate cancer	No change	1	1	0	Medium confidence
Pair_29	Pair_29_SCRE112	H3K27ac	Active	Gained in Tumor	ZNF649-AS1	Prostate cancer	Up in Tumor	1	NA	1	Medium confidence
Pair_29	Pair_29_SCRE129	H3K27ac	Active	Gained in Tumor	RPSAP47	Prostate cancer	Up in Tumor	1	NA	0	Medium confidence
Pair_29	Pair_29_SCRE13	H3K27ac	Active	Gained in Tumor	DNAH8	Prostate cancer	Up in Tumor	1	NA	0	Medium confidence
Pair_29	Pair_29_SCRE137	H3K27ac	Active	Gained in Tumor	NDRG1	Prostate cancer	No change	2	1	2	Medium confidence
Pair_29	Pair_29_SCRE141	H3K27ac	Active	Gained in Tumor	SIPA1L3	Prostate cancer	No change	1	2	2	Medium confidence
Pair_29	Pair_29_SCRE153	H3K27ac	Active	Gained in Tumor	RAP1GAP2	Prostate cancer	No change	1	2	0	Medium confidence
Pair_29	Pair_29_SCRE154	H3K27ac	Active	Gained in Tumor	AMD1	Prostate cancer	No change	1	1	0	Medium confidence
Pair_29	Pair_29_SCRE170	H3K27ac	Active	Gained in Tumor	FOXP1	Prostate cancer	No change	2	3	2	Medium confidence
Pair_29	Pair_29_SCRE179	H3K27ac	Active	Gained in Tumor	BIK	Prostate cancer	Up in Tumor	1	NA	2	Medium confidence
Pair_29	Pair_29_SCRE18	H3K27ac	Active	Gained in Tumor	UBTFL9	Prostate cancer	Up in Tumor	1	NA	0	Medium confidence
Pair_29	Pair_29_SCRE182	H3K27ac	Active	Gained in Tumor	FGFRL1	Prostate cancer	Up in Tumor	10	2	1	Medium confidence
Pair_29	Pair_29_SCRE188	H3K27ac	Active	Gained in Tumor	HABP2	Prostate cancer	Up in Tumor	1	NA	1	Medium confidence
Pair_29	Pair_29_SCRE192	H3K27ac	Active	Gained in Tumor	ACSM1	Prostate cancer	Up in Tumor	1	NA	0	Medium confidence
Pair_29	Pair_29_SCRE212	H3K27ac	Active	Gained in Tumor	AMD1	Prostate cancer	No change	2	5	2	Medium confidence
Pair_29	Pair_29_SCRE217	H3K27ac	Active	Gained in Tumor	SERHL	Prostate cancer	Up in Tumor	1	NA	0	Medium confidence
Pair_29	Pair_29_SCRE233	H3K27ac	Active	Gained in Tumor	CLDN3	Prostate cancer	Up in Tumor	1	3	4	Medium confidence
Pair_29	Pair_29_SCRE236	H3K27ac	Active	Gained in Tumor	CFAP65	Prostate cancer	Up in Tumor	2	NA	2	Medium confidence
Pair_29	Pair_29_SCRE266	H3K27ac	Active	Gained in Tumor	AP006748.1	Prostate cancer	Up in Tumor	1	NA	2	Medium confidence
Pair_29	Pair_29_SCRE267	H3K27ac	Active	Gained in Tumor	SERINC5	Prostate cancer	No change	2	1	0	Medium confidence
Pair_29	Pair_29_SCRE28	H3K27ac	Active	Gained in Tumor	LINC02343	Prostate cancer	Up in Tumor	2	NA	0	Medium confidence
Pair_29	Pair_29_SCRE3	H3K27ac	Active	Gained in Tumor	SLC45A2	Prostate cancer	Up in Tumor	6	1	2	Medium confidence
Pair_29	Pair_29_SCRE302	H3K27ac	Active	Gained in Tumor	TP53INP1	Prostate cancer	Up in Tumor	4	1	4	Medium confidence
Pair_29	Pair_29_SCRE323	H3K27ac	Active	Gained in Tumor	MIPEP	Prostate cancer	Up in Tumor	1	NA	2	Medium confidence
Pair_29	Pair_29_SCRE330	H3K27ac	Active	Gained in Tumor	CBFA2T2	Prostate cancer	No change	1	3	2	Medium confidence
Pair_29	Pair_29_SCRE333	H3K27ac	Active	Gained in Tumor	GMDS	Prostate cancer	Up in Tumor	4	NA	0	Medium confidence
Pair_29	Pair_29_SCRE358	H3K27ac	Active	Gained in Tumor	MIR5704	Prostate cancer	Up in Tumor	1	NA	0	Medium confidence
Pair_29	Pair_29_SCRE370	H3K27ac	Active	Gained in Tumor	SNHG4	Prostate cancer	Up in Tumor	1	3	4	Medium confidence
Pair_29	Pair_29_SCRE378	H3K27ac	Active	Gained in Tumor	UNQ6494	Prostate cancer	Up in Tumor	1	NA	2	Medium confidence
Pair_29	Pair_29_SCRE384	H3K27ac	Active	Gained in Tumor	ELL3	Prostate cancer	Up in Tumor	2	NA	2	Medium confidence
Pair_29	Pair_29_SCRE39	H3K27ac	Active	Gained in Tumor	AP006748.1	Prostate cancer	Up in Tumor	1	NA	1	Medium confidence
Pair_29	Pair_29_SCRE398	H3K27ac	Active	Gained in Tumor	RNF138P1	Prostate cancer	No change	1	2	1	Medium confidence
Pair_29	Pair_29_SCRE4	H3K27ac	Active	Gained in Tumor	GOLM1	Prostate cancer	Up in Tumor	1	NA	1	Medium confidence
Pair_29	Pair_29_SCRE40	H3K27ac	Active	Gained in Tumor	ABCC4	Prostate cancer	Up in Tumor	1	NA	1	Medium confidence
Pair_29	Pair_29_SCRE402	H3K27ac	Active	Gained in Tumor	AAK1	Prostate cancer	No change	2	1	0	Medium confidence
Pair_29	Pair_29_SCRE412	H3K27ac	Active	Gained in Tumor	SLC2A10	Prostate cancer	No change	5	1	0	Medium confidence
Pair_29	Pair_29_SCRE415	H3K27ac	Active	Gained in Tumor	TMEM26	Prostate cancer	No change	1	1	1	Medium confidence
Pair_29	Pair_29_SCRE421	H3K27ac	Active	Gained in Tumor	SIM2	Prostate cancer	Up in Tumor	1	NA	0	Medium confidence
Pair_29	Pair_29_SCRE429	H3K27ac	Active	Gained in Tumor	SERHL2	Prostate cancer	Up in Tumor	1	16	0	Medium confidence
Pair_29	Pair_29_SCRE43	H3K27ac	Active	Gained in Tumor	IQGAP2	Prostate cancer	No change	1	3	2	Medium confidence
Pair_29	Pair_29_SCRE433	H3K27ac	Active	Gained in Tumor	MIPEP	Prostate cancer	Up in Tumor	1	NA	1	Medium confidence
Pair_29	Pair_29_SCRE447	H3K27ac	Active	Gained in Tumor	TMEM184A	Prostate cancer	Up in Tumor	16	1	2	Medium confidence
Pair_29	Pair_29_SCRE457	H3K27ac	Active	Gained in Tumor	UTRN	Prostate cancer	No change	1	1	1	Medium confidence
Pair_29	Pair_29_SCRE489	H3K27ac	Active	Gained in Tumor	PLA2G1B	Prostate cancer	Up in Tumor	3	NA	2	Medium confidence
Pair_29	Pair_29_SCRE496	H3K27ac	Active	Gained in Tumor	ODC1	Prostate cancer	No change	1	2	1	Medium confidence
Pair_29	Pair_29_SCRE499	H3K27ac	Active	Gained in Tumor	ZNF697	Prostate cancer	No change	2	1	1	Medium confidence
Pair_29	Pair_29_SCRE50	H3K27ac	Active	Gained in Tumor	OR51H2P	Prostate cancer	Up in Tumor	1	NA	0	Medium confidence
Pair_29	Pair_29_SCRE500	H3K27ac	Active	Gained in Tumor	CPLX1	Prostate cancer	Up in Tumor	5	4	4	Medium confidence
Pair_29	Pair_29_SCRE502	H3K27ac	Active	Gained in Tumor	ATP5MGP1	Prostate cancer	No change	2	2	2	Medium confidence
Pair_29	Pair_29_SCRE519	H3K27ac	Active	Gained in Tumor	ACSS1	Prostate cancer	No change	2	5	2	Medium confidence
Pair_29	Pair_29_SCRE53	H3K27ac	Active	Gained in Tumor	RNF144A	Prostate cancer	No change	1	2	2	Medium confidence
Pair_29	Pair_29_SCRE539	H3K27ac	Active	Gained in Tumor	REXO2	Prostate cancer	Up in Tumor	5	1	7	Medium confidence
Pair_29	Pair_29_SCRE545	H3K27ac	Active	Gained in Tumor	OR7E47P	Prostate cancer	Up in Tumor	1	NA	2	Medium confidence
Pair_29	Pair_29_SCRE548	H3K27ac	Active	Gained in Tumor	PEMT	Prostate cancer	No change	3	4	2	Medium confidence
Pair_29	Pair_29_SCRE555	H3K27ac	Active	Gained in Tumor	SS18L2	Prostate cancer	No change	1	1	0	Medium confidence
Pair_29	Pair_29_SCRE577	H3K27ac	Active	Gained in Tumor	ATP5ME	Prostate cancer	Up in Tumor	5	1	3	Medium confidence
Pair_29	Pair_29_SCRE586	H3K27ac	Active	Gained in Tumor	TMC5	Prostate cancer	Up in Tumor	3	1	4	Medium confidence
Pair_29	Pair_29_SCRE588	H3K27ac	Active	Gained in Tumor	RHOU	Prostate cancer	No change	1	2	1	Medium confidence
Pair_29	Pair_29_SCRE594	H3K27ac	Active	Gained in Tumor	IRX4-AS1	Prostate cancer	Up in Tumor	1	NA	2	Medium confidence
Pair_29	Pair_29_SCRE596	H3K27ac	Active	Gained in Tumor	SGSM3	Prostate cancer	Up in Tumor	1	6	0	Medium confidence
Pair_29	Pair_29_SCRE610	H3K27ac	Active	Gained in Tumor	AP006748.1	Prostate cancer	Up in Tumor	2	NA	0	Medium confidence
Pair_29	Pair_29_SCRE637	H3K27ac	Active	Gained in Tumor	MIOS	Prostate cancer	No change	1	2	1	Medium confidence
Pair_29	Pair_29_SCRE662	H3K27ac	Active	Gained in Tumor	SEPTIN5	Prostate cancer	Up in Tumor	1	NA	1	Medium confidence
Pair_29	Pair_29_SCRE670	H3K27ac	Active	Gained in Tumor	NSUN6	Prostate cancer	No change	5	2	1	Medium confidence
Pair_29	Pair_29_SCRE671	H3K27ac	Active	Gained in Tumor	APOF	Prostate cancer	Up in Tumor	2	1	4	Medium confidence
Pair_29	Pair_29_SCRE70	H3K27ac	Active	Gained in Tumor	IL17RA	Prostate cancer	No change	1	5	0	Medium confidence
Pair_29	Pair_29_SCRE76	H3K27ac	Active	Gained in Tumor	ATF7-NPFF	Prostate cancer	Up in Tumor	1	9	1	Medium confidence
Pair_29	Pair_29_SCRE8	H3K27ac	Active	Gained in Tumor	GOLM1	Prostate cancer	Up in Tumor	1	NA	2	Medium confidence
Pair_29	Pair_29_SCRE85	H3K27ac	Active	Gained in Tumor	PCA3	Prostate cancer	Up in Tumor	3	NA	2	Medium confidence
Pair_29	Pair_29_SCRE86	H3K27ac	Active	Gained in Tumor	TMED11P	Prostate cancer	Up in Tumor	1	1	6	Medium confidence
Pair_29	Pair_29_SCRE9	H3K27ac	Active	Gained in Tumor	TRIM36	Prostate cancer	Up in Tumor	1	NA	0	Medium confidence
Pair_29	Pair_29_SCRE90	H3K27ac	Active	Gained in Tumor	ENTPD5	Prostate cancer	Up in Tumor	1	21	2	Medium confidence
Pair_29	Pair_29_SCRE92	H3K27ac	Active	Gained in Tumor	RNF157	Prostate cancer	Up in Tumor	4	NA	1	Medium confidence
Pair_29	Pair_29_SCRE93	H3K27ac	Active	Gained in Tumor	GUCY1A1	Prostate cancer	No change	1	1	1	Medium confidence
Pair_29	Pair_29_SCRE94	H3K27ac	Active	Gained in Tumor	PDLIM5	Prostate cancer	Up in Tumor	1	NA	0	Medium confidence
Pair_29	Pair_29_SCRE97	H3K27ac	Active	Gained in Tumor	TMEM178A	Prostate cancer	Up in Tumor	1	NA	0	Medium confidence
Pair_3	Pair_3_SCRE1	H3K4me1	Active	Gained in Tumor	RP11-211G23.2	Gastric cancer	No change	3	2	1	Medium confidence
[truncated: 4,849 more rows]
